# Supplementary material for: Repeated diagnostic ultrasound exposure modifies the structural properties of CA1 dendrites and alters the hippocampal transcriptome
Source: Sci Rep. 2024 May 22;14:11713. doi: 10.1038/s41598-024-62621-y (PMC11111781; doi:10.1038/s41598-024-62621-y)
Supplement: Supplementary file 1 — Supplementary Information 1. [file 41598_2024_62621_MOESM1_ESM.xlsx]

## Sheet: DEseqUP_oldBAM
Gene ID	FC ([UH-5xUH] vs [UH-K_S1])	Log FC ([UH-5xUH] vs [UH-K_S1])	FC (abs) ([UH-5xUH] vs [UH-K_S1])	Regulation ([UH-5xUH] vs [UH-K_S1])	Gene Symbol	Aliases	Entrez ID	Ensembl ID	GO Accession
ENSMUSG00000109523	347.386	8.4404	347.386	up	Gdf1		14559	ENSMUSG00000109523	GO:0001701|GO:0005125|GO:0005160|GO:0005576|GO:0005615|GO:0007165|GO:0007492|GO:0007498|GO:0008083|GO:0010469|GO:0010862|GO:0030509|GO:0042981|GO:0043408|GO:0048468|GO:0060395
ENSMUSG00000104559	172.605	7.43133	172.605	up	Gm43118			ENSMUSG00000104559
ENSMUSG00000093467	155.925	7.28471	155.925	up	Gm20659			ENSMUSG00000093467
ENSMUSG00000112743	150.838	7.23686	150.838	up	AC152453.1			ENSMUSG00000112743	GO:0046872
ENSMUSG00000104208	142.871	7.15857	142.871	up	Gm37401			ENSMUSG00000104208
ENSMUSG00000109168	117.851	6.88082	117.851	up	Gm44709			ENSMUSG00000109168
ENSMUSG00000097763	110.531	6.78831	110.531	up	Gm26636			ENSMUSG00000097763
ENSMUSG00000086216	107.374	6.7465	107.374	up	Gm13610			ENSMUSG00000086216
ENSMUSG00000109941	100.082	6.64504	100.082	up	Exosc6		72544	ENSMUSG00000109941	GO:0000176|GO:0000177|GO:0000178|GO:0003723|GO:0005634|GO:0005730|GO:0005737|GO:0006364|GO:0016075|GO:0031125|GO:0034427|GO:0034475|GO:0045006|GO:0045190|GO:0045830|GO:0071028|GO:0071051
ENSMUSG00000086949	98.6316	6.62398	98.6316	up	Gm13066			ENSMUSG00000086949
ENSMUSG00000036162	91.5472	6.51644	91.5472	up	Fam219aos			ENSMUSG00000036162
ENSMUSG00000085669	87.6956	6.45443	87.6956	up	Gm14817			ENSMUSG00000085669
ENSMUSG00000086718	86.6754	6.43755	86.6754	up	Gm16069			ENSMUSG00000086718
ENSMUSG00000092381	84.0697	6.39351	84.0697	up	Gm20512			ENSMUSG00000092381
ENSMUSG00000112308	83.2079	6.37865	83.2079	up	AC160138.1			ENSMUSG00000112308
ENSMUSG00000092006	73.2485	6.19473	73.2485	up	Gm17139			ENSMUSG00000092006
ENSMUSG00000085023	65.9961	6.04431	65.9961	up	Gm12744			ENSMUSG00000085023
ENSMUSG00000097439	55.2723	5.78848	55.2723	up	Gm16754			ENSMUSG00000097439
ENSMUSG00000027596	52.7295	5.72054	52.7295	up	a		50518	ENSMUSG00000027596	GO:0005102|GO:0005515|GO:0005576|GO:0005622|GO:0006091|GO:0008343|GO:0009755|GO:0031779|GO:0031781|GO:0031782|GO:0032402|GO:0032438|GO:0040030|GO:0042438|GO:0043473|GO:0048023|GO:0071514
ENSMUSG00000084936	50.041	5.64504	50.041	up	Gm11583			ENSMUSG00000084936
ENSMUSG00000085403	49.4108	5.62675	49.4108	up	Gm13068			ENSMUSG00000085403
ENSMUSG00000034212	47.9862	5.58455	47.9862	up	Ankmy1		241158	ENSMUSG00000034212
ENSMUSG00000102828	46.5093	5.53945	46.5093	up	Gm38182			ENSMUSG00000102828
ENSMUSG00000092386	42.0635	5.3945	42.0635	up	Gm20536			ENSMUSG00000092386
ENSMUSG00000072324	40.613	5.34387	40.613	up	Gm8420			ENSMUSG00000072324
ENSMUSG00000042874	38.4373	5.26444	38.4373	up	D930007J09Rik			ENSMUSG00000042874	GO:0003674|GO:0005575|GO:0008150|GO:0016020|GO:0016021
ENSMUSG00000086472	37.8528	5.24233	37.8528	up	Gm16172			ENSMUSG00000086472
ENSMUSG00000097057	35.3252	5.14263	35.3252	up	Gm17638			ENSMUSG00000097057
ENSMUSG00000086234	33.2271	5.05429	33.2271	up	Usp46os2			ENSMUSG00000086234
ENSMUSG00000034493	33.2087	5.05349	33.2087	up	4930556J24Rik			ENSMUSG00000034493	GO:0003674|GO:0005575|GO:0008150
ENSMUSG00000084691	33.0166	5.04512	33.0166	up	Gm24895			ENSMUSG00000084691
ENSMUSG00000102495	31.748	4.98859	31.748	up	Gm26524			ENSMUSG00000102495
ENSMUSG00000109754	31.3227	4.96914	31.3227	up	Gm39214			ENSMUSG00000109754
ENSMUSG00000111187	30.9306	4.95097	30.9306	up	AC132392.1			ENSMUSG00000111187	GO:0003779|GO:0005634|GO:0010735|GO:0030042|GO:0043914|GO:0055114
ENSMUSG00000106561	29.8586	4.90007	29.8586	up	AC151967.1			ENSMUSG00000106561
ENSMUSG00000079564	29.5609	4.88562	29.5609	up	Gm11149			ENSMUSG00000079564
ENSMUSG00000096969	29.5097	4.88312	29.5097	up	4930535I16Rik			ENSMUSG00000096969
ENSMUSG00000044306	29.3814	4.87683	29.3814	up	4930500M09Rik			ENSMUSG00000044306
ENSMUSG00000048316	29.3753	4.87653	29.3753	up	Gm9823			ENSMUSG00000048316
ENSMUSG00000087515	29.0093	4.85844	29.0093	up	Gm13554			ENSMUSG00000087515
ENSMUSG00000092310	27.2163	4.7664	27.2163	up	Gm20509			ENSMUSG00000092310
ENSMUSG00000086796	25.4874	4.67171	25.4874	up	4932702P03Rik			ENSMUSG00000086796
ENSMUSG00000026828	24.8166	4.63324	24.8166	up	Galnt5		241391	ENSMUSG00000026828	GO:0000139|GO:0004653|GO:0005794|GO:0006486|GO:0016020|GO:0016021|GO:0016740|GO:0016757|GO:0030246|GO:0046872
ENSMUSG00000087066	24.8113	4.63293	24.8113	up	Gm15518			ENSMUSG00000087066
ENSMUSG00000105084	24.2476	4.59977	24.2476	up	Gm43365			ENSMUSG00000105084
ENSMUSG00000112421	22.2627	4.47656	22.2627	up	4933406B15Rik			ENSMUSG00000112421
ENSMUSG00000085888	22.002	4.45956	22.002	up	Gm12224			ENSMUSG00000085888
ENSMUSG00000031603	21.0317	4.3945	21.0317	up	Fgf20		80857	ENSMUSG00000031603	GO:0005104|GO:0005576|GO:0008083|GO:0008284|GO:0008543|GO:0010469|GO:0030154|GO:0043524|GO:0045664|GO:0060043|GO:0060113|GO:0070374|GO:0090722
ENSMUSG00000018341	20.9284	4.38739	20.9284	up	Il12rb2		16162	ENSMUSG00000018341	GO:0004896|GO:0005515|GO:0005886|GO:0009897|GO:0016020|GO:0016021|GO:0018108|GO:0019221|GO:0019901|GO:0032496|GO:0032609|GO:0032729|GO:0034097
ENSMUSG00000091695	20.6232	4.3662	20.6232	up	Gm17669			ENSMUSG00000091695	GO:0002181|GO:0003735|GO:0005622|GO:0005840|GO:0006412|GO:0022625|GO:0030529
ENSMUSG00000085315	20.5504	4.36109	20.5504	up	A430018G15Rik			ENSMUSG00000085315
ENSMUSG00000073367	18.9228	4.24206	18.9228	up	Gm10493			ENSMUSG00000073367
ENSMUSG00000087327	18.8633	4.23751	18.8633	up	Gm15884			ENSMUSG00000087327
ENSMUSG00000030587	18.7345	4.22762	18.7345	up	2200002D01Rik		72275	ENSMUSG00000030587	GO:0003674|GO:0005634|GO:0005730|GO:0008150
ENSMUSG00000089781	17.9686	4.1674	17.9686	up	Gm15756			ENSMUSG00000089781
ENSMUSG00000092124	17.4436	4.12463	17.4436	up	B930094E09Rik			ENSMUSG00000092124	GO:0003674|GO:0005575|GO:0008150
ENSMUSG00000097078	16.7894	4.06948	16.7894	up	Gm26566			ENSMUSG00000097078
ENSMUSG00000096923	16.6803	4.06008	16.6803	up	A730071L15Rik			ENSMUSG00000096923
ENSMUSG00000089647	16.3654	4.03258	16.3654	up	Gm2245			ENSMUSG00000089647
ENSMUSG00000084970	16.223	4.01997	16.223	up	1700060J05Rik			ENSMUSG00000084970
ENSMUSG00000085572	16.1411	4.01267	16.1411	up	Gm16234			ENSMUSG00000085572
ENSMUSG00000086536	15.8793	3.98908	15.8793	up	Gm12264			ENSMUSG00000086536
ENSMUSG00000087830	15.2299	3.92883	15.2299	up	Gm22820			ENSMUSG00000087830
ENSMUSG00000096935	15.1781	3.92392	15.1781	up	1700113A16Rik			ENSMUSG00000096935
ENSMUSG00000097128	14.8386	3.89129	14.8386	up	Gm26884			ENSMUSG00000097128
ENSMUSG00000085505	14.7623	3.88384	14.7623	up	Gm12868			ENSMUSG00000085505
ENSMUSG00000107802	14.1897	3.82678	14.1897	up	1700126G02Rik			ENSMUSG00000107802
ENSMUSG00000107458	14.1895	3.82676	14.1895	up	Gm44040			ENSMUSG00000107458
ENSMUSG00000087115	13.579	3.76331	13.579	up	Pcsk2os2			ENSMUSG00000087115
ENSMUSG00000085262	13.2662	3.72968	13.2662	up	Gm11574			ENSMUSG00000085262
ENSMUSG00000086602	13.1787	3.72013	13.1787	up	Gm15609			ENSMUSG00000086602
ENSMUSG00000099757	12.9874	3.69904	12.9874	up	BE692007			ENSMUSG00000099757
ENSMUSG00000087612	12.8196	3.68028	12.8196	up	A230005M16Rik			ENSMUSG00000087612
ENSMUSG00000083689	12.6231	3.65799	12.6231	up	Gm14094			ENSMUSG00000083689
ENSMUSG00000108806	12.2133	3.61038	12.2133	up	Gm44729			ENSMUSG00000108806
ENSMUSG00000097275	11.7819	3.5585	11.7819	up	Gm26648			ENSMUSG00000097275
ENSMUSG00000103380	11.6514	3.54243	11.6514	up	Gm37756			ENSMUSG00000103380
ENSMUSG00000072837	11.6037	3.53652	11.6037	up	Mir546			ENSMUSG00000072837
ENSMUSG00000105810	11.5023	3.52385	11.5023	up	Gm43435			ENSMUSG00000105810
ENSMUSG00000105001	11.4606	3.51861	11.4606	up	AC117232.1			ENSMUSG00000105001
ENSMUSG00000086587	11.1326	3.47672	11.1326	up	Gm11837			ENSMUSG00000086587
ENSMUSG00000097443	10.9058	3.44702	10.9058	up	Gm17529			ENSMUSG00000097443
ENSMUSG00000097751	10.8785	3.44341	10.8785	up	Gm26690			ENSMUSG00000097751
ENSMUSG00000089707	10.8461	3.4391	10.8461	up	Slain1os			ENSMUSG00000089707
ENSMUSG00000085297	10.7926	3.43197	10.7926	up	Gm11651			ENSMUSG00000085297
ENSMUSG00000097681	10.6783	3.41662	10.6783	up	Gm26643			ENSMUSG00000097681
ENSMUSG00000102780	10.5192	3.39496	10.5192	up	Gm38253			ENSMUSG00000102780
ENSMUSG00000086193	10.4395	3.38398	10.4395	up	Gm11508			ENSMUSG00000086193
ENSMUSG00000087282	10.4109	3.38002	10.4109	up	Gm15317			ENSMUSG00000087282
ENSMUSG00000112806	10.1533	3.34387	10.1533	up	AC122539.3			ENSMUSG00000112806
ENSMUSG00000021086	10.1533	3.34387	10.1533	up	Ccdc175		73936	ENSMUSG00000021086	GO:0003674|GO:0005575|GO:0008150
ENSMUSG00000094638	10.149	3.34327	10.149	up	Gm21972			ENSMUSG00000094638	GO:0004175|GO:0005634|GO:0008540|GO:0030234|GO:0034515|GO:0043161|GO:0050790
ENSMUSG00000109654	9.99328	3.32096	9.99328	up	Gm3912			ENSMUSG00000109654
ENSMUSG00000104796	9.94604	3.31412	9.94604	up	Gm44354			ENSMUSG00000104796
ENSMUSG00000028979	9.69288	3.27692	9.69288	up	Masp2		17175	ENSMUSG00000028979	GO:0001855|GO:0001867|GO:0002376|GO:0004252|GO:0005509|GO:0005515|GO:0005576|GO:0005615|GO:0006508|GO:0006958|GO:0008233|GO:0008236|GO:0016787|GO:0045087|GO:0046872|GO:0048306|GO:0070062
ENSMUSG00000085132	9.67444	3.27418	9.67444	up	Gm12265			ENSMUSG00000085132
ENSMUSG00000039699	9.59024	3.26157	9.59024	up	Batf2		74481	ENSMUSG00000039699	GO:0003677|GO:0003700|GO:0005634|GO:0006351|GO:0006355|GO:0006357|GO:0030154|GO:0042832|GO:0043011
ENSMUSG00000100426	9.56161	3.25725	9.56161	up	Gm4208			ENSMUSG00000100426
ENSMUSG00000092534	9.52272	3.25137	9.52272	up	Pagr1b			ENSMUSG00000092534	GO:0003674|GO:0005575|GO:0008150
ENSMUSG00000102413	9.36603	3.22744	9.36603	up	Gm36937			ENSMUSG00000102413
ENSMUSG00000103081	9.26661	3.21204	9.26661	up	Pcdhgb8		93705	ENSMUSG00000103081	GO:0005509|GO:0005886|GO:0007155|GO:0007156|GO:0016020|GO:0016021
ENSMUSG00000096993	9.08449	3.18341	9.08449	up	Gm26787			ENSMUSG00000096993
ENSMUSG00000092371	8.98834	3.16805	8.98834	up	Gm20511			ENSMUSG00000092371
ENSMUSG00000092360	8.95106	3.16206	8.95106	up	Gm20441			ENSMUSG00000092360	GO:0004364|GO:0005737|GO:0006749
ENSMUSG00000112454	8.70279	3.12148	8.70279	up	AC155243.1			ENSMUSG00000112454
ENSMUSG00000092200	8.70279	3.12148	8.70279	up	Tnxa			ENSMUSG00000092200
ENSMUSG00000027245	8.6586	3.11413	8.6586	up	Hypk		67693	ENSMUSG00000027245	GO:0005515|GO:0005634|GO:0005654|GO:0005737|GO:0015630|GO:0043066|GO:0043234|GO:0047485|GO:0050821
ENSMUSG00000095195	8.41539	3.07303	8.41539	up	Gm3005			ENSMUSG00000095195
ENSMUSG00000086645	8.26419	3.04687	8.26419	up	Gm15743			ENSMUSG00000086645
ENSMUSG00000046460	7.97755	2.99595	7.97755	up	Sh2d7		244885	ENSMUSG00000046460	GO:0003674|GO:0005575|GO:0008150
ENSMUSG00000115154	7.76762	2.95747	7.76762	up	CT025679.1			ENSMUSG00000115154
ENSMUSG00000065999	7.69683	2.94427	7.69683	up	Zfp985			ENSMUSG00000065999	GO:0003674|GO:0003676|GO:0005575|GO:0005622|GO:0006355|GO:0008150|GO:0046872
ENSMUSG00000085269	7.58712	2.92355	7.58712	up	Gm15777			ENSMUSG00000085269
ENSMUSG00000103125	7.41252	2.88996	7.41252	up	Gm37388			ENSMUSG00000103125	GO:0016020|GO:0016021
ENSMUSG00000046110	7.33587	2.87497	7.33587	up	Serinc4		574418	ENSMUSG00000046110	GO:0006629|GO:0008654|GO:0015194|GO:0015825|GO:0016020|GO:0016021
ENSMUSG00000085111	7.26804	2.86157	7.26804	up	Ascl4		67341	ENSMUSG00000085111	GO:0000977|GO:0003677|GO:0003700|GO:0006357|GO:0046983|GO:0090575
ENSMUSG00000103914	7.25232	2.85844	7.25232	up	Gm38073			ENSMUSG00000103914
ENSMUSG00000059565	7.25232	2.85844	7.25232	up	Gm5292			ENSMUSG00000059565
ENSMUSG00000084973	7.25232	2.85844	7.25232	up	Gm13848			ENSMUSG00000084973
ENSMUSG00000105072	7.25232	2.85844	7.25232	up	Gm44335			ENSMUSG00000105072
ENSMUSG00000021396	7.25232	2.85844	7.25232	up	Nxnl2		75124	ENSMUSG00000021396	GO:0004791|GO:0005737|GO:0007600|GO:0007601|GO:0007608|GO:0045494|GO:0098869
ENSMUSG00000113521	7.25232	2.85844	7.25232	up	Gm29787			ENSMUSG00000113521
ENSMUSG00000092243	7.25232	2.85844	7.25232	up	Gm7030		630294	ENSMUSG00000092243	GO:0002474|GO:0005102|GO:0005886|GO:0042605
ENSMUSG00000082208	7.25232	2.85844	7.25232	up	Gm15379			ENSMUSG00000082208
ENSMUSG00000101722	7.23324	2.85464	7.23324	up	Gm29125			ENSMUSG00000101722
ENSMUSG00000110291	7.09964	2.82775	7.09964	up	Gm37419			ENSMUSG00000110291
ENSMUSG00000087252	7.06376	2.82044	7.06376	up	Gm14379			ENSMUSG00000087252
ENSMUSG00000091119	7.04102	2.81578	7.04102	up	Ccdc152		100039139	ENSMUSG00000091119	GO:0003674|GO:0005575|GO:0008150
ENSMUSG00000086407	7.01583	2.81061	7.01583	up	Gm14123			ENSMUSG00000086407
ENSMUSG00000108170	6.97812	2.80284	6.97812	up	Gm43966			ENSMUSG00000108170
ENSMUSG00000109384	6.96605	2.80034	6.96605	up	Gm17931			ENSMUSG00000109384
ENSMUSG00000107624	6.95184	2.7974	6.95184	up	Gm44005			ENSMUSG00000107624
ENSMUSG00000115332	6.68931	2.74186	6.68931	up	AC116487.1			ENSMUSG00000115332
ENSMUSG00000115067	6.52709	2.70644	6.52709	up	Dpep2		319446	ENSMUSG00000115067	GO:0005575|GO:0006508|GO:0008233|GO:0008235|GO:0008237|GO:0008238|GO:0008239|GO:0016020|GO:0016787|GO:0016805|GO:0031225|GO:0046872
ENSMUSG00000085628	6.52709	2.70644	6.52709	up	Appbp2os			ENSMUSG00000085628
ENSMUSG00000093192	6.52709	2.70644	6.52709	up	Gm22877			ENSMUSG00000093192
ENSMUSG00000060445	6.4928	2.69884	6.4928	up	Sycp2		320558	ENSMUSG00000060445	GO:0000795|GO:0000800|GO:0003677|GO:0005515|GO:0005634|GO:0005654|GO:0005694|GO:0007049|GO:0007140|GO:0007143|GO:0009566|GO:0009887|GO:0043066|GO:0046982|GO:0048808|GO:0051301|GO:0051321
ENSMUSG00000054083	6.40378	2.67892	6.40378	up	Capn12		60594	ENSMUSG00000054083	GO:0004198|GO:0005509|GO:0005622|GO:0006508|GO:0008233|GO:0008234|GO:0016787
ENSMUSG00000089922	6.33895	2.66424	6.33895	up	Gm43517			ENSMUSG00000089922	GO:0003677|GO:0003700|GO:0005634|GO:0006355|GO:0043565
ENSMUSG00000081142	6.31154	2.65799	6.31154	up	Gm15497			ENSMUSG00000081142
ENSMUSG00000046733	6.31154	2.65799	6.31154	up	Gprc5a		232431	ENSMUSG00000046733	GO:0004930|GO:0005730|GO:0005886|GO:0007186|GO:0016020|GO:0016021|GO:0031982|GO:0043231|GO:0045296|GO:0070062
ENSMUSG00000030890	6.2118	2.63501	6.2118	up	Ilk		16202	ENSMUSG00000030890	GO:0000165|GO:0000166|GO:0001558|GO:0001658|GO:0001725|GO:0001954|GO:0003151|GO:0004672|GO:0004674|GO:0004871|GO:0005178|GO:0005515|GO:0005524|GO:0005622|GO:0005654|GO:0005737|GO:0005829|GO:0005886|GO:0005911|GO:0005925|GO:0006468|GO:0006469|GO:0007050|GO:0007160|GO:0007229|GO:0007569|GO:0008284|GO:0010667|GO:0010761|GO:0014044|GO:0014912|GO:0016020|GO:0016301|GO:0016310|GO:0016740|GO:0017124|GO:…
ENSMUSG00000102222	6.07967	2.60399	6.07967	up	Pcdhga10		93722	ENSMUSG00000102222	GO:0003674|GO:0005509|GO:0005886|GO:0005887|GO:0007155|GO:0007156|GO:0007267|GO:0007399|GO:0016020|GO:0016021
ENSMUSG00000030650	6.06905	2.60147	6.06905	up	Tmc5		74424	ENSMUSG00000030650	GO:0003674|GO:0006810|GO:0006811|GO:0008150|GO:0016020|GO:0016021|GO:0070062
ENSMUSG00000049526	6.06682	2.60094	6.06682	up	Tmem202		73893	ENSMUSG00000049526	GO:0003674|GO:0005575|GO:0008150|GO:0016020|GO:0016021
ENSMUSG00000087293	6.0414	2.59488	6.0414	up	Gm14341			ENSMUSG00000087293
ENSMUSG00000098686	6.03256	2.59277	6.03256	up	Mir6973b			ENSMUSG00000098686
ENSMUSG00000090327	5.94499	2.57168	5.94499	up	Gm17111			ENSMUSG00000090327
ENSMUSG00000111079	5.82094	2.54125	5.82094	up	AC165080.2			ENSMUSG00000111079
ENSMUSG00000070524	5.80186	2.53652	5.80186	up	Fcrlb		435653	ENSMUSG00000070524	GO:0003674|GO:0005737|GO:0005783|GO:0050777
ENSMUSG00000106528	5.80186	2.53652	5.80186	up	Gm42841			ENSMUSG00000106528
ENSMUSG00000051596	5.80186	2.53652	5.80186	up	Otop1		21906	ENSMUSG00000051596	GO:0016020|GO:0016021
ENSMUSG00000054892	5.80186	2.53652	5.80186	up	Txk		22165	ENSMUSG00000054892	GO:0000166|GO:0000978|GO:0001012|GO:0001077|GO:0001816|GO:0001865|GO:0002250|GO:0002376|GO:0003677|GO:0004672|GO:0004713|GO:0004715|GO:0005524|GO:0005634|GO:0005737|GO:0005886|GO:0006351|GO:0006355|GO:0006357|GO:0006366|GO:0006468|GO:0007169|GO:0007202|GO:0007229|GO:0010543|GO:0016020|GO:0016301|GO:0016310|GO:0016740|GO:0018108|GO:0031234|GO:0032609|GO:0032633|GO:0032729|GO:0038083|GO:0042127|GO:…
ENSMUSG00000053268	5.80186	2.53652	5.80186	up	Dspp		666279	ENSMUSG00000053268
ENSMUSG00000104951	5.80186	2.53652	5.80186	up	Gm43413			ENSMUSG00000104951
ENSMUSG00000030981	5.80186	2.53652	5.80186	up	Mmp21		214766	ENSMUSG00000030981	GO:0002244|GO:0004222|GO:0005576|GO:0006508|GO:0007368|GO:0008233|GO:0008237|GO:0008270|GO:0016787|GO:0031012|GO:0046872|GO:0060976|GO:0061371
ENSMUSG00000107531	5.80186	2.53652	5.80186	up	E330037G11Rik			ENSMUSG00000107531
ENSMUSG00000100155	5.80186	2.53652	5.80186	up	Gm2109			ENSMUSG00000100155
ENSMUSG00000112621	5.80186	2.53652	5.80186	up	Gm5173			ENSMUSG00000112621
ENSMUSG00000047638	5.80186	2.53652	5.80186	up	Nr1h4		20186	ENSMUSG00000047638	GO:0000122|GO:0000976|GO:0000977|GO:0000980|GO:0001077|GO:0001080|GO:0001190|GO:0002376|GO:0003677|GO:0003700|GO:0003705|GO:0003707|GO:0004879|GO:0004887|GO:0005634|GO:0005719|GO:0006351|GO:0006355|GO:0006357|GO:0006366|GO:0006954|GO:0007043|GO:0007219|GO:0008206|GO:0008270|GO:0010804|GO:0010988|GO:0030522|GO:0032052|GO:0032088|GO:0032689|GO:0032692|GO:0032703|GO:0032715|GO:0032720|GO:0034142|GO:…
ENSMUSG00000111966	5.80186	2.53652	5.80186	up	Gm5781			ENSMUSG00000111966
ENSMUSG00000084800	5.80186	2.53652	5.80186	up	Gm12205			ENSMUSG00000084800
ENSMUSG00000112983	5.80186	2.53652	5.80186	up	Gm32939			ENSMUSG00000112983
ENSMUSG00000114902	5.80186	2.53652	5.80186	up	CT009550.1			ENSMUSG00000114902
ENSMUSG00000078954	5.80186	2.53652	5.80186	up	Arhgap8		73167	ENSMUSG00000078954	GO:0005096|GO:0005737|GO:0007165|GO:0043087|GO:0043547
ENSMUSG00000097401	5.80186	2.53652	5.80186	up	Gm26744			ENSMUSG00000097401
ENSMUSG00000079432	5.80186	2.53652	5.80186	up	Gm15023		100040635	ENSMUSG00000079432	GO:0003674|GO:0005575|GO:0008150
ENSMUSG00000023949	5.71665	2.51517	5.71665	up	Tcte1		21645	ENSMUSG00000023949	GO:0003674|GO:0005575|GO:0008150
ENSMUSG00000029862	5.68024	2.50595	5.68024	up	Clcn1		12723	ENSMUSG00000029862	GO:0005216|GO:0005244|GO:0005247|GO:0005254|GO:0005886|GO:0005887|GO:0006810|GO:0006811|GO:0006821|GO:0006936|GO:0016020|GO:0016021|GO:0019227|GO:0034220|GO:0034707|GO:0034765|GO:0042383|GO:0042803|GO:0055085|GO:1902476|GO:1903959
ENSMUSG00000030911	5.63009	2.49316	5.63009	up	Zp2		22787	ENSMUSG00000030911	GO:0005515|GO:0005576|GO:0005578|GO:0005771|GO:0005783|GO:0005886|GO:0007338|GO:0007339|GO:0016020|GO:0016021|GO:0031012|GO:0032190|GO:0042802|GO:0060468
ENSMUSG00000031142	5.63009	2.49316	5.63009	up	Cacna1f		54652	ENSMUSG00000031142	GO:0001750|GO:0005216|GO:0005244|GO:0005245|GO:0005262|GO:0005891|GO:0006811|GO:0006816|GO:0007601|GO:0008331|GO:0016020|GO:0016021|GO:0034765|GO:0043025|GO:0043029|GO:0043204|GO:0050856|GO:0050908|GO:0055085|GO:0070588
ENSMUSG00000102882	5.58532	2.48164	5.58532	up	Gm2065			ENSMUSG00000102882
ENSMUSG00000115441	5.57284	2.47841	5.57284	up	AC121860.1			ENSMUSG00000115441
ENSMUSG00000070574	5.56978	2.47762	5.56978	up	2310016G11Rik			ENSMUSG00000070574
ENSMUSG00000089663	5.51558	2.46351	5.51558	up	Gm15651			ENSMUSG00000089663
ENSMUSG00000085944	5.47129	2.45188	5.47129	up	1700003D09Rik			ENSMUSG00000085944
ENSMUSG00000056032	5.45833	2.44846	5.45833	up	BC018473			ENSMUSG00000056032
ENSMUSG00000070708	5.42008	2.43831	5.42008	up	Gtsf1l		68236	ENSMUSG00000070708	GO:0003674|GO:0005575|GO:0008150|GO:0046872
ENSMUSG00000110528	5.41535	2.43706	5.41535	up	Gm1943			ENSMUSG00000110528
ENSMUSG00000108832	5.4102	2.43568	5.4102	up	Gm44832			ENSMUSG00000108832
ENSMUSG00000078865	5.40107	2.43325	5.40107	up	Gm14406			ENSMUSG00000078865	GO:0003674|GO:0003676|GO:0005575|GO:0005622|GO:0006355|GO:0008150|GO:0046872
ENSMUSG00000040600	5.38016	2.42765	5.38016	up	Eps8l3		99662	ENSMUSG00000040600	GO:0003674|GO:0005737|GO:0042634
ENSMUSG00000018776	5.36659	2.42401	5.36659	up	Slc35g3		56293	ENSMUSG00000018776	GO:0016020|GO:0016021
ENSMUSG00000086389	5.34525	2.41826	5.34525	up	Gm15998			ENSMUSG00000086389
ENSMUSG00000099879	5.33771	2.41622	5.33771	up	Gm29123			ENSMUSG00000099879
ENSMUSG00000078872	5.30565	2.40753	5.30565	up	Gm14401			ENSMUSG00000078872	GO:0003674|GO:0003676|GO:0003700|GO:0005575|GO:0005622|GO:0006355|GO:0008150|GO:0046872
ENSMUSG00000108546	5.28308	2.40138	5.28308	up	Gm44662			ENSMUSG00000108546
ENSMUSG00000027376	5.26748	2.39711	5.26748	up	Prom2		192212	ENSMUSG00000027376	GO:0001934|GO:0005886|GO:0005887|GO:0005902|GO:0005929|GO:0009986|GO:0015485|GO:0016020|GO:0016021|GO:0016323|GO:0016324|GO:0031346|GO:0031410|GO:0031528|GO:0042995|GO:0043087|GO:0044393|GO:0045121|GO:0048550|GO:0060170|GO:0070062|GO:0071914|GO:2001287
ENSMUSG00000028417	5.25962	2.39496	5.25962	up	Tal2		21350	ENSMUSG00000028417	GO:0000977|GO:0000981|GO:0003677|GO:0005634|GO:0006351|GO:0006355|GO:0006357|GO:0009791|GO:0021794|GO:0030901|GO:0035264|GO:0046983
ENSMUSG00000107826	5.25962	2.39496	5.25962	up	Gm44242			ENSMUSG00000107826
ENSMUSG00000055102	5.25962	2.39496	5.25962	up	Zfp819		74400	ENSMUSG00000055102	GO:0003676|GO:0005515|GO:0005622|GO:0005634|GO:0006355|GO:0043065|GO:0045892|GO:0046872
ENSMUSG00000086360	5.25793	2.3945	5.25793	up	Gm16214			ENSMUSG00000086360
ENSMUSG00000092277	5.24839	2.39188	5.24839	up	Gm19684			ENSMUSG00000092277
ENSMUSG00000110197	5.24709	2.39152	5.24709	up	Gm45444			ENSMUSG00000110197
ENSMUSG00000101389	5.24415	2.39071	5.24415	up	Ms4a4a		666907	ENSMUSG00000101389	GO:0003674|GO:0005575|GO:0008150|GO:0016020|GO:0016021
ENSMUSG00000097381	5.23454	2.38806	5.23454	up	A230087F16Rik			ENSMUSG00000097381
ENSMUSG00000048758	5.2218	2.38455	5.2218	up	Rpl29			ENSMUSG00000048758	GO:0002181|GO:0003735|GO:0005622|GO:0005840|GO:0006412|GO:0008201|GO:0008283|GO:0019898|GO:0022625|GO:0022626|GO:0030529|GO:0031589|GO:0035264|GO:0042788
ENSMUSG00000021768	5.19975	2.37844	5.19975	up	Dusp13		27389	ENSMUSG00000021768	GO:0004721|GO:0004725|GO:0005737|GO:0006470|GO:0008138|GO:0016311|GO:0016787|GO:0016791|GO:0035335
ENSMUSG00000028784	5.19912	2.37827	5.19912	up	Spocd1			ENSMUSG00000028784	GO:0003674|GO:0005575|GO:0006351|GO:0010923
ENSMUSG00000047988	5.1773	2.3722	5.1773	up	4933428G20Rik		100141474	ENSMUSG00000047988	GO:0003674|GO:0005575|GO:0008150
ENSMUSG00000073063	5.17426	2.37135	5.17426	up	Hbq1b		544763	ENSMUSG00000073063	GO:0003674|GO:0005344|GO:0005506|GO:0005575|GO:0005833|GO:0006810|GO:0008150|GO:0015671|GO:0019825|GO:0020037|GO:0046872
ENSMUSG00000096221	5.15773	2.36674	5.15773	up	1500002C15Rik			ENSMUSG00000096221
ENSMUSG00000071036	5.1148	2.35468	5.1148	up	Gm10309			ENSMUSG00000071036	GO:0003674|GO:0005575|GO:0008150
ENSMUSG00000084390	5.07663	2.34387	5.07663	up	Gm15425			ENSMUSG00000084390
ENSMUSG00000107121	5.04924	2.33606	5.04924	up	1110006O24Rik			ENSMUSG00000107121
ENSMUSG00000111994	5.03598	2.33227	5.03598	up	A330049N07Rik			ENSMUSG00000111994
ENSMUSG00000020415	4.99664	2.32096	4.99664	up	Pttg1		30939	ENSMUSG00000020415	GO:0000981|GO:0001558|GO:0004869|GO:0005634|GO:0005737|GO:0005829|GO:0006281|GO:0006355|GO:0006357|GO:0006366|GO:0006974|GO:0007049|GO:0007059|GO:0007064|GO:0008285|GO:0009987|GO:0010951|GO:0017124|GO:0031072|GO:0043022|GO:0045143|GO:0051276|GO:0051301|GO:2000816
ENSMUSG00000115025	4.99186	2.31958	4.99186	up	AC139294.1			ENSMUSG00000115025
ENSMUSG00000107090	4.94569	2.30617	4.94569	up	Gm42884			ENSMUSG00000107090
ENSMUSG00000110901	4.90152	2.29323	4.90152	up	AC161424.1			ENSMUSG00000110901
ENSMUSG00000079415	4.89987	2.29274	4.89987	up	Cntf		12803	ENSMUSG00000079415	GO:0005125|GO:0005127|GO:0005138|GO:0005615|GO:0005737|GO:0007275|GO:0007399|GO:0008083|GO:0008284|GO:0010469|GO:0010628|GO:0030154|GO:0030424|GO:0040007|GO:0042531|GO:0043524|GO:0046533|GO:0046668|GO:0048143|GO:0048644|GO:0048666|GO:0048680|GO:0070120|GO:0097058
ENSMUSG00000001558	4.87941	2.28671	4.87941	up	Klhl10		66720	ENSMUSG00000001558	GO:0000902|GO:0004842|GO:0005515|GO:0005737|GO:0007283|GO:0007286|GO:0008584|GO:0009566|GO:0016567|GO:0030154|GO:0031463|GO:0048808|GO:0048873
ENSMUSG00000084755	4.85823	2.28043	4.85823	up	Gm16276			ENSMUSG00000084755
ENSMUSG00000093242	4.82801	2.27143	4.82801	up	Gm24574			ENSMUSG00000093242
ENSMUSG00000102836	4.80831	2.26553	4.80831	up	Gm37013			ENSMUSG00000102836	GO:0005887|GO:0007155|GO:0007267|GO:0007399
ENSMUSG00000091780	4.79939	2.26285	4.79939	up	Sco2		100126824	ENSMUSG00000091780	GO:0001654|GO:0001701|GO:0003012|GO:0005507|GO:0005739|GO:0005743|GO:0006825|GO:0006878|GO:0008535|GO:0014823|GO:0022904|GO:0030016|GO:0045454|GO:0046872|GO:0055070
ENSMUSG00000089759	4.77291	2.25487	4.77291	up	3632454L22Rik			ENSMUSG00000089759
ENSMUSG00000115543	4.77126	2.25437	4.77126	up	AC130671.2			ENSMUSG00000115543
ENSMUSG00000085068	4.75218	2.24859	4.75218	up	Gm15895			ENSMUSG00000085068
ENSMUSG00000104871	4.73366	2.24295	4.73366	up	Gm42639			ENSMUSG00000104871
ENSMUSG00000111529	4.73366	2.24295	4.73366	up	AC154296.3			ENSMUSG00000111529
ENSMUSG00000044083	4.73054	2.24201	4.73054	up	Efcab8			ENSMUSG00000044083	GO:0005509|GO:0005575|GO:0008150
ENSMUSG00000026258	4.69492	2.2311	4.69492	up	3110079O15Rik		73234	ENSMUSG00000026258	GO:0003674|GO:0005515|GO:0008150|GO:0016020|GO:0016021|GO:0031012|GO:0051216|GO:0071944
ENSMUSG00000111415	4.66312	2.22129	4.66312	up	AC148328.1			ENSMUSG00000111415
ENSMUSG00000029075	4.6592	2.22008	4.6592	up	Tnfrsf4		22163	ENSMUSG00000029075	GO:0009986|GO:0016020|GO:0016021|GO:0042098
ENSMUSG00000110408	4.56133	2.18945	4.56133	up	Gm45881			ENSMUSG00000110408
ENSMUSG00000084407	4.54999	2.18586	4.54999	up	Gm14018			ENSMUSG00000084407
ENSMUSG00000107927	4.50401	2.17121	4.50401	up	Gm44090			ENSMUSG00000107927
ENSMUSG00000108798	4.50343	2.17103	4.50343	up	Gm9521			ENSMUSG00000108798
ENSMUSG00000087623	4.49811	2.16932	4.49811	up	Gm12404			ENSMUSG00000087623
ENSMUSG00000079076	4.47135	2.16071	4.47135	up	Gm3086			ENSMUSG00000079076
ENSMUSG00000092367	4.45717	2.15613	4.45717	up	Gm20479			ENSMUSG00000092367
ENSMUSG00000087624	4.44146	2.15103	4.44146	up	9230111E07Rik			ENSMUSG00000087624
ENSMUSG00000081434	4.44112	2.15092	4.44112	up	Gm14165			ENSMUSG00000081434
ENSMUSG00000110653	4.39584	2.13614	4.39584	up	Gm34418			ENSMUSG00000110653
ENSMUSG00000103825	4.35139	2.12148	4.35139	up	Gm38178			ENSMUSG00000103825
ENSMUSG00000046828	4.35139	2.12148	4.35139	up	Mettl21e		403183	ENSMUSG00000046828	GO:0003674|GO:0005575|GO:0008150|GO:0008168|GO:0016740|GO:0032259
ENSMUSG00000102649	4.35139	2.12148	4.35139	up	Gm38021			ENSMUSG00000102649
ENSMUSG00000004552	4.35139	2.12148	4.35139	up	Ctse		13034	ENSMUSG00000004552	GO:0004190|GO:0005768|GO:0006508|GO:0008233|GO:0016540|GO:0016787|GO:0019886|GO:0030163|GO:0042803|GO:0070062
ENSMUSG00000051998	4.35139	2.12148	4.35139	up	Lax1		240754	ENSMUSG00000051998	GO:0000188|GO:0002250|GO:0002376|GO:0005794|GO:0005829|GO:0005886|GO:0006955|GO:0016020|GO:0016021|GO:0019901|GO:0035556|GO:0042113|GO:0042169|GO:0046649|GO:0048305|GO:0050851|GO:0050868|GO:0051249
ENSMUSG00000097229	4.35139	2.12148	4.35139	up	Platr23			ENSMUSG00000097229
ENSMUSG00000087627	4.35139	2.12148	4.35139	up	A230059L01Rik			ENSMUSG00000087627
ENSMUSG00000100702	4.35139	2.12148	4.35139	up	Gm8976			ENSMUSG00000100702
ENSMUSG00000103625	4.35139	2.12148	4.35139	up	Gm37357			ENSMUSG00000103625
ENSMUSG00000004709	4.35139	2.12148	4.35139	up	Cd244		18106	ENSMUSG00000004709	GO:0001773|GO:0002250|GO:0002323|GO:0002376|GO:0004872|GO:0005515|GO:0005886|GO:0006955|GO:0009897|GO:0016020|GO:0016021|GO:0032819|GO:0042288|GO:0045087|GO:0060732|GO:0071663|GO:1902715|GO:2000484|GO:2000566
ENSMUSG00000082013	4.35139	2.12148	4.35139	up	Gm13216			ENSMUSG00000082013
ENSMUSG00000086904	4.35139	2.12148	4.35139	up	Gm13404			ENSMUSG00000086904
ENSMUSG00000085755	4.35139	2.12148	4.35139	up	Gm13496			ENSMUSG00000085755
ENSMUSG00000082377	4.35139	2.12148	4.35139	up	Gm14415			ENSMUSG00000082377
ENSMUSG00000083397	4.35139	2.12148	4.35139	up	Gm5466			ENSMUSG00000083397
ENSMUSG00000098008	4.35139	2.12148	4.35139	up	A930001A20Rik			ENSMUSG00000098008
ENSMUSG00000093671	4.35139	2.12148	4.35139	up	Gm20656			ENSMUSG00000093671
ENSMUSG00000086712	4.35139	2.12148	4.35139	up	AI427809			ENSMUSG00000086712
ENSMUSG00000082932	4.35139	2.12148	4.35139	up	Cyp2j8		665095	ENSMUSG00000082932	GO:0004497|GO:0005506|GO:0016020|GO:0016021|GO:0016491|GO:0016705|GO:0016712|GO:0020037|GO:0046872|GO:0055114
ENSMUSG00000028841	4.35139	2.12148	4.35139	up	Cnksr1		194231	ENSMUSG00000028841	GO:0005938|GO:0007265|GO:0007266|GO:0030674
ENSMUSG00000106472	4.35139	2.12148	4.35139	up	Gm43111			ENSMUSG00000106472
ENSMUSG00000048703	4.35139	2.12148	4.35139	up	Speer4b		73526	ENSMUSG00000048703	GO:0003674|GO:0005575|GO:0008150
ENSMUSG00000104667	4.35139	2.12148	4.35139	up	Gm4961			ENSMUSG00000104667
ENSMUSG00000104299	4.35139	2.12148	4.35139	up	Gm9924			ENSMUSG00000104299
ENSMUSG00000104728	4.35139	2.12148	4.35139	up	Gm42462			ENSMUSG00000104728
ENSMUSG00000093502	4.35139	2.12148	4.35139	up	Gm20700			ENSMUSG00000093502
ENSMUSG00000107362	4.35139	2.12148	4.35139	up	Gm40309			ENSMUSG00000107362
ENSMUSG00000107198	4.35139	2.12148	4.35139	up	Gm19619			ENSMUSG00000107198
ENSMUSG00000107440	4.35139	2.12148	4.35139	up	Gm40377			ENSMUSG00000107440
ENSMUSG00000030382	4.35139	2.12148	4.35139	up	Slc27a5		26459	ENSMUSG00000030382	GO:0000038|GO:0000166|GO:0001676|GO:0003824|GO:0004467|GO:0005524|GO:0005783|GO:0005789|GO:0006629|GO:0006631|GO:0006642|GO:0006699|GO:0008152|GO:0008206|GO:0009925|GO:0015245|GO:0015908|GO:0015911|GO:0016020|GO:0016021|GO:0016874|GO:0030176|GO:0031957|GO:0032403|GO:0043231|GO:0043234|GO:0046951|GO:0047747
ENSMUSG00000100985	4.35139	2.12148	4.35139	up	Gm10640			ENSMUSG00000100985
ENSMUSG00000108741	4.35139	2.12148	4.35139	up	Gm44553			ENSMUSG00000108741
ENSMUSG00000109461	4.35139	2.12148	4.35139	up	Gm44848			ENSMUSG00000109461
ENSMUSG00000109199	4.35139	2.12148	4.35139	up	Gm44996			ENSMUSG00000109199
ENSMUSG00000108953	4.35139	2.12148	4.35139	up	Gm45129			ENSMUSG00000108953
ENSMUSG00000110616	4.35139	2.12148	4.35139	up	Gm36879			ENSMUSG00000110616
ENSMUSG00000110500	4.35139	2.12148	4.35139	up	Gm32568			ENSMUSG00000110500
ENSMUSG00000056617	4.35139	2.12148	4.35139	up	4931429L15Rik		74361	ENSMUSG00000056617	GO:0003674|GO:0005575|GO:0008150
ENSMUSG00000111693	4.35139	2.12148	4.35139	up	AC112956.1			ENSMUSG00000111693
ENSMUSG00000111806	4.35139	2.12148	4.35139	up	AC121793.2			ENSMUSG00000111806
ENSMUSG00000101411	4.35139	2.12148	4.35139	up	Gm28111			ENSMUSG00000101411
ENSMUSG00000049109	4.35139	2.12148	4.35139	up	Themis		210757	ENSMUSG00000049109	GO:0002250|GO:0002376|GO:0005515|GO:0005634|GO:0005737|GO:0005911|GO:0007275|GO:0008180|GO:0043368|GO:0043383|GO:0050852
ENSMUSG00000056821	4.35139	2.12148	4.35139	up	1700028I16Rik			ENSMUSG00000056821
ENSMUSG00000031294	4.35139	2.12148	4.35139	up	D630029K05Rik			ENSMUSG00000031294
ENSMUSG00000112854	4.35139	2.12148	4.35139	up	Gm38403			ENSMUSG00000112854
ENSMUSG00000036117	4.35139	2.12148	4.35139	up	Il5		16191	ENSMUSG00000036117	GO:0005125|GO:0005137|GO:0005576|GO:0005615|GO:0006954|GO:0006955|GO:0008083|GO:0008284|GO:0010469|GO:0019221|GO:0030890|GO:0045645|GO:0045893|GO:0046427|GO:0050731|GO:0051024|GO:0051091|GO:0071803
ENSMUSG00000001588	4.35139	2.12148	4.35139	up	Acap1		216859	ENSMUSG00000001588	GO:0003674|GO:0004871|GO:0005096|GO:0005768|GO:0006629|GO:0007165|GO:0008150|GO:0016020|GO:0016042|GO:0016787|GO:0043231|GO:0043547|GO:0046872|GO:0055038
ENSMUSG00000000982	4.35139	2.12148	4.35139	up	Ccl3		20302	ENSMUSG00000000982	GO:0000165|GO:0001649|GO:0001775|GO:0002548|GO:0004672|GO:0004698|GO:0005125|GO:0005515|GO:0005576|GO:0005615|GO:0005622|GO:0005623|GO:0005737|GO:0005829|GO:0006468|GO:0006816|GO:0006874|GO:0006887|GO:0006935|GO:0006954|GO:0006955|GO:0007010|GO:0007186|GO:0007204|GO:0007267|GO:0008009|GO:0008360|GO:0009636|GO:0010469|GO:0010628|GO:0010629|GO:0010818|GO:0014808|GO:0016004|GO:0016301|GO:0019722|GO:…
ENSMUSG00000082806	4.35139	2.12148	4.35139	up	Rpl13-ps1			ENSMUSG00000082806
ENSMUSG00000087373	4.35139	2.12148	4.35139	up	Gm15892			ENSMUSG00000087373
ENSMUSG00000087117	4.35139	2.12148	4.35139	up	Gm11523			ENSMUSG00000087117
ENSMUSG00000069607	4.35139	2.12148	4.35139	up	Cd300ld3		382551	ENSMUSG00000069607	GO:0002376|GO:0005515|GO:0005764|GO:0005768|GO:0005769|GO:0005886|GO:0016020|GO:0016021|GO:0031398|GO:0034165
ENSMUSG00000098158	4.35139	2.12148	4.35139	up	Gm4804			ENSMUSG00000098158
ENSMUSG00000073184	4.35139	2.12148	4.35139	up	Gm10479			ENSMUSG00000073184	GO:0003674|GO:0003676|GO:0005575|GO:0005622|GO:0006355|GO:0008150
ENSMUSG00000092465	4.35139	2.12148	4.35139	up	Gm20472			ENSMUSG00000092465
ENSMUSG00000036136	4.35139	2.12148	4.35139	up	Fam110c		104943	ENSMUSG00000036136	GO:0000922|GO:0005634|GO:0005737|GO:0005815|GO:0005856|GO:0005874|GO:0005938|GO:0030335|GO:0043014|GO:0051897|GO:0060491
ENSMUSG00000114064	4.35139	2.12148	4.35139	up	Gm9370			ENSMUSG00000114064
ENSMUSG00000046782	4.35139	2.12148	4.35139	up	Ttc6		70846	ENSMUSG00000046782	GO:0003674|GO:0005575|GO:0008150
ENSMUSG00000113707	4.35139	2.12148	4.35139	up	Gm10457			ENSMUSG00000113707
ENSMUSG00000113423	4.35139	2.12148	4.35139	up	Gm3791			ENSMUSG00000113423
ENSMUSG00000054003	4.35139	2.12148	4.35139	up	Tdrd9		74691	ENSMUSG00000054003	GO:0000166|GO:0003676|GO:0003723|GO:0004004|GO:0004386|GO:0005515|GO:0005524|GO:0005634|GO:0005654|GO:0005737|GO:0005739|GO:0005829|GO:0006396|GO:0007140|GO:0007141|GO:0007275|GO:0007283|GO:0009566|GO:0010529|GO:0016787|GO:0016887|GO:0030154|GO:0031047|GO:0034587|GO:0043046|GO:0051321|GO:0071547
ENSMUSG00000113651	4.35139	2.12148	4.35139	up	Gm4900			ENSMUSG00000113651
ENSMUSG00000113680	4.35139	2.12148	4.35139	up	AC158115.2			ENSMUSG00000113680
ENSMUSG00000048996	4.35139	2.12148	4.35139	up	Olfr1366		258280	ENSMUSG00000048996	GO:0004871|GO:0004930|GO:0004984|GO:0005886|GO:0007165|GO:0007186|GO:0007608|GO:0016020|GO:0016021|GO:0050896|GO:0050911
ENSMUSG00000113645	4.35139	2.12148	4.35139	up	AC161117.1			ENSMUSG00000113645
ENSMUSG00000113252	4.35139	2.12148	4.35139	up	Gm33489			ENSMUSG00000113252
ENSMUSG00000090358	4.35139	2.12148	4.35139	up	Gm2822			ENSMUSG00000090358
ENSMUSG00000061068	4.35139	2.12148	4.35139	up	Mcpt4		17227	ENSMUSG00000061068	GO:0004252|GO:0006508|GO:0008233|GO:0008236|GO:0016787
ENSMUSG00000102764	4.35139	2.12148	4.35139	up	Gm37183			ENSMUSG00000102764
ENSMUSG00000115517	4.35139	2.12148	4.35139	up	AC136019.1			ENSMUSG00000115517
ENSMUSG00000034689	4.35139	2.12148	4.35139	up	4921530L21Rik		66732	ENSMUSG00000034689	GO:0003674|GO:0005575|GO:0008150
ENSMUSG00000022445	4.35139	2.12148	4.35139	up	Cyp2d26		76279	ENSMUSG00000022445	GO:0004497|GO:0005506|GO:0007565|GO:0016020|GO:0016021|GO:0016491|GO:0016705|GO:0016712|GO:0020037|GO:0042493|GO:0043231|GO:0046872|GO:0055114
ENSMUSG00000097999	4.35139	2.12148	4.35139	up	Gm9061			ENSMUSG00000097999
ENSMUSG00000037577	4.35139	2.12148	4.35139	up	Ephx3		71932	ENSMUSG00000037577	GO:0003824|GO:0004301|GO:0016020|GO:0016021|GO:0043231|GO:0097176
ENSMUSG00000104240	4.35139	2.12148	4.35139	up	Gm36858			ENSMUSG00000104240
ENSMUSG00000066475	4.35139	2.12148	4.35139	up	Gm10268			ENSMUSG00000066475
ENSMUSG00000031397	4.35139	2.12148	4.35139	up	Tktl1		83553	ENSMUSG00000031397	GO:0003824|GO:0004802|GO:0005575|GO:0005634|GO:0005737|GO:0008152|GO:0016740|GO:0046872
ENSMUSG00000081375	4.35139	2.12148	4.35139	up	Gm14686			ENSMUSG00000081375
ENSMUSG00000098725	4.35139	2.12148	4.35139	up	Gm27335			ENSMUSG00000098725
ENSMUSG00000031312	4.35139	2.12148	4.35139	up	Itgb1bp2		26549	ENSMUSG00000031312	GO:0005178|GO:0005509|GO:0005515|GO:0008270|GO:0017124|GO:0030018|GO:0046872
ENSMUSG00000033737	4.35139	2.12148	4.35139	up	Fndc3c1		333564	ENSMUSG00000033737	GO:0003674|GO:0005575|GO:0008150|GO:0016020|GO:0016021
ENSMUSG00000087467	4.35139	2.12148	4.35139	up	Gm13601			ENSMUSG00000087467
ENSMUSG00000107920	4.32693	2.11334	4.32693	up	Gm7783			ENSMUSG00000107920
ENSMUSG00000089983	4.32222	2.11177	4.32222	up	2010320O07Rik			ENSMUSG00000089983
ENSMUSG00000037705	4.31746	2.11018	4.31746	up	Tecta		21683	ENSMUSG00000037705	GO:0005201|GO:0005515|GO:0005576|GO:0005578|GO:0005886|GO:0007160|GO:0007605|GO:0016020|GO:0031225|GO:0070062
ENSMUSG00000085035	4.31322	2.10877	4.31322	up	Gm12031			ENSMUSG00000085035
ENSMUSG00000073073	4.30735	2.1068	4.30735	up	Gm8098			ENSMUSG00000073073
ENSMUSG00000112067	4.29338	2.10211	4.29338	up	AC125487.1			ENSMUSG00000112067
ENSMUSG00000114860	4.27699	2.0966	4.27699	up	AC123857.1			ENSMUSG00000114860
ENSMUSG00000087242	4.27505	2.09594	4.27505	up	C78197			ENSMUSG00000087242
ENSMUSG00000103711	4.27414	2.09564	4.27414	up	Tstd1		226654	ENSMUSG00000103711	GO:0003674|GO:0005737|GO:0005739|GO:0005829|GO:0008150|GO:0036464
ENSMUSG00000100490	4.26716	2.09328	4.26716	up	Gm28455			ENSMUSG00000100490
ENSMUSG00000097065	4.26306	2.09189	4.26306	up	A630075F10Rik			ENSMUSG00000097065
ENSMUSG00000108523	4.25586	2.08945	4.25586	up	4933430L12Rik			ENSMUSG00000108523
ENSMUSG00000073679	4.23612	2.08275	4.23612	up	Mxra8os			ENSMUSG00000073679
ENSMUSG00000087020	4.22305	2.07829	4.22305	up	Gm16283			ENSMUSG00000087020
ENSMUSG00000102465	4.20769	2.07303	4.20769	up	Gm38198			ENSMUSG00000102465
ENSMUSG00000103553	4.20769	2.07303	4.20769	up	Gm38218			ENSMUSG00000103553
ENSMUSG00000101849	4.20769	2.07303	4.20769	up	Gm28386			ENSMUSG00000101849
ENSMUSG00000102628	4.20769	2.07303	4.20769	up	Gm37671			ENSMUSG00000102628
ENSMUSG00000026621	4.20769	2.07303	4.20769	up	Marc1		66112	ENSMUSG00000026621	GO:0003824|GO:0005739|GO:0005741|GO:0005743|GO:0008940|GO:0016020|GO:0016021|GO:0016491|GO:0030151|GO:0030170|GO:0042126|GO:0043546|GO:0055114
ENSMUSG00000097377	4.20769	2.07303	4.20769	up	Gm10822			ENSMUSG00000097377
ENSMUSG00000098006	4.20769	2.07303	4.20769	up	Gm8565			ENSMUSG00000098006
ENSMUSG00000066000	4.20769	2.07303	4.20769	up	Zfp979			ENSMUSG00000066000	GO:0003674|GO:0003676|GO:0005575|GO:0005622|GO:0006355|GO:0008150|GO:0046872
ENSMUSG00000106813	4.20769	2.07303	4.20769	up	Gm7181			ENSMUSG00000106813
ENSMUSG00000002930	4.20769	2.07303	4.20769	up	Ppp1r17		19051	ENSMUSG00000002930	GO:0004864|GO:0004865|GO:0005829|GO:0010921|GO:0019212|GO:0043086
ENSMUSG00000057596	4.20769	2.07303	4.20769	up	Trim30d		209387	ENSMUSG00000057596	GO:0003674|GO:0004842|GO:0005575|GO:0005622|GO:0006914|GO:0008150|GO:0008270|GO:0016567|GO:0045087|GO:0046872|GO:0051607
ENSMUSG00000025496	4.20769	2.07303	4.20769	up	Drd4		13491	ENSMUSG00000025496	GO:0000187|GO:0001591|GO:0001975|GO:0004871|GO:0004930|GO:0004952|GO:0005886|GO:0005887|GO:0007165|GO:0007186|GO:0007194|GO:0007195|GO:0007212|GO:0008144|GO:0008344|GO:0016020|GO:0016021|GO:0017124|GO:0030818|GO:0032417|GO:0033674|GO:0034776|GO:0035240|GO:0042053|GO:0042596|GO:0042752|GO:0042802|GO:0048148|GO:0048511|GO:0050482|GO:0050709|GO:0051379|GO:0051380|GO:0060080|GO:0098794|GO:1901386
ENSMUSG00000049307	4.20769	2.07303	4.20769	up	Fut4		14345	ENSMUSG00000049307	GO:0000139|GO:0005794|GO:0006486|GO:0008417|GO:0009986|GO:0016020|GO:0016021|GO:0016740|GO:0016757|GO:0032580|GO:0036065|GO:0046920|GO:0071944
ENSMUSG00000111656	4.20769	2.07303	4.20769	up	AC151971.6			ENSMUSG00000111656
ENSMUSG00000103967	4.20769	2.07303	4.20769	up	Gm38214			ENSMUSG00000103967
ENSMUSG00000094852	4.20769	2.07303	4.20769	up	Gm9034			ENSMUSG00000094852
ENSMUSG00000043157	4.20769	2.07303	4.20769	up	Arl11		219144	ENSMUSG00000043157	GO:0000166|GO:0002244|GO:0005525|GO:0005575|GO:0005622|GO:0007264
ENSMUSG00000022945	4.20769	2.07303	4.20769	up	Chaf1b		110749	ENSMUSG00000022945	GO:0000790|GO:0005515|GO:0005634|GO:0005654|GO:0005829|GO:0006260|GO:0006281|GO:0006334|GO:0006335|GO:0006351|GO:0006355|GO:0006974|GO:0007049|GO:0031497|GO:0033186|GO:0042393|GO:0043234
ENSMUSG00000024334	4.20769	2.07303	4.20769	up	H2-Oa		15001	ENSMUSG00000024334	GO:0002376|GO:0002504|GO:0002587|GO:0006955|GO:0016020|GO:0016021|GO:0019882|GO:0019886|GO:0023026|GO:0042613|GO:0045580
ENSMUSG00000075480	4.20546	2.07226	4.20546	up	Gm10840			ENSMUSG00000075480	GO:0003674|GO:0005575|GO:0008150
ENSMUSG00000082057	4.19407	2.06835	4.19407	up	Gm15789			ENSMUSG00000082057
ENSMUSG00000109632	4.17963	2.06337	4.17963	up	Gm31479			ENSMUSG00000109632
ENSMUSG00000087120	4.16617	2.05872	4.16617	up	Gm12279			ENSMUSG00000087120
ENSMUSG00000106547	4.16077	2.05685	4.16077	up	B230303O12Rik			ENSMUSG00000106547
ENSMUSG00000100844	4.12237	2.04348	4.12237	up	1810007C17Rik			ENSMUSG00000100844
ENSMUSG00000113683	4.10965	2.03902	4.10965	up	CT030159.2			ENSMUSG00000113683
ENSMUSG00000091313	4.10329	2.03678	4.10329	up	Fth-ps2			ENSMUSG00000091313
ENSMUSG00000102760	4.09998	2.03562	4.09998	up	Gm37258			ENSMUSG00000102760
ENSMUSG00000108513	4.09697	2.03456	4.09697	up	Gm30075			ENSMUSG00000108513
ENSMUSG00000082738	4.07341	2.02624	4.07341	up	Gm15422			ENSMUSG00000082738
ENSMUSG00000108801	4.06928	2.02477	4.06928	up	Gm39090			ENSMUSG00000108801
ENSMUSG00000040441	4.06708	2.02399	4.06708	up	Slc26a10		216441	ENSMUSG00000040441	GO:0006810|GO:0008271|GO:0008272|GO:0015116|GO:0016020|GO:0016021|GO:0055085|GO:1902358
ENSMUSG00000086902	4.02695	2.00969	4.02695	up	Gm11728			ENSMUSG00000086902
ENSMUSG00000020660	4.02633	2.00947	4.02633	up	Pomc		18976	ENSMUSG00000020660	GO:0001664|GO:0005102|GO:0005179|GO:0005184|GO:0005576|GO:0005615|GO:0005737|GO:0006091|GO:0007165|GO:0007218|GO:0007267|GO:0008217|GO:0010469|GO:0030141|GO:0031781|GO:0031782|GO:0032098|GO:0032720|GO:0033059|GO:0042593|GO:0045944|GO:0070873|GO:0070996|GO:2000852
ENSMUSG00000021078	4.00786	2.00283	4.00786	up	Tomm20l		75266	ENSMUSG00000021078	GO:0005739|GO:0005741|GO:0005742|GO:0006605|GO:0006886|GO:0015266|GO:0015450|GO:0016020|GO:0016021|GO:0016031|GO:0030150|GO:0030943|GO:0031307|GO:0070096
ENSMUSG00000110772	4.00027	2.0001	4.00027	up	AC152922.1			ENSMUSG00000110772
ENSMUSG00000089730	3.98878	1.99595	3.98878	up	1700007P06Rik			ENSMUSG00000089730
ENSMUSG00000102224	3.96641	1.98783	3.96641	up	4930447F24Rik			ENSMUSG00000102224
ENSMUSG00000087059	3.96427	1.98706	3.96427	up	Gm12339			ENSMUSG00000087059
ENSMUSG00000109905	3.95523	1.98376	3.95523	up	Gm7380			ENSMUSG00000109905
ENSMUSG00000002664	3.95346	1.98311	3.95346	up	Pspn		19197	ENSMUSG00000002664	GO:0005576|GO:0008083|GO:0010469
ENSMUSG00000027547	3.94107	1.97859	3.94107	up	Sall4		99377	ENSMUSG00000027547	GO:0000122|GO:0000792|GO:0001701|GO:0001833|GO:0001843|GO:0003281|GO:0003676|GO:0003677|GO:0003700|GO:0005515|GO:0005634|GO:0005654|GO:0005667|GO:0005737|GO:0006351|GO:0006355|GO:0007165|GO:0007507|GO:0008134|GO:0009888|GO:0019827|GO:0021915|GO:0022008|GO:0030326|GO:0043231|GO:0043234|GO:0043565|GO:0044212|GO:0045944|GO:0046872
ENSMUSG00000110162	3.93152	1.97509	3.93152	up	Gm45356			ENSMUSG00000110162
ENSMUSG00000087636	3.93006	1.97455	3.93006	up	Gm4660			ENSMUSG00000087636
ENSMUSG00000022753	3.92976	1.97444	3.92976	up	Tmem30c		71027	ENSMUSG00000022753	GO:0003674|GO:0005575|GO:0008150|GO:0016020|GO:0016021
ENSMUSG00000105983	3.90715	1.96612	3.90715	up	Gm42770			ENSMUSG00000105983
ENSMUSG00000108624	3.87551	1.95439	3.87551	up	Gm45091			ENSMUSG00000108624
ENSMUSG00000106596	3.87427	1.95392	3.87427	up	Gm42822			ENSMUSG00000106596
ENSMUSG00000098254	3.86472	1.95037	3.86472	up	Gm27611			ENSMUSG00000098254
ENSMUSG00000111929	3.86113	1.94902	3.86113	up	AC154585.1			ENSMUSG00000111929
ENSMUSG00000033508	3.85705	1.9475	3.85705	up	Asprv1		67855	ENSMUSG00000033508	GO:0004190|GO:0006508|GO:0008233|GO:0016020|GO:0016021|GO:0016485|GO:0016787|GO:0043588
ENSMUSG00000043013	3.85705	1.9475	3.85705	up	Onecut1		15379	ENSMUSG00000043013	GO:0001077|GO:0001228|GO:0001889|GO:0001952|GO:0002064|GO:0003677|GO:0003700|GO:0005634|GO:0005654|GO:0006006|GO:0006351|GO:0006355|GO:0006357|GO:0006366|GO:0007219|GO:0007492|GO:0009653|GO:0030154|GO:0030183|GO:0030335|GO:0030512|GO:0031016|GO:0031018|GO:0045165|GO:0045944|GO:0048536|GO:0060271
ENSMUSG00000113362	3.82976	1.93725	3.82976	up	Gm40557			ENSMUSG00000113362
ENSMUSG00000113505	3.82976	1.93725	3.82976	up	AC154482.1			ENSMUSG00000113505
ENSMUSG00000113646	3.82187	1.93428	3.82187	up	Gm46313			ENSMUSG00000113646
ENSMUSG00000092301	3.81863	1.93305	3.81863	up	Gm6887			ENSMUSG00000092301
ENSMUSG00000086196	3.81701	1.93244	3.81701	up	Gm13571			ENSMUSG00000086196
ENSMUSG00000088835	3.81701	1.93244	3.81701	up	Gm23547			ENSMUSG00000088835
ENSMUSG00000074357	3.78892	1.92179	3.78892	up	AA386476			ENSMUSG00000074357
ENSMUSG00000078190	3.78693	1.92103	3.78693	up	Dnm3os			ENSMUSG00000078190
ENSMUSG00000104682	3.78693	1.92103	3.78693	up	Gm42636			ENSMUSG00000104682
ENSMUSG00000098149	3.78693	1.92103	3.78693	up	Gapdh-ps14			ENSMUSG00000098149
ENSMUSG00000066170	3.78693	1.92103	3.78693	up	E230001N04Rik			ENSMUSG00000066170
ENSMUSG00000097331	3.77354	1.91592	3.77354	up	F420014N23Rik			ENSMUSG00000097331
ENSMUSG00000097831	3.75976	1.91064	3.75976	up	4930540M05Rik			ENSMUSG00000097831
ENSMUSG00000114135	3.75014	1.90695	3.75014	up	Gm7252			ENSMUSG00000114135
ENSMUSG00000067049	3.74067	1.9033	3.74067	up	Unc93a		381058	ENSMUSG00000067049	GO:0003674|GO:0005886|GO:0008150|GO:0016020|GO:0016021
ENSMUSG00000000673	3.74067	1.9033	3.74067	up	Haao		107766	ENSMUSG00000000673	GO:0000334|GO:0005506|GO:0005737|GO:0005829|GO:0008198|GO:0009435|GO:0010043|GO:0016491|GO:0019363|GO:0046686|GO:0046872|GO:0051213|GO:0055114|GO:0070050|GO:0070062
ENSMUSG00000054181	3.72982	1.89911	3.72982	up	A930012O16Rik			ENSMUSG00000054181
ENSMUSG00000024391	3.72159	1.89592	3.72159	up	Apom		55938	ENSMUSG00000024391	GO:0005319|GO:0005515|GO:0005543|GO:0005576|GO:0005615|GO:0006810|GO:0006869|GO:0009749|GO:0016209|GO:0033344|GO:0034361|GO:0034362|GO:0034364|GO:0034365|GO:0034366|GO:0034375|GO:0034380|GO:0034384|GO:0034445|GO:0042157|GO:0043691|GO:0070062|GO:0098869
ENSMUSG00000028553	3.68173	1.88038	3.68173	up	Angptl3		30924	ENSMUSG00000028553	GO:0001525|GO:0004857|GO:0004859|GO:0005178|GO:0005576|GO:0005615|GO:0005769|GO:0005794|GO:0006071|GO:0006629|GO:0006631|GO:0006641|GO:0006644|GO:0007155|GO:0007160|GO:0007165|GO:0008083|GO:0008201|GO:0008203|GO:0009395|GO:0009725|GO:0009986|GO:0010469|GO:0010519|GO:0019915|GO:0030027|GO:0030335|GO:0042632|GO:0042995|GO:0045766|GO:0045834|GO:0048844|GO:0050996|GO:0051005|GO:0055088|GO:0055090|GO:…
ENSMUSG00000105802	3.68173	1.88038	3.68173	up	Gm43012			ENSMUSG00000105802
ENSMUSG00000082872	3.68173	1.88038	3.68173	up	Gm15773			ENSMUSG00000082872
ENSMUSG00000112186	3.68173	1.88038	3.68173	up	AC165349.2			ENSMUSG00000112186
ENSMUSG00000083780	3.66876	1.87529	3.66876	up	Gm12728			ENSMUSG00000083780	GO:0000413|GO:0003755|GO:0016853
ENSMUSG00000052760	3.66789	1.87495	3.66789	up	A630001G21Rik		319997	ENSMUSG00000052760	GO:0003674|GO:0005575|GO:0005634|GO:0008150
ENSMUSG00000081461	3.66433	1.87355	3.66433	up	Rpl30-ps11			ENSMUSG00000081461
ENSMUSG00000100555	3.65951	1.87165	3.65951	up	Gm8173			ENSMUSG00000100555
ENSMUSG00000112947	3.65468	1.86975	3.65468	up	CT572985.1			ENSMUSG00000112947
ENSMUSG00000108617	3.64774	1.867	3.64774	up	Gm31749			ENSMUSG00000108617
ENSMUSG00000114457	3.64525	1.86602	3.64525	up	AC140293.1			ENSMUSG00000114457
ENSMUSG00000075265	3.64094	1.86431	3.64094	up	Tnk2os			ENSMUSG00000075265
ENSMUSG00000079019	3.62616	1.85844	3.62616	up	Insl3		16336	ENSMUSG00000079019	GO:0001556|GO:0001664|GO:0005179|GO:0005576|GO:0005615|GO:0007193|GO:0008284|GO:0008285|GO:0008584|GO:0010469|GO:0030819|GO:0043066|GO:0048471
ENSMUSG00000074385	3.62616	1.85844	3.62616	up	Gm10684			ENSMUSG00000074385
ENSMUSG00000097592	3.62616	1.85844	3.62616	up	4930500F10Rik			ENSMUSG00000097592
ENSMUSG00000109849	3.62616	1.85844	3.62616	up	Gm45645			ENSMUSG00000109849
ENSMUSG00000086260	3.62616	1.85844	3.62616	up	Gm16259			ENSMUSG00000086260
ENSMUSG00000045842	3.61917	1.85566	3.61917	up	Tgif2-ps2			ENSMUSG00000045842
ENSMUSG00000115333	3.61253	1.85301	3.61253	up	AC132317.1			ENSMUSG00000115333
ENSMUSG00000006445	3.6066	1.85064	3.6066	up	Epha2		13836	ENSMUSG00000006445	GO:0000166|GO:0001501|GO:0001525|GO:0001568|GO:0001570|GO:0001649|GO:0001818|GO:0002043|GO:0004672|GO:0004713|GO:0004714|GO:0005003|GO:0005515|GO:0005524|GO:0005622|GO:0005886|GO:0005887|GO:0005925|GO:0006468|GO:0006915|GO:0006954|GO:0007155|GO:0007169|GO:0008630|GO:0009986|GO:0010591|GO:0014028|GO:0016020|GO:0016021|GO:0016301|GO:0016310|GO:0016477|GO:0016525|GO:0016740|GO:0018108|GO:0021915|GO:…
ENSMUSG00000016942	3.6066	1.85064	3.6066	up	Tmprss6		71753	ENSMUSG00000016942	GO:0000122|GO:0004252|GO:0005615|GO:0005886|GO:0006508|GO:0006879|GO:0008233|GO:0008236|GO:0016020|GO:0016021|GO:0016787|GO:0030514|GO:0033619|GO:0042730|GO:0045892|GO:0045944|GO:0055072|GO:0097264
ENSMUSG00000026589	3.59886	1.84754	3.59886	up	Sec16b		89867	ENSMUSG00000026589	GO:0000139|GO:0003674|GO:0005783|GO:0005789|GO:0005794|GO:0006810|GO:0007029|GO:0007031|GO:0010628|GO:0015031|GO:0016020|GO:0016192|GO:0016559|GO:0043231|GO:0048208|GO:0070863
ENSMUSG00000107937	3.58799	1.84318	3.58799	up	Gm44200			ENSMUSG00000107937
ENSMUSG00000021070	3.57654	1.83857	3.57654	up	Bdkrb2		12062	ENSMUSG00000021070	GO:0002020|GO:0004871|GO:0004930|GO:0004947|GO:0005768|GO:0005886|GO:0006939|GO:0006950|GO:0007165|GO:0007186|GO:0009651|GO:0016020|GO:0016021|GO:0031702|GO:0033137|GO:0042310|GO:0042311|GO:0046982|GO:0050482|GO:1902219|GO:1902239
ENSMUSG00000102615	3.5672	1.83479	3.5672	up	Gm37844			ENSMUSG00000102615
ENSMUSG00000108063	3.53074	1.81997	3.53074	up	Gm3279			ENSMUSG00000108063
ENSMUSG00000021997	3.53074	1.81997	3.53074	up	Lrrc63		70859	ENSMUSG00000021997
ENSMUSG00000097479	3.50719	1.81032	3.50719	up	Gm26582			ENSMUSG00000097479
ENSMUSG00000097665	3.50641	1.81	3.50641	up	Gm16853			ENSMUSG00000097665
ENSMUSG00000035916	3.50641	1.81	3.50641	up	Ptprq		237523	ENSMUSG00000035916	GO:0002244|GO:0004721|GO:0004725|GO:0006470|GO:0016020|GO:0016021|GO:0016311|GO:0016787|GO:0016791|GO:0032421|GO:0035335|GO:0042472|GO:0045598|GO:0050885|GO:0050910|GO:0060116
ENSMUSG00000085326	3.50641	1.81	3.50641	up	Gm15642			ENSMUSG00000085326
ENSMUSG00000021342	3.50641	1.81	3.50641	up	Prl		19109	ENSMUSG00000021342	GO:0005148|GO:0005179|GO:0005576|GO:0007262|GO:0007567|GO:0007584|GO:0007595|GO:0007623|GO:0008284|GO:0010469|GO:0014070|GO:0030141|GO:0030278|GO:0030879|GO:0032355|GO:0032496|GO:0032870|GO:0033555|GO:0042493|GO:0042698|GO:0042711|GO:0045471|GO:0046425|GO:0046427|GO:0050679
ENSMUSG00000058463	3.50641	1.81	3.50641	up	Gm5471			ENSMUSG00000058463
ENSMUSG00000099126	3.50641	1.81	3.50641	up	Gm27321			ENSMUSG00000099126
ENSMUSG00000054135	3.50641	1.81	3.50641	up	A430110L20Rik			ENSMUSG00000054135
ENSMUSG00000056054	3.50641	1.81	3.50641	up	S100a8		20201	ENSMUSG00000056054	GO:0002376|GO:0002523|GO:0002793|GO:0005509|GO:0005576|GO:0005615|GO:0005634|GO:0005737|GO:0005856|GO:0005886|GO:0006914|GO:0006915|GO:0006919|GO:0006935|GO:0006954|GO:0008017|GO:0008270|GO:0014002|GO:0016020|GO:0016209|GO:0018119|GO:0030593|GO:0035662|GO:0045087|GO:0045111|GO:0046872|GO:0050544|GO:0050727|GO:0050729|GO:0050786|GO:0070062|GO:0070488|GO:0098869|GO:2001244
ENSMUSG00000083186	3.50641	1.81	3.50641	up	Gm11805			ENSMUSG00000083186
ENSMUSG00000038663	3.50641	1.81	3.50641	up	Fsd2		244091	ENSMUSG00000038663
ENSMUSG00000108442	3.50641	1.81	3.50641	up	Rpl15-ps5			ENSMUSG00000108442
ENSMUSG00000111094	3.50641	1.81	3.50641	up	Gm34425			ENSMUSG00000111094
ENSMUSG00000091831	3.50641	1.81	3.50641	up	Gm4707			ENSMUSG00000091831	GO:0016020|GO:0016021
ENSMUSG00000082776	3.50641	1.81	3.50641	up	Gm7061			ENSMUSG00000082776
ENSMUSG00000107859	3.49799	1.80653	3.49799	up	Gm30731			ENSMUSG00000107859
ENSMUSG00000112945	3.48796	1.80238	3.48796	up	Gm32151			ENSMUSG00000112945
ENSMUSG00000089979	3.4827	1.80021	3.4827	up	Gm15954			ENSMUSG00000089979
ENSMUSG00000097142	3.48055	1.79932	3.48055	up	Gm26778			ENSMUSG00000097142
ENSMUSG00000098269	3.47673	1.79773	3.47673	up	Mir8094			ENSMUSG00000098269
ENSMUSG00000106344	3.45665	1.78937	3.45665	up	Mir1892			ENSMUSG00000106344
ENSMUSG00000033196	3.44841	1.78593	3.44841	up	Myh2		17882	ENSMUSG00000033196	GO:0000166|GO:0001778|GO:0003774|GO:0003779|GO:0005524|GO:0005794|GO:0005826|GO:0005859|GO:0005911|GO:0006936|GO:0014823|GO:0016459|GO:0030016|GO:0031672|GO:0043234|GO:0051015|GO:0070252
ENSMUSG00000028262	3.44008	1.78244	3.44008	up	Clca3a2		80797	ENSMUSG00000028262	GO:0005229|GO:0005887|GO:0006508|GO:0006821|GO:0008237|GO:0043276|GO:0097192|GO:1902476
ENSMUSG00000084826	3.43531	1.78044	3.43531	up	AI847159			ENSMUSG00000084826
ENSMUSG00000105021	3.43259	1.7793	3.43259	up	Gm8234			ENSMUSG00000105021
ENSMUSG00000098760	3.43207	1.77908	3.43207	up	Gm2164			ENSMUSG00000098760
ENSMUSG00000089396	3.41027	1.76989	3.41027	up	Gm23027			ENSMUSG00000089396
ENSMUSG00000114436	3.4004	1.7657	3.4004	up	AC130831.1			ENSMUSG00000114436
ENSMUSG00000100480	3.39714	1.76432	3.39714	up	Gm29156			ENSMUSG00000100480
ENSMUSG00000086537	3.39018	1.76136	3.39018	up	Nespas			ENSMUSG00000086537
ENSMUSG00000109366	3.3852	1.75924	3.3852	up	Gm44698			ENSMUSG00000109366
ENSMUSG00000103567	3.38133	1.75759	3.38133	up	Pcdhga5		93713	ENSMUSG00000103567	GO:0003674|GO:0005509|GO:0005886|GO:0007155|GO:0007156|GO:0016020|GO:0016021
ENSMUSG00000071392	3.37723	1.75584	3.37723	up	Ect2l		100045792	ENSMUSG00000071392	GO:0003674|GO:0005089|GO:0005575|GO:0008150|GO:0035023|GO:0065009
ENSMUSG00000108197	3.36616	1.7511	3.36616	up	Gm44214			ENSMUSG00000108197
ENSMUSG00000030713	3.36616	1.7511	3.36616	up	Klk7		23993	ENSMUSG00000030713	GO:0002803|GO:0004252|GO:0005576|GO:0005615|GO:0006508|GO:0008233|GO:0008236|GO:0016787|GO:0097209
ENSMUSG00000052496	3.36616	1.7511	3.36616	up	Pkdrej		18766	ENSMUSG00000052496	GO:0005509|GO:0016020|GO:0016021
ENSMUSG00000111673	3.36026	1.74857	3.36026	up	Gm29724			ENSMUSG00000111673
ENSMUSG00000109429	3.35897	1.74802	3.35897	up	Gm45223			ENSMUSG00000109429
ENSMUSG00000082028	3.33896	1.7394	3.33896	up	Gm1826			ENSMUSG00000082028
ENSMUSG00000085765	3.33243	1.73657	3.33243	up	Gm12333			ENSMUSG00000085765
ENSMUSG00000114036	3.32815	1.73472	3.32815	up	AC124426.2			ENSMUSG00000114036
ENSMUSG00000064377	3.3253	1.73349	3.3253	up	Gm24966			ENSMUSG00000064377
ENSMUSG00000088947	3.3208	1.73153	3.3208	up	Gm23257			ENSMUSG00000088947
ENSMUSG00000072707	3.3208	1.73153	3.3208	up	Olfr31		18330	ENSMUSG00000072707	GO:0004871|GO:0004930|GO:0004984|GO:0005886|GO:0007165|GO:0007186|GO:0007608|GO:0016020|GO:0016021|GO:0050896|GO:0050911
ENSMUSG00000031518	3.31315	1.7282	3.31315	up	Spata4		69281	ENSMUSG00000031518	GO:0003674|GO:0005515|GO:0005737|GO:0008150
ENSMUSG00000105875	3.30736	1.72568	3.30736	up	Gm43518			ENSMUSG00000105875
ENSMUSG00000115635	3.30725	1.72563	3.30725	up	AC116656.1			ENSMUSG00000115635
ENSMUSG00000084170	3.30356	1.72402	3.30356	up	Gm11954			ENSMUSG00000084170
ENSMUSG00000039055	3.29048	1.7183	3.29048	up	Eme1		268465	ENSMUSG00000039055	GO:0000712|GO:0000790|GO:0003677|GO:0004518|GO:0004519|GO:0005515|GO:0005634|GO:0005720|GO:0005730|GO:0006281|GO:0006302|GO:0006310|GO:0006974|GO:0008821|GO:0016787|GO:0031297|GO:0031573|GO:0046872|GO:0048476|GO:0072429|GO:0090305
ENSMUSG00000087249	3.28589	1.71628	3.28589	up	Gm16062			ENSMUSG00000087249
ENSMUSG00000097799	3.28424	1.71556	3.28424	up	Gm26899			ENSMUSG00000097799
ENSMUSG00000112056	3.28263	1.71485	3.28263	up	AC164550.1			ENSMUSG00000112056
ENSMUSG00000108739	3.26355	1.70644	3.26355	up	Gm45096			ENSMUSG00000108739
ENSMUSG00000112805	3.26106	1.70534	3.26106	up	Gm34574			ENSMUSG00000112805
ENSMUSG00000109602	3.2578	1.7039	3.2578	up	Gm31597			ENSMUSG00000109602
ENSMUSG00000102299	3.254	1.70222	3.254	up	Gm37539			ENSMUSG00000102299
ENSMUSG00000082284	3.25072	1.70076	3.25072	up	H3f3a-ps1			ENSMUSG00000082284
ENSMUSG00000085996	3.24446	1.69798	3.24446	up	A830012C17Rik			ENSMUSG00000085996
ENSMUSG00000112593	3.24425	1.69789	3.24425	up	AC153366.1			ENSMUSG00000112593
ENSMUSG00000086993	3.24029	1.69612	3.24029	up	Rsf1os2			ENSMUSG00000086993
ENSMUSG00000073995	3.21583	1.68519	3.21583	up	Gm10604			ENSMUSG00000073995	GO:0003674|GO:0005575|GO:0008150
ENSMUSG00000093394	3.20422	1.67997	3.20422	up	Gm20621			ENSMUSG00000093394
ENSMUSG00000106320	3.19785	1.6771	3.19785	up	Gm42992			ENSMUSG00000106320
ENSMUSG00000108753	3.19675	1.67661	3.19675	up	Gm45094			ENSMUSG00000108753
ENSMUSG00000104911	3.19675	1.6766	3.19675	up	AC133189.1			ENSMUSG00000104911
ENSMUSG00000046516	3.19441	1.67555	3.19441	up	Cox17		12856	ENSMUSG00000046516	GO:0005507|GO:0005737|GO:0005739|GO:0005758|GO:0006825|GO:0008047|GO:0008284|GO:0016531|GO:0033617|GO:0043085|GO:0046872|GO:1903136|GO:1904960
ENSMUSG00000113178	3.19238	1.67463	3.19238	up	Mylf-ps			ENSMUSG00000113178
ENSMUSG00000115454	3.19053	1.6738	3.19053	up	AC157572.2			ENSMUSG00000115454
ENSMUSG00000097006	3.18815	1.67272	3.18815	up	9530082P21Rik			ENSMUSG00000097006
ENSMUSG00000108823	3.18583	1.67167	3.18583	up	Gm18959			ENSMUSG00000108823
ENSMUSG00000106662	3.17485	1.66669	3.17485	up	Gm43034			ENSMUSG00000106662
ENSMUSG00000078442	3.17464	1.66659	3.17464	up	Ccdc105		70976	ENSMUSG00000078442	GO:0003674|GO:0008150|GO:0070062
ENSMUSG00000086938	3.15891	1.65943	3.15891	up	4930481A15Rik			ENSMUSG00000086938
ENSMUSG00000107608	3.15871	1.65934	3.15871	up	Gm43863			ENSMUSG00000107608
ENSMUSG00000103506	3.15577	1.65799	3.15577	up	Gm38376			ENSMUSG00000103506
ENSMUSG00000006538	3.15577	1.65799	3.15577	up	Ihh		16147	ENSMUSG00000006538	GO:0001501|GO:0001503|GO:0001569|GO:0001649|GO:0001701|GO:0001708|GO:0001763|GO:0001944|GO:0001947|GO:0002053|GO:0003382|GO:0003406|GO:0003413|GO:0005113|GO:0005509|GO:0005515|GO:0005576|GO:0005578|GO:0005615|GO:0005886|GO:0006029|GO:0006508|GO:0007224|GO:0007267|GO:0007275|GO:0007389|GO:0008233|GO:0008284|GO:0009612|GO:0009880|GO:0016020|GO:0016539|GO:0016787|GO:0030154|GO:0030704|GO:0031016|GO:…
ENSMUSG00000094651	3.15577	1.65799	3.15577	up	Gal3st2		381334	ENSMUSG00000094651	GO:0001733|GO:0005794|GO:0009247|GO:0016020|GO:0016021|GO:0016740
ENSMUSG00000081525	3.15577	1.65799	3.15577	up	Gm13325			ENSMUSG00000081525
ENSMUSG00000083729	3.15577	1.65799	3.15577	up	Sh3d2c-ps1			ENSMUSG00000083729
ENSMUSG00000033213	3.15577	1.65799	3.15577	up	AA467197		433470	ENSMUSG00000033213	GO:0004129|GO:0005634|GO:0005739|GO:0005751|GO:0008150|GO:0016020|GO:0016021|GO:0022900|GO:1902600
ENSMUSG00000087648	3.15577	1.65799	3.15577	up	E130018N17Rik			ENSMUSG00000087648
ENSMUSG00000086708	3.15577	1.65799	3.15577	up	Gm15577			ENSMUSG00000086708
ENSMUSG00000083539	3.15577	1.65799	3.15577	up	Gm12466			ENSMUSG00000083539
ENSMUSG00000104986	3.15577	1.65799	3.15577	up	1600023N17Rik			ENSMUSG00000104986
ENSMUSG00000083829	3.15577	1.65799	3.15577	up	Gm2199			ENSMUSG00000083829
ENSMUSG00000054909	3.15577	1.65799	3.15577	up	Wbscr25			ENSMUSG00000054909
ENSMUSG00000097385	3.15577	1.65799	3.15577	up	Gm26814			ENSMUSG00000097385
ENSMUSG00000030344	3.15577	1.65799	3.15577	up	Akap3		11642	ENSMUSG00000030344	GO:0001669|GO:0005515|GO:0005634|GO:0007178|GO:0008104|GO:0010738|GO:0031410|GO:0031514|GO:0035686|GO:0051018|GO:0097228
ENSMUSG00000053063	3.15577	1.65799	3.15577	up	Clec12a		232413	ENSMUSG00000053063	GO:0016020|GO:0016021|GO:0030246
ENSMUSG00000040121	3.15577	1.65799	3.15577	up	Rep15		66532	ENSMUSG00000040121	GO:0001881|GO:0003674|GO:0005768|GO:0010008|GO:0016020|GO:0031901|GO:0033572|GO:0048471|GO:0055037
ENSMUSG00000109925	3.15577	1.65799	3.15577	up	Gm45315			ENSMUSG00000109925
ENSMUSG00000040046	3.15577	1.65799	3.15577	up	Tph1		21990	ENSMUSG00000040046	GO:0004497|GO:0004510|GO:0005506|GO:0005737|GO:0007623|GO:0009072|GO:0016491|GO:0016714|GO:0030279|GO:0035902|GO:0042427|GO:0043005|GO:0045600|GO:0046849|GO:0046872|GO:0055114|GO:0060749
ENSMUSG00000030546	3.15577	1.65799	3.15577	up	Plin1		103968	ENSMUSG00000030546	GO:0005515|GO:0005783|GO:0005811|GO:0005829|GO:0006629|GO:0016042
ENSMUSG00000048191	3.15577	1.65799	3.15577	up	Muc6		353328	ENSMUSG00000048191	GO:0030277
ENSMUSG00000091784	3.15577	1.65799	3.15577	up	Gm17022			ENSMUSG00000091784
ENSMUSG00000033538	3.15577	1.65799	3.15577	up	Casp4		12363	ENSMUSG00000033538	GO:0002376|GO:0004197|GO:0005576|GO:0005737|GO:0005739|GO:0005783|GO:0005789|GO:0005829|GO:0005886|GO:0006508|GO:0006954|GO:0007015|GO:0008233|GO:0008234|GO:0012501|GO:0016020|GO:0016787|GO:0035234|GO:0042981|GO:0043005|GO:0043025|GO:0043234|GO:0045087|GO:0050700|GO:0050718|GO:0050727|GO:0061702|GO:0070059|GO:0070269|GO:0072557|GO:0072559|GO:0097110|GO:0097153|GO:0097169|GO:0097193|GO:1903265|GO:…
ENSMUSG00000111602	3.15577	1.65799	3.15577	up	Gm32014			ENSMUSG00000111602
ENSMUSG00000046031	3.15577	1.65799	3.15577	up	Fam26f		215900	ENSMUSG00000046031	GO:0005261|GO:0005887|GO:0006810|GO:0006811|GO:0016020|GO:0016021|GO:0034220|GO:0098655
ENSMUSG00000020317	3.15577	1.65799	3.15577	up	Theg		21830	ENSMUSG00000020317	GO:0005515|GO:0005634|GO:0005737|GO:0007275|GO:0007283|GO:0030154
ENSMUSG00000035852	3.15577	1.65799	3.15577	up	Misp		78906	ENSMUSG00000035852	GO:0003674|GO:0003779|GO:0005737|GO:0005856|GO:0005886|GO:0005925|GO:0005938|GO:0007049|GO:0030054|GO:0043231|GO:0051301
ENSMUSG00000097051	3.15577	1.65799	3.15577	up	Gm26836			ENSMUSG00000097051
ENSMUSG00000050765	3.15577	1.65799	3.15577	up	Gm5084			ENSMUSG00000050765
ENSMUSG00000098242	3.15577	1.65799	3.15577	up	Gm26929			ENSMUSG00000098242
ENSMUSG00000113486	3.15577	1.65799	3.15577	up	AC122484.1			ENSMUSG00000113486
ENSMUSG00000021685	3.15577	1.65799	3.15577	up	Otp		18420	ENSMUSG00000021685	GO:0002052|GO:0003677|GO:0005634|GO:0006351|GO:0006355|GO:0007275|GO:0007399|GO:0021879|GO:0021979|GO:0021985|GO:0030154|GO:0043565
ENSMUSG00000090872	3.15577	1.65799	3.15577	up	Gm3239			ENSMUSG00000090872
ENSMUSG00000100199	3.15577	1.65799	3.15577	up	Gm20324			ENSMUSG00000100199
ENSMUSG00000096959	3.15577	1.65799	3.15577	up	4930509G22Rik			ENSMUSG00000096959
ENSMUSG00000046748	3.15577	1.65799	3.15577	up	Tmem45a2		69457	ENSMUSG00000046748	GO:0003674|GO:0005575|GO:0008150|GO:0016020|GO:0016021
ENSMUSG00000097958	3.15577	1.65799	3.15577	up	Gm8492			ENSMUSG00000097958
ENSMUSG00000024306	3.15577	1.65799	3.15577	up	Ccdc178		70950	ENSMUSG00000024306	GO:0003674|GO:0005575|GO:0008150
ENSMUSG00000024730	3.15577	1.65799	3.15577	up	Ms4a8a		64381	ENSMUSG00000024730	GO:0016020|GO:0016021
ENSMUSG00000083421	3.15577	1.65799	3.15577	up	Gm14776			ENSMUSG00000083421
ENSMUSG00000081892	3.15577	1.65799	3.15577	up	Gm8864			ENSMUSG00000081892
ENSMUSG00000025257	3.15577	1.65799	3.15577	up	Ribc1		66611	ENSMUSG00000025257	GO:0003674|GO:0005575|GO:0008150
ENSMUSG00000109807	3.15577	1.65799	3.15577	up	Gm45244			ENSMUSG00000109807
ENSMUSG00000020911	3.15577	1.65799	3.15577	up	Krt19		16669	ENSMUSG00000020911	GO:0005198|GO:0005515|GO:0005882|GO:0005886|GO:0007219|GO:0008307|GO:0016010|GO:0016327|GO:0030018|GO:0032403|GO:0042383|GO:0043034|GO:0043627|GO:0045214|GO:0060706|GO:0070062|GO:0071944|GO:1990357
ENSMUSG00000089940	3.15024	1.65546	3.15024	up	Gm4117			ENSMUSG00000089940
ENSMUSG00000085525	3.14904	1.65491	3.14904	up	Gm13166			ENSMUSG00000085525
ENSMUSG00000092741	3.14904	1.65491	3.14904	up	Mir3074-1			ENSMUSG00000092741
ENSMUSG00000084828	3.14542	1.65325	3.14542	up	Gm12367			ENSMUSG00000084828
ENSMUSG00000087266	3.13587	1.64887	3.13587	up	Gm15991			ENSMUSG00000087266
ENSMUSG00000115610	3.13515	1.64853	3.13515	up	CT025533.2			ENSMUSG00000115610
ENSMUSG00000081490	3.12995	1.64614	3.12995	up	Gm11830			ENSMUSG00000081490
ENSMUSG00000071192	3.12639	1.6445	3.12639	up	Wfikkn1		215001	ENSMUSG00000071192	GO:0001501|GO:0004857|GO:0004867|GO:0005515|GO:0005576|GO:0008191|GO:0010466|GO:0010951|GO:0030414|GO:0030512|GO:0032091|GO:0043392|GO:0045861|GO:0048019|GO:0048747|GO:0050431|GO:0060021|GO:1900116
ENSMUSG00000068079	3.11425	1.63888	3.11425	up	Tcf15		21407	ENSMUSG00000068079	GO:0000978|GO:0001077|GO:0001756|GO:0003016|GO:0003677|GO:0005634|GO:0006351|GO:0006355|GO:0006366|GO:0007275|GO:0007517|GO:0009952|GO:0010468|GO:0036342|GO:0042755|GO:0043583|GO:0043588|GO:0045198|GO:0045944|GO:0046983|GO:0048339|GO:0048644|GO:0048705|GO:0050884|GO:0060231|GO:0090575|GO:1903053
ENSMUSG00000018727	3.11411	1.63882	3.11411	up	Cpsf4l		52670	ENSMUSG00000018727	GO:0003723|GO:0004521|GO:0005847|GO:0006378|GO:0046872|GO:0090502|GO:0098789
ENSMUSG00000083921	3.10041	1.63246	3.10041	up	Gm15750			ENSMUSG00000083921
ENSMUSG00000033688	3.09797	1.63132	3.09797	up	1300017J02Rik		71775	ENSMUSG00000033688	GO:0004857|GO:0005575|GO:0005576|GO:0005615|GO:0043086
ENSMUSG00000083993	3.08657	1.626	3.08657	up	Gm14398			ENSMUSG00000083993
ENSMUSG00000093071	3.0839	1.62475	3.0839	up	Gm25951			ENSMUSG00000093071
ENSMUSG00000071033	3.07558	1.62086	3.07558	up	Gm10308			ENSMUSG00000071033	GO:0003674|GO:0005575|GO:0008150
ENSMUSG00000106627	3.07485	1.62052	3.07485	up	Gm21680		100862368	ENSMUSG00000106627
ENSMUSG00000113425	3.06719	1.61692	3.06719	up	AC159813.1			ENSMUSG00000113425
ENSMUSG00000090039	3.06315	1.61502	3.06315	up	Gm15894			ENSMUSG00000090039
ENSMUSG00000072980	3.05196	1.60974	3.05196	up	Oip5		70645	ENSMUSG00000072980	GO:0000775|GO:0000785|GO:0005634|GO:0005654|GO:0005694|GO:0005829|GO:0007049|GO:0007059|GO:0010369|GO:0015030|GO:0016607|GO:0034080|GO:0042802|GO:0046872|GO:0051301
ENSMUSG00000083875	3.05196	1.60973	3.05196	up	Gm13831			ENSMUSG00000083875
ENSMUSG00000097301	3.04422	1.60607	3.04422	up	AW121686			ENSMUSG00000097301
ENSMUSG00000027323	3.03593	1.60214	3.03593	up	Rad51		19361	ENSMUSG00000027323	GO:0000150|GO:0000166|GO:0000228|GO:0000400|GO:0000722|GO:0000724|GO:0000730|GO:0000784|GO:0000785|GO:0000790|GO:0000793|GO:0000794|GO:0000795|GO:0000800|GO:0001932|GO:0003677|GO:0003682|GO:0003690|GO:0003697|GO:0004520|GO:0005515|GO:0005524|GO:0005634|GO:0005654|GO:0005730|GO:0005737|GO:0005739|GO:0005759|GO:0005815|GO:0005829|GO:0005856|GO:0006259|GO:0006268|GO:0006281|GO:0006310|GO:0006974|GO:…
ENSMUSG00000097372	3.03452	1.60147	3.03452	up	Gm26876			ENSMUSG00000097372
ENSMUSG00000097403	3.02659	1.59769	3.02659	up	9230116N13Rik			ENSMUSG00000097403
ENSMUSG00000100783	3.0247	1.59679	3.0247	up	2310047D07Rik			ENSMUSG00000100783
ENSMUSG00000020713	3.02428	1.59659	3.02428	up	Gh		14599	ENSMUSG00000020713	GO:0005131|GO:0005179|GO:0005576|GO:0005615|GO:0005634|GO:0005739|GO:0005802|GO:0005829|GO:0005886|GO:0007405|GO:0007565|GO:0009416|GO:0010469|GO:0015758|GO:0030141|GO:0031012|GO:0032094|GO:0032355|GO:0032869|GO:0033143|GO:0034097|GO:0040018|GO:0043434|GO:0045927|GO:0046872|GO:0048286|GO:0048513|GO:0050769|GO:0071469|GO:0090031|GO:0097067|GO:1901215
ENSMUSG00000032567	3.02259	1.59578	3.02259	up	Aste1		66595	ENSMUSG00000032567	GO:0003674|GO:0005575|GO:0008150
ENSMUSG00000083170	3.01876	1.59395	3.01876	up	Gm14405			ENSMUSG00000083170
ENSMUSG00000090693	3.01736	1.59329	3.01736	up	Trim43a		547109	ENSMUSG00000090693	GO:0005575|GO:0005622|GO:0008150|GO:0008270|GO:0046872
ENSMUSG00000066245	2.9938	1.58198	2.9938	up	Gm10156			ENSMUSG00000066245
ENSMUSG00000097746	2.98554	1.57799	2.98554	up	Gm6225			ENSMUSG00000097746
ENSMUSG00000086921	2.97727	1.57399	2.97727	up	Gm13189			ENSMUSG00000086921
ENSMUSG00000054885	2.97544	1.5731	2.97544	up	4930578G10Rik			ENSMUSG00000054885	GO:0003674|GO:0005575|GO:0008150
ENSMUSG00000061272	2.96953	1.57024	2.96953	up	Gm14173			ENSMUSG00000061272
ENSMUSG00000065336	2.96773	1.56936	2.96773	up	Snora34			ENSMUSG00000065336
ENSMUSG00000108207	2.96708	1.56905	2.96708	up	1810059H22Rik			ENSMUSG00000108207
ENSMUSG00000075330	2.94815	1.55981	2.94815	up	A930003A15Rik			ENSMUSG00000075330	GO:0003674|GO:0005575|GO:0008150
ENSMUSG00000046223	2.94539	1.55846	2.94539	up	Plaur		18793	ENSMUSG00000046223	GO:0001934|GO:0005102|GO:0005515|GO:0005576|GO:0005886|GO:0005887|GO:0005925|GO:0009986|GO:0016020|GO:0016021|GO:0016301|GO:0016310|GO:0019899|GO:0019904|GO:0030162|GO:0030377|GO:0031225|GO:0038195|GO:0043066|GO:0043388|GO:0045742|GO:0070062|GO:0090200|GO:2001243|GO:2001268
ENSMUSG00000049115	2.94539	1.55846	2.94539	up	Agtr1a		11607	ENSMUSG00000049115	GO:0001568|GO:0001596|GO:0001822|GO:0001921|GO:0001965|GO:0001991|GO:0002001|GO:0002018|GO:0002019|GO:0002035|GO:0004871|GO:0004930|GO:0004945|GO:0005515|GO:0005737|GO:0005768|GO:0005794|GO:0005886|GO:0006885|GO:0006954|GO:0007165|GO:0007186|GO:0007200|GO:0007204|GO:0007266|GO:0007507|GO:0007568|GO:0008284|GO:0009651|GO:0010873|GO:0012505|GO:0012506|GO:0014823|GO:0016020|GO:0016021|GO:0016323|GO:…
ENSMUSG00000097027	2.94539	1.55846	2.94539	up	Gm26559			ENSMUSG00000097027
ENSMUSG00000088036	2.94259	1.55709	2.94259	up	Gm24993			ENSMUSG00000088036
ENSMUSG00000025961	2.94016	1.55589	2.94016	up	4933402D24Rik		74426	ENSMUSG00000025961	GO:0003674|GO:0005575|GO:0008150
ENSMUSG00000052673	2.92892	1.55037	2.92892	up	Gm9887			ENSMUSG00000052673	GO:0003674|GO:0005575|GO:0008150
ENSMUSG00000093424	2.91708	1.54452	2.91708	up	6330562C20Rik			ENSMUSG00000093424
ENSMUSG00000098566	2.91695	1.54446	2.91695	up	Gm27761			ENSMUSG00000098566
ENSMUSG00000021790	2.91545	1.54372	2.91545	up	Dydc1		69496	ENSMUSG00000021790	GO:0000781|GO:0006348|GO:0042800|GO:0048188|GO:0051568
ENSMUSG00000106035	2.90297	1.53753	2.90297	up	Gm43545			ENSMUSG00000106035
ENSMUSG00000104132	2.90093	1.53652	2.90093	up	Gm36952			ENSMUSG00000104132
ENSMUSG00000102845	2.90093	1.53652	2.90093	up	Gm38033			ENSMUSG00000102845
ENSMUSG00000047343	2.90093	1.53652	2.90093	up	Mettl21c		433294	ENSMUSG00000047343	GO:0005634|GO:0006479|GO:0007519|GO:0008168|GO:0008628|GO:0010880|GO:0016279|GO:0016740|GO:0018022|GO:0031072|GO:0032259|GO:0043234|GO:0071549
ENSMUSG00000097519	2.90093	1.53652	2.90093	up	4930558J18Rik			ENSMUSG00000097519
ENSMUSG00000102549	2.90093	1.53652	2.90093	up	Gm38137			ENSMUSG00000102549
ENSMUSG00000082804	2.90093	1.53652	2.90093	up	Rpl17-ps1			ENSMUSG00000082804
ENSMUSG00000090637	2.90093	1.53652	2.90093	up	Gm6189			ENSMUSG00000090637
ENSMUSG00000079140	2.90093	1.53652	2.90093	up	Gm6374			ENSMUSG00000079140
ENSMUSG00000102571	2.90093	1.53652	2.90093	up	Gm37967			ENSMUSG00000102571
ENSMUSG00000049515	2.90093	1.53652	2.90093	up	Espnl		227357	ENSMUSG00000049515	GO:0003779|GO:0005515|GO:0005737|GO:0007605|GO:0031941|GO:0032420|GO:0032426|GO:0042995|GO:0051015|GO:0051017
ENSMUSG00000100672	2.90093	1.53652	2.90093	up	Gm28404			ENSMUSG00000100672
ENSMUSG00000102801	2.90093	1.53652	2.90093	up	Gm37478			ENSMUSG00000102801
ENSMUSG00000103427	2.90093	1.53652	2.90093	up	Gm37534			ENSMUSG00000103427
ENSMUSG00000102833	2.90093	1.53652	2.90093	up	Gm9694			ENSMUSG00000102833
ENSMUSG00000104293	2.90093	1.53652	2.90093	up	Gm38043			ENSMUSG00000104293
ENSMUSG00000102618	2.90093	1.53652	2.90093	up	Gm37848			ENSMUSG00000102618
ENSMUSG00000026692	2.90093	1.53652	2.90093	up	Fmo4		226564	ENSMUSG00000026692	GO:0004497|GO:0004499|GO:0005575|GO:0005783|GO:0005789|GO:0016020|GO:0016021|GO:0016491|GO:0031090|GO:0042737|GO:0043231|GO:0050660|GO:0050661|GO:0055114
ENSMUSG00000038209	2.90093	1.53652	2.90093	up	Itln1			ENSMUSG00000038209	GO:0001934|GO:0005509|GO:0005576|GO:0005886|GO:0009624|GO:0016020|GO:0030246|GO:0031225|GO:0031526|GO:0042802|GO:0043235|GO:0045121|GO:0046326|GO:0046872|GO:0070062|GO:0070207|GO:0070492
ENSMUSG00000039748	2.90093	1.53652	2.90093	up	Exo1		26909	ENSMUSG00000039748	GO:0002376|GO:0002455|GO:0003677|GO:0003682|GO:0003824|GO:0004518|GO:0004519|GO:0004527|GO:0005634|GO:0005654|GO:0006139|GO:0006281|GO:0006298|GO:0006310|GO:0006974|GO:0008409|GO:0016446|GO:0016604|GO:0016787|GO:0016788|GO:0035312|GO:0045145|GO:0045190|GO:0046872|GO:0048256|GO:0051321|GO:0051908|GO:0090305
ENSMUSG00000103540	2.90093	1.53652	2.90093	up	Gm37668			ENSMUSG00000103540
ENSMUSG00000103314	2.90093	1.53652	2.90093	up	Gm38358			ENSMUSG00000103314
ENSMUSG00000102691	2.90093	1.53652	2.90093	up	Gm37780			ENSMUSG00000102691
ENSMUSG00000086425	2.90093	1.53652	2.90093	up	F730016J06Rik			ENSMUSG00000086425
ENSMUSG00000107468	2.90093	1.53652	2.90093	up	5730507A11Rik			ENSMUSG00000107468
ENSMUSG00000027048	2.90093	1.53652	2.90093	up	Abcb11		27413	ENSMUSG00000027048	GO:0000166|GO:0005524|GO:0006810|GO:0015126|GO:0015721|GO:0015722|GO:0016020|GO:0016021|GO:0016887|GO:0042626|GO:0045177|GO:0046581|GO:0055085|GO:0070062
ENSMUSG00000087222	2.90093	1.53652	2.90093	up	E030042O20Rik			ENSMUSG00000087222
ENSMUSG00000081132	2.90093	1.53652	2.90093	up	Gm13744			ENSMUSG00000081132
ENSMUSG00000102424	2.90093	1.53652	2.90093	up	Paupar			ENSMUSG00000102424
ENSMUSG00000068452	2.90093	1.53652	2.90093	up	Duox2		214593	ENSMUSG00000068452	GO:0004601|GO:0005509|GO:0006979|GO:0009566|GO:0009615|GO:0016020|GO:0016021|GO:0016174|GO:0016491|GO:0019221|GO:0020037|GO:0030282|GO:0030878|GO:0035264|GO:0042403|GO:0042445|GO:0048839|GO:0048855|GO:0050665|GO:0051591|GO:0055114|GO:0070062|GO:0098869
ENSMUSG00000081888	2.90093	1.53652	2.90093	up	Spcs2-ps			ENSMUSG00000081888
ENSMUSG00000027403	2.90093	1.53652	2.90093	up	Tgm6		241636	ENSMUSG00000027403	GO:0003810|GO:0005737|GO:0008150|GO:0018149
ENSMUSG00000082480	2.90093	1.53652	2.90093	up	Gm11687			ENSMUSG00000082480
ENSMUSG00000087678	2.90093	1.53652	2.90093	up	Gm14120			ENSMUSG00000087678
ENSMUSG00000078956	2.90093	1.53652	2.90093	up	Gm14221			ENSMUSG00000078956
ENSMUSG00000080955	2.90093	1.53652	2.90093	up	Gm14263			ENSMUSG00000080955
ENSMUSG00000027579	2.90093	1.53652	2.90093	up	Srms		20811	ENSMUSG00000027579	GO:0000166|GO:0004672|GO:0004713|GO:0004715|GO:0005524|GO:0005737|GO:0006468|GO:0016301|GO:0016310|GO:0016740|GO:0038083
ENSMUSG00000104141	2.90093	1.53652	2.90093	up	Gm6140			ENSMUSG00000104141
ENSMUSG00000081594	2.90093	1.53652	2.90093	up	Gm15467			ENSMUSG00000081594
ENSMUSG00000102397	2.90093	1.53652	2.90093	up	Gm37573			ENSMUSG00000102397
ENSMUSG00000027690	2.90093	1.53652	2.90093	up	Slc2a2		20526	ENSMUSG00000027690	GO:0005215|GO:0005355|GO:0005737|GO:0005886|GO:0005903|GO:0005911|GO:0006810|GO:0008643|GO:0015758|GO:0016020|GO:0016021|GO:0016324|GO:0022857|GO:0031018|GO:0033300|GO:0055056|GO:0055085|GO:0070837|GO:1904659
ENSMUSG00000102498	2.90093	1.53652	2.90093	up	Gm19445			ENSMUSG00000102498
ENSMUSG00000107333	2.90093	1.53652	2.90093	up	Gm43008			ENSMUSG00000107333
ENSMUSG00000074604	2.90093	1.53652	2.90093	up	Mgst2		211666	ENSMUSG00000074604	GO:0004364|GO:0004464|GO:0004602|GO:0005635|GO:0005783|GO:0005886|GO:0006629|GO:0006691|GO:0006750|GO:0008047|GO:0016020|GO:0016021|GO:0016740|GO:0019370|GO:0043085|GO:0043231|GO:0046466|GO:0098869
ENSMUSG00000103454	2.90093	1.53652	2.90093	up	Gm38098			ENSMUSG00000103454
ENSMUSG00000106270	2.90093	1.53652	2.90093	up	C820005J03Rik			ENSMUSG00000106270
ENSMUSG00000105293	2.90093	1.53652	2.90093	up	Gm42843			ENSMUSG00000105293
ENSMUSG00000033860	2.90093	1.53652	2.90093	up	Fgg		99571	ENSMUSG00000033860	GO:0002250|GO:0002376|GO:0005102|GO:0005198|GO:0005576|GO:0005577|GO:0005615|GO:0005737|GO:0005938|GO:0007160|GO:0007165|GO:0007596|GO:0007599|GO:0009306|GO:0009897|GO:0009986|GO:0030168|GO:0030674|GO:0031091|GO:0031639|GO:0034116|GO:0036345|GO:0042730|GO:0042803|GO:0043623|GO:0045087|GO:0045907|GO:0045921|GO:0046872|GO:0050714|GO:0050839|GO:0051258|GO:0051592|GO:0070062|GO:0070374|GO:0070527|GO:…
ENSMUSG00000106508	2.90093	1.53652	2.90093	up	4933425M03Rik			ENSMUSG00000106508
ENSMUSG00000041750	2.90093	1.53652	2.90093	up	Cd1d2		12480	ENSMUSG00000041750	GO:0016020|GO:0016021
ENSMUSG00000105597	2.90093	1.53652	2.90093	up	4633401B06Rik			ENSMUSG00000105597
ENSMUSG00000105011	2.90093	1.53652	2.90093	up	Gm43210			ENSMUSG00000105011
ENSMUSG00000106268	2.90093	1.53652	2.90093	up	Gm18492			ENSMUSG00000106268
ENSMUSG00000105719	2.90093	1.53652	2.90093	up	Gm42872			ENSMUSG00000105719
ENSMUSG00000040969	2.90093	1.53652	2.90093	up	Arhgef38		77669	ENSMUSG00000040969	GO:0005085|GO:0005089|GO:0005575|GO:0005737|GO:0007264|GO:0035023|GO:0043547|GO:0065009
ENSMUSG00000105170	2.90093	1.53652	2.90093	up	Gm19166			ENSMUSG00000105170
ENSMUSG00000106424	2.90093	1.53652	2.90093	up	Gm34866			ENSMUSG00000106424
ENSMUSG00000078365	2.90093	1.53652	2.90093	up	Mos		17451	ENSMUSG00000078365	GO:0000166|GO:0004672|GO:0004674|GO:0005524|GO:0006468
ENSMUSG00000082151	2.90093	1.53652	2.90093	up	Gm11810			ENSMUSG00000082151
ENSMUSG00000086765	2.90093	1.53652	2.90093	up	Gm11827			ENSMUSG00000086765
ENSMUSG00000028280	2.90093	1.53652	2.90093	up	Gabrr1		14408	ENSMUSG00000028280	GO:0004890|GO:0005216|GO:0005230|GO:0005254|GO:0005886|GO:0006810|GO:0006811|GO:0006821|GO:0007165|GO:0016020|GO:0016021|GO:0030054|GO:0034220|GO:0034707|GO:0045202|GO:0045211|GO:0055085|GO:1902476|GO:1902711
ENSMUSG00000087326	2.90093	1.53652	2.90093	up	Gm12503			ENSMUSG00000087326
ENSMUSG00000070990	2.90093	1.53652	2.90093	up	Foxe1		110805	ENSMUSG00000070990	GO:0000122|GO:0000981|GO:0003677|GO:0003700|GO:0005634|GO:0006351|GO:0006355|GO:0006357|GO:0006590|GO:0016477|GO:0030154|GO:0030878|GO:0031069|GO:0043565|GO:0045893|GO:0048538|GO:0048562|GO:0060021|GO:0060022|GO:0060023|GO:0060465|GO:1904888
ENSMUSG00000081516	2.90093	1.53652	2.90093	up	Gm12470			ENSMUSG00000081516
ENSMUSG00000085482	2.90093	1.53652	2.90093	up	A230083N12Rik			ENSMUSG00000085482
ENSMUSG00000086321	2.90093	1.53652	2.90093	up	Gm11413			ENSMUSG00000086321
ENSMUSG00000084809	2.90093	1.53652	2.90093	up	Gm12631			ENSMUSG00000084809
ENSMUSG00000028575	2.90093	1.53652	2.90093	up	Eqtn		67753	ENSMUSG00000028575	GO:0001675|GO:0002079|GO:0002080|GO:0002081|GO:0005515|GO:0005634|GO:0005737|GO:0005769|GO:0005886|GO:0006897|GO:0007342|GO:0016020|GO:0016021|GO:0031410|GO:0060478
ENSMUSG00000086417	2.90093	1.53652	2.90093	up	Gm12996			ENSMUSG00000086417
ENSMUSG00000066060	2.90093	1.53652	2.90093	up	Gm12866			ENSMUSG00000066060
ENSMUSG00000076436	2.90093	1.53652	2.90093	up	Oxct2a		64059	ENSMUSG00000076436	GO:0005739|GO:0006104|GO:0008152|GO:0008260|GO:0008410|GO:0016740|GO:0046950|GO:0046952
ENSMUSG00000037157	2.90093	1.53652	2.90093	up	Il22ra1		230828	ENSMUSG00000037157	GO:0004896|GO:0005886|GO:0016020|GO:0016021|GO:0019221|GO:0042015|GO:0050829
ENSMUSG00000083054	2.90093	1.53652	2.90093	up	Gm12986			ENSMUSG00000083054
ENSMUSG00000081227	2.90093	1.53652	2.90093	up	Gm13082			ENSMUSG00000081227
ENSMUSG00000056300	2.90093	1.53652	2.90093	up	Zfp981		100041433	ENSMUSG00000056300	GO:0003674|GO:0003676|GO:0005575|GO:0005622|GO:0006355|GO:0008150|GO:0046872
ENSMUSG00000096366	2.90093	1.53652	2.90093	up	Gm13240			ENSMUSG00000096366
ENSMUSG00000105062	2.90093	1.53652	2.90093	up	Gm43113			ENSMUSG00000105062
ENSMUSG00000079666	2.90093	1.53652	2.90093	up	1700015F17Rik		381716	ENSMUSG00000079666	GO:0003674|GO:0005634|GO:0005737|GO:0006606|GO:0016020|GO:0016021
ENSMUSG00000106491	2.90093	1.53652	2.90093	up	Gm42446			ENSMUSG00000106491
ENSMUSG00000088170	2.90093	1.53652	2.90093	up	Gm25219			ENSMUSG00000088170
ENSMUSG00000073116	2.90093	1.53652	2.90093	up	Gm10471		100039045	ENSMUSG00000073116	GO:0003674|GO:0005575|GO:0008150
ENSMUSG00000052295	2.90093	1.53652	2.90093	up	8030423F21Rik			ENSMUSG00000052295
ENSMUSG00000105510	2.90093	1.53652	2.90093	up	Gm43815			ENSMUSG00000105510
ENSMUSG00000106992	2.90093	1.53652	2.90093	up	Gm43167			ENSMUSG00000106992
ENSMUSG00000106534	2.90093	1.53652	2.90093	up	Gm6366			ENSMUSG00000106534
ENSMUSG00000058427	2.90093	1.53652	2.90093	up	Cxcl2		20310	ENSMUSG00000058427	GO:0001975|GO:0002237|GO:0005125|GO:0005576|GO:0005615|GO:0005623|GO:0006935|GO:0006952|GO:0006954|GO:0006955|GO:0007186|GO:0007204|GO:0008009|GO:0009408|GO:0010332|GO:0010469|GO:0030593|GO:0030595|GO:0032355|GO:0032496|GO:0042060|GO:0042127|GO:0045236|GO:0051384|GO:0060326|GO:0070098|GO:0070997|GO:0071222|GO:0071347|GO:0090023
ENSMUSG00000085771	2.90093	1.53652	2.90093	up	C230066G23Rik			ENSMUSG00000085771
ENSMUSG00000090558	2.90093	1.53652	2.90093	up	Gm17202			ENSMUSG00000090558
ENSMUSG00000029556	2.90093	1.53652	2.90093	up	Hnf1a		21405	ENSMUSG00000029556	GO:0000122|GO:0000978|GO:0001077|GO:0001221|GO:0001228|GO:0001750|GO:0001779|GO:0001824|GO:0001889|GO:0001890|GO:0003677|GO:0003690|GO:0003700|GO:0005515|GO:0005634|GO:0005667|GO:0005737|GO:0006338|GO:0006351|GO:0006355|GO:0006357|GO:0006366|GO:0006633|GO:0006699|GO:0006783|GO:0006979|GO:0008104|GO:0008134|GO:0008203|GO:0009749|GO:0015721|GO:0015908|GO:0016573|GO:0030073|GO:0030111|GO:0030326|GO:…
ENSMUSG00000104719	2.90093	1.53652	2.90093	up	4933437G19Rik			ENSMUSG00000104719
ENSMUSG00000106254	2.90093	1.53652	2.90093	up	Gm42907			ENSMUSG00000106254
ENSMUSG00000104873	2.90093	1.53652	2.90093	up	Gm40332			ENSMUSG00000104873
ENSMUSG00000083813	2.90093	1.53652	2.90093	up	Gm15502			ENSMUSG00000083813
ENSMUSG00000106068	2.90093	1.53652	2.90093	up	Gm9497			ENSMUSG00000106068
ENSMUSG00000107388	2.90093	1.53652	2.90093	up	Gm42788			ENSMUSG00000107388
ENSMUSG00000086732	2.90093	1.53652	2.90093	up	Gm6117			ENSMUSG00000086732
ENSMUSG00000106707	2.90093	1.53652	2.90093	up	Gm43748			ENSMUSG00000106707
ENSMUSG00000107359	2.90093	1.53652	2.90093	up	Gm43295			ENSMUSG00000107359
ENSMUSG00000068259	2.90093	1.53652	2.90093	up	Olfr461		258380	ENSMUSG00000068259	GO:0004871|GO:0004930|GO:0004984|GO:0005886|GO:0007165|GO:0007186|GO:0007608|GO:0016020|GO:0016021|GO:0050896|GO:0050911
ENSMUSG00000097716	2.90093	1.53652	2.90093	up	1700026J14Rik			ENSMUSG00000097716
ENSMUSG00000107498	2.90093	1.53652	2.90093	up	Gm44240			ENSMUSG00000107498
ENSMUSG00000068231	2.90093	1.53652	2.90093	up	Vmn1r43		113847	ENSMUSG00000068231	GO:0004871|GO:0004872|GO:0004930|GO:0005886|GO:0007165|GO:0007186|GO:0007606|GO:0016020|GO:0016021|GO:0016503|GO:0019236
ENSMUSG00000107605	2.90093	1.53652	2.90093	up	Gm44117			ENSMUSG00000107605
ENSMUSG00000107496	2.90093	1.53652	2.90093	up	4933431M02Rik			ENSMUSG00000107496
ENSMUSG00000108103	2.90093	1.53652	2.90093	up	Gm44081			ENSMUSG00000108103
ENSMUSG00000004988	2.90093	1.53652	2.90093	up	Fxyd4		108017	ENSMUSG00000004988	GO:0005216|GO:0005267|GO:0005887|GO:0006810|GO:0006811|GO:0016020|GO:0016021|GO:0017080|GO:0034220|GO:0051117|GO:0071805|GO:2000649
ENSMUSG00000000182	2.90093	1.53652	2.90093	up	Fgf23		64654	ENSMUSG00000000182	GO:0000165|GO:0005104|GO:0005105|GO:0005515|GO:0005576|GO:0005615|GO:0005622|GO:0005623|GO:0006796|GO:0008083|GO:0008543|GO:0010469|GO:0010966|GO:0010980|GO:0030154|GO:0030500|GO:0030502|GO:0030643|GO:0032026|GO:0042359|GO:0042369|GO:0044320|GO:0045668|GO:0045893|GO:0046888|GO:0055062|GO:0070374|GO:0071305|GO:0071354|GO:0071374|GO:0090080|GO:1904383
ENSMUSG00000048473	2.90093	1.53652	2.90093	up	Sult6b2		330440	ENSMUSG00000048473	GO:0003674|GO:0005575|GO:0008146|GO:0008150|GO:0016740
ENSMUSG00000107756	2.90093	1.53652	2.90093	up	Gm44164			ENSMUSG00000107756
ENSMUSG00000054594	2.90093	1.53652	2.90093	up	Oscar		232790	ENSMUSG00000054594	GO:0005886|GO:0016020|GO:0016021|GO:0070062
ENSMUSG00000099423	2.90093	1.53652	2.90093	up	Gm17826			ENSMUSG00000099423
ENSMUSG00000089886	2.90093	1.53652	2.90093	up	Gm16184			ENSMUSG00000089886
ENSMUSG00000109565	2.90093	1.53652	2.90093	up	Gm6579			ENSMUSG00000109565
ENSMUSG00000099394	2.90093	1.53652	2.90093	up	Gm9142			ENSMUSG00000099394
ENSMUSG00000096102	2.90093	1.53652	2.90093	up	Gm9167			ENSMUSG00000096102
ENSMUSG00000009487	2.90093	1.53652	2.90093	up	Otog		18419	ENSMUSG00000009487	GO:0005198|GO:0005576|GO:0007605|GO:0008344|GO:0046373|GO:0046556
ENSMUSG00000009471	2.90093	1.53652	2.90093	up	Myod1		17927	ENSMUSG00000009471	GO:0000381|GO:0000790|GO:0000977|GO:0000978|GO:0001047|GO:0001077|GO:0001228|GO:0003677|GO:0003682|GO:0003700|GO:0003705|GO:0003713|GO:0005515|GO:0005634|GO:0005654|GO:0005667|GO:0005737|GO:0005829|GO:0006351|GO:0006355|GO:0006357|GO:0006366|GO:0007275|GO:0007517|GO:0007518|GO:0007519|GO:0007520|GO:0008134|GO:0009267|GO:0010468|GO:0014902|GO:0014904|GO:0014908|GO:0016604|GO:0019899|GO:0030016|GO:…
ENSMUSG00000093405	2.90093	1.53652	2.90093	up	Gm20684			ENSMUSG00000093405
ENSMUSG00000030510	2.90093	1.53652	2.90093	up	Cers3		545975	ENSMUSG00000030510	GO:0003677|GO:0005634|GO:0005783|GO:0006629|GO:0016020|GO:0016021|GO:0016740|GO:0030148|GO:0030216|GO:0031965|GO:0046513|GO:0050291
ENSMUSG00000098017	2.90093	1.53652	2.90093	up	Gm5342			ENSMUSG00000098017
ENSMUSG00000086690	2.90093	1.53652	2.90093	up	4933406J10Rik			ENSMUSG00000086690
ENSMUSG00000108956	2.90093	1.53652	2.90093	up	Gm45179			ENSMUSG00000108956
ENSMUSG00000108819	2.90093	1.53652	2.90093	up	Gm45177			ENSMUSG00000108819
ENSMUSG00000083974	2.90093	1.53652	2.90093	up	Gm16053			ENSMUSG00000083974
ENSMUSG00000109468	2.90093	1.53652	2.90093	up	Gm45185			ENSMUSG00000109468
ENSMUSG00000095457	2.90093	1.53652	2.90093	up	Gm8989			ENSMUSG00000095457
ENSMUSG00000108693	2.90093	1.53652	2.90093	up	Gm45153			ENSMUSG00000108693
ENSMUSG00000108354	2.90093	1.53652	2.90093	up	4931431B13Rik			ENSMUSG00000108354
ENSMUSG00000085354	2.90093	1.53652	2.90093	up	Gm2044			ENSMUSG00000085354
ENSMUSG00000054672	2.90093	1.53652	2.90093	up	5830411N06Rik		244234	ENSMUSG00000054672	GO:0002365|GO:0003674|GO:0005044|GO:0006898|GO:0009897|GO:0016020|GO:0016021|GO:0032620
ENSMUSG00000038801	2.90093	1.53652	2.90093	up	Scgb1c1		338417	ENSMUSG00000038801
ENSMUSG00000085898	2.90093	1.53652	2.90093	up	Gm6689			ENSMUSG00000085898
ENSMUSG00000082323	2.90093	1.53652	2.90093	up	Gm15314			ENSMUSG00000082323
ENSMUSG00000109652	2.90093	1.53652	2.90093	up	Gm45555			ENSMUSG00000109652
ENSMUSG00000031553	2.90093	1.53652	2.90093	up	Adam3		11497	ENSMUSG00000031553	GO:0004222|GO:0005515|GO:0005886|GO:0006508|GO:0007338|GO:0007339|GO:0008237|GO:0009566|GO:0009986|GO:0016020|GO:0016021|GO:0045121|GO:0061827|GO:0097722
ENSMUSG00000110051	2.90093	1.53652	2.90093	up	Gm45322			ENSMUSG00000110051
ENSMUSG00000109899	2.90093	1.53652	2.90093	up	Gm6012			ENSMUSG00000109899
ENSMUSG00000110052	2.90093	1.53652	2.90093	up	1700020G03Rik			ENSMUSG00000110052
ENSMUSG00000034829	2.90093	1.53652	2.90093	up	Nxnl1		234404	ENSMUSG00000034829	GO:0004791|GO:0005634|GO:0005640|GO:0005739|GO:0016020|GO:0045494|GO:0098869
ENSMUSG00000082136	2.90093	1.53652	2.90093	up	Gm15660			ENSMUSG00000082136
ENSMUSG00000110661	2.90093	1.53652	2.90093	up	Gm31805			ENSMUSG00000110661
ENSMUSG00000110633	2.90093	1.53652	2.90093	up	Gm32122			ENSMUSG00000110633
ENSMUSG00000110586	2.90093	1.53652	2.90093	up	4930578M07Rik			ENSMUSG00000110586
ENSMUSG00000104292	2.90093	1.53652	2.90093	up	Gm38042			ENSMUSG00000104292
ENSMUSG00000035930	2.90093	1.53652	2.90093	up	Chst4		26887	ENSMUSG00000035930	GO:0000139|GO:0001517|GO:0005802|GO:0005975|GO:0006044|GO:0006790|GO:0008146|GO:0016020|GO:0016021|GO:0016740
ENSMUSG00000097773	2.90093	1.53652	2.90093	up	Gm10614			ENSMUSG00000097773
ENSMUSG00000098211	2.90093	1.53652	2.90093	up	Gm27045			ENSMUSG00000098211
ENSMUSG00000006587	2.90093	1.53652	2.90093	up	Snai3		30927	ENSMUSG00000006587	GO:0000122|GO:0000977|GO:0000978|GO:0000982|GO:0001227|GO:0003676|GO:0003677|GO:0003700|GO:0005634|GO:0005667|GO:0006351|GO:0006355|GO:0006357|GO:0046872
ENSMUSG00000110540	2.90093	1.53652	2.90093	up	Gm45743			ENSMUSG00000110540
ENSMUSG00000095891	2.90093	1.53652	2.90093	up	Gm10717			ENSMUSG00000095891	GO:0003674|GO:0005575|GO:0008150|GO:0016020|GO:0016021
ENSMUSG00000111158	2.90093	1.53652	2.90093	up	CT025619.3			ENSMUSG00000111158
ENSMUSG00000102419	2.90093	1.53652	2.90093	up	Gm36940			ENSMUSG00000102419
ENSMUSG00000104080	2.90093	1.53652	2.90093	up	Gm38279			ENSMUSG00000104080
ENSMUSG00000109896	2.90093	1.53652	2.90093	up	Gm31409			ENSMUSG00000109896
ENSMUSG00000104383	2.90093	1.53652	2.90093	up	Gm37553			ENSMUSG00000104383
ENSMUSG00000102963	2.90093	1.53652	2.90093	up	Gm37945			ENSMUSG00000102963
ENSMUSG00000082605	2.90093	1.53652	2.90093	up	Gm16148			ENSMUSG00000082605
ENSMUSG00000020007	2.90093	1.53652	2.90093	up	Il20ra		237313	ENSMUSG00000020007	GO:0004896|GO:0005886|GO:0016020|GO:0016021|GO:0019221|GO:0042015|GO:0045124|GO:2001244
ENSMUSG00000112352	2.90093	1.53652	2.90093	up	Gm40617			ENSMUSG00000112352
ENSMUSG00000112367	2.90093	1.53652	2.90093	up	A230081H15Rik			ENSMUSG00000112367
ENSMUSG00000071340	2.90093	1.53652	2.90093	up	Trappc3l		692132	ENSMUSG00000071340	GO:0003674|GO:0005783|GO:0005794|GO:0006810|GO:0008150|GO:0016192|GO:0030008|GO:0048193
ENSMUSG00000089800	2.90093	1.53652	2.90093	up	Rps19-ps10			ENSMUSG00000089800
ENSMUSG00000009646	2.90093	1.53652	2.90093	up	Pla2g12b		69836	ENSMUSG00000009646	GO:0004623|GO:0005509|GO:0005576|GO:0006644|GO:0016042|GO:0016787|GO:0050482|GO:0102567|GO:0102568
ENSMUSG00000112574	2.90093	1.53652	2.90093	up	Gm5750			ENSMUSG00000112574
ENSMUSG00000112320	2.90093	1.53652	2.90093	up	AC133207.1			ENSMUSG00000112320
ENSMUSG00000112740	2.90093	1.53652	2.90093	up	Gm8264			ENSMUSG00000112740
ENSMUSG00000112481	2.90093	1.53652	2.90093	up	Gm29684			ENSMUSG00000112481
ENSMUSG00000112106	2.90093	1.53652	2.90093	up	AC158686.1			ENSMUSG00000112106
ENSMUSG00000047631	2.90093	1.53652	2.90093	up	Apof		103161	ENSMUSG00000047631	GO:0005615
ENSMUSG00000112365	2.90093	1.53652	2.90093	up	AC117232.3			ENSMUSG00000112365
ENSMUSG00000084310	2.90093	1.53652	2.90093	up	Gm11950			ENSMUSG00000084310
ENSMUSG00000020419	2.90093	1.53652	2.90093	up	Hormad2		75828	ENSMUSG00000020419	GO:0000795|GO:0005515|GO:0005634|GO:0005694|GO:0051177|GO:0051321
ENSMUSG00000082870	2.90093	1.53652	2.90093	up	Gm12165			ENSMUSG00000082870
ENSMUSG00000069825	2.90093	1.53652	2.90093	up	Spata22			ENSMUSG00000069825	GO:0000711|GO:0007129|GO:0007276
ENSMUSG00000052234	2.90093	1.53652	2.90093	up	Epx		13861	ENSMUSG00000052234	GO:0002215|GO:0004601|GO:0005615|GO:0006952|GO:0006979|GO:0016491|GO:0020037|GO:0032693|GO:0032714|GO:0032753|GO:0042744|GO:0046872|GO:0055114|GO:0070062|GO:0072677|GO:0098869
ENSMUSG00000085307	2.90093	1.53652	2.90093	up	Gm11525			ENSMUSG00000085307
ENSMUSG00000038216	2.90093	1.53652	2.90093	up	Pnmt		18948	ENSMUSG00000038216	GO:0004603|GO:0008168|GO:0016740|GO:0032259|GO:0042418|GO:0042423
ENSMUSG00000014198	2.90093	1.53652	2.90093	up	Zfp385c		278304	ENSMUSG00000014198	GO:0002039|GO:0003676|GO:0003723|GO:0005634|GO:0008270|GO:0046872|GO:0072332
ENSMUSG00000082045	2.90093	1.53652	2.90093	up	Gm11585			ENSMUSG00000082045
ENSMUSG00000082487	2.90093	1.53652	2.90093	up	Gm11628			ENSMUSG00000082487
ENSMUSG00000101605	2.90093	1.53652	2.90093	up	Ace3		217246	ENSMUSG00000101605	GO:0001669|GO:0002080|GO:0005515|GO:0006508|GO:0008150|GO:0008237|GO:0008241|GO:0016020|GO:0016021|GO:0031410
ENSMUSG00000092286	2.90093	1.53652	2.90093	up	Dtnbos			ENSMUSG00000092286
ENSMUSG00000073197	2.90093	1.53652	2.90093	up	5730507C01Rik		236366	ENSMUSG00000073197	GO:0003676|GO:0003700|GO:0005575|GO:0005622|GO:0006355|GO:0046872
ENSMUSG00000112987	2.90093	1.53652	2.90093	up	AC150661.1			ENSMUSG00000112987
ENSMUSG00000112033	2.90093	1.53652	2.90093	up	AC125020.2			ENSMUSG00000112033
ENSMUSG00000090387	2.90093	1.53652	2.90093	up	Gm17056			ENSMUSG00000090387
ENSMUSG00000112448	2.90093	1.53652	2.90093	up	AC130661.1			ENSMUSG00000112448
ENSMUSG00000098099	2.90093	1.53652	2.90093	up	Gm7456			ENSMUSG00000098099
ENSMUSG00000113111	2.90093	1.53652	2.90093	up	Gm7754			ENSMUSG00000113111
ENSMUSG00000113035	2.90093	1.53652	2.90093	up	5830428M24Rik			ENSMUSG00000113035
ENSMUSG00000112950	2.90093	1.53652	2.90093	up	Gm32369			ENSMUSG00000112950
ENSMUSG00000113278	2.90093	1.53652	2.90093	up	Gm33016			ENSMUSG00000113278
ENSMUSG00000099907	2.90093	1.53652	2.90093	up	Gm10421			ENSMUSG00000099907
ENSMUSG00000069267	2.90093	1.53652	2.90093	up	Hist1h3b		319150	ENSMUSG00000069267	GO:0000122|GO:0000183|GO:0000228|GO:0000784|GO:0000785|GO:0000786|GO:0000788|GO:0003677|GO:0003682|GO:0005515|GO:0005634|GO:0005654|GO:0005694|GO:0006334|GO:0006335|GO:0016020|GO:0031492|GO:0042393|GO:0043234|GO:0045296|GO:0046982|GO:0051290|GO:0060968|GO:0070062
ENSMUSG00000085861	2.90093	1.53652	2.90093	up	1700016G14Rik		666145	ENSMUSG00000085861
ENSMUSG00000085936	2.90093	1.53652	2.90093	up	2610307P16Rik			ENSMUSG00000085936
ENSMUSG00000079049	2.90093	1.53652	2.90093	up	Serpinb1c		380839	ENSMUSG00000079049	GO:0004867|GO:0005615|GO:0005737|GO:0010466|GO:0010951|GO:0030414
ENSMUSG00000038651	2.90093	1.53652	2.90093	up	Sycp2l		637277	ENSMUSG00000038651	GO:0000775|GO:0000780|GO:0000800|GO:0003674|GO:0005634|GO:0005654|GO:0005694|GO:0060548
ENSMUSG00000097373	2.90093	1.53652	2.90093	up	Gm26877			ENSMUSG00000097373
ENSMUSG00000113812	2.90093	1.53652	2.90093	up	AC122357.2			ENSMUSG00000113812
ENSMUSG00000113342	2.90093	1.53652	2.90093	up	AA414992			ENSMUSG00000113342
ENSMUSG00000114256	2.90093	1.53652	2.90093	up	AC122418.1			ENSMUSG00000114256
ENSMUSG00000114836	2.90093	1.53652	2.90093	up	AC207128.2			ENSMUSG00000114836
ENSMUSG00000021718	2.90093	1.53652	2.90093	up	4933425L06Rik		66763	ENSMUSG00000021718	GO:0000166|GO:0003674|GO:0005575|GO:0008150|GO:0009166|GO:0016787
ENSMUSG00000114213	2.90093	1.53652	2.90093	up	AC126549.1			ENSMUSG00000114213
ENSMUSG00000096039	2.90093	1.53652	2.90093	up	D830030K20Rik		320333	ENSMUSG00000096039	GO:0003674|GO:0005575|GO:0008150
ENSMUSG00000091700	2.90093	1.53652	2.90093	up	Gm7876		108168186	ENSMUSG00000091700	GO:0003674|GO:0005575|GO:0008150|GO:0016020|GO:0016021
ENSMUSG00000094590	2.90093	1.53652	2.90093	up	Gm10251			ENSMUSG00000094590	GO:0003674|GO:0005575|GO:0008150
ENSMUSG00000114906	2.90093	1.53652	2.90093	up	AC165092.3			ENSMUSG00000114906
ENSMUSG00000039376	2.90093	1.53652	2.90093	up	Synpo2l		68760	ENSMUSG00000039376	GO:0003779|GO:0005515|GO:0005634|GO:0005737|GO:0005829|GO:0005856|GO:0015629|GO:0016607|GO:0030018|GO:0032233
ENSMUSG00000038925	2.90093	1.53652	2.90093	up	E330034G19Rik		105418	ENSMUSG00000038925	GO:0005515|GO:0005634|GO:0005737|GO:0032436
ENSMUSG00000021872	2.90093	1.53652	2.90093	up	Rnase10		75019	ENSMUSG00000021872	GO:0003676|GO:0016020|GO:0016021
ENSMUSG00000115125	2.90093	1.53652	2.90093	up	AC101205.1			ENSMUSG00000115125
ENSMUSG00000091686	2.90093	1.53652	2.90093	up	4930471C04Rik			ENSMUSG00000091686
ENSMUSG00000057913	2.90093	1.53652	2.90093	up	Gm10032			ENSMUSG00000057913
ENSMUSG00000104405	2.90093	1.53652	2.90093	up	Gm31748			ENSMUSG00000104405
ENSMUSG00000022101	2.90093	1.53652	2.90093	up	Fgf17		14171	ENSMUSG00000022101	GO:0005104|GO:0005105|GO:0005111|GO:0005576|GO:0007275|GO:0008083|GO:0008284|GO:0008543|GO:0010469
ENSMUSG00000115387	2.90093	1.53652	2.90093	up	AC154563.1			ENSMUSG00000115387
ENSMUSG00000115573	2.90093	1.53652	2.90093	up	AC154718.1			ENSMUSG00000115573
ENSMUSG00000097172	2.90093	1.53652	2.90093	up	4930444M15Rik			ENSMUSG00000097172
ENSMUSG00000115153	2.90093	1.53652	2.90093	up	AC150560.1			ENSMUSG00000115153
ENSMUSG00000051237	2.90093	1.53652	2.90093	up	9230109A22Rik			ENSMUSG00000051237
ENSMUSG00000115069	2.90093	1.53652	2.90093	up	AC099645.1			ENSMUSG00000115069
ENSMUSG00000022598	2.90093	1.53652	2.90093	up	Psca		72373	ENSMUSG00000022598	GO:0005886|GO:0016020|GO:0031225|GO:0033130|GO:0070062|GO:0070373|GO:0099601
ENSMUSG00000062154	2.90093	1.53652	2.90093	up	Tex33		73376	ENSMUSG00000062154	GO:0003674|GO:0005575|GO:0008150
ENSMUSG00000001076	2.90093	1.53652	2.90093	up	C1ql4		239659	ENSMUSG00000001076	GO:0005515|GO:0005576|GO:0005581|GO:0005615|GO:0042802|GO:0045599|GO:0048147|GO:0070373
ENSMUSG00000043144	2.90093	1.53652	2.90093	up	Aqp6		11831	ENSMUSG00000043144	GO:0005253|GO:0005887|GO:0006810|GO:0006833|GO:0015112|GO:0015250|GO:0015267|GO:0015706|GO:0016020|GO:0016021|GO:0016324|GO:0030659|GO:0031410|GO:0034220|GO:0042476|GO:0055085|GO:0098656
ENSMUSG00000067614	2.90093	1.53652	2.90093	up	Krt86		16679	ENSMUSG00000067614	GO:0005198|GO:0005615|GO:0005882|GO:0045095|GO:0070062
ENSMUSG00000081404	2.90093	1.53652	2.90093	up	Gm15694			ENSMUSG00000081404
ENSMUSG00000071552	2.90093	1.53652	2.90093	up	Tigit		100043314	ENSMUSG00000071552	GO:0005102|GO:0009986|GO:0016020|GO:0016021|GO:0032695|GO:0032733|GO:0050868
ENSMUSG00000079711	2.90093	1.53652	2.90093	up	Smok4a			ENSMUSG00000079711
ENSMUSG00000045027	2.90093	1.53652	2.90093	up	Prss22		70835	ENSMUSG00000045027	GO:0004252|GO:0006508|GO:0008233|GO:0008236|GO:0016787
ENSMUSG00000033825	2.90093	1.53652	2.90093	up	Tpsb2		17229	ENSMUSG00000033825	GO:0004252|GO:0006508|GO:0008233|GO:0008236|GO:0016787
ENSMUSG00000104159	2.90093	1.53652	2.90093	up	Gm38099			ENSMUSG00000104159
ENSMUSG00000094891	2.90093	1.53652	2.90093	up	Olfr55		100038859	ENSMUSG00000094891	GO:0004871|GO:0004930|GO:0004984|GO:0004993|GO:0005886|GO:0007165|GO:0007186|GO:0007608|GO:0016020|GO:0016021|GO:0030594|GO:0050896|GO:0050911|GO:0098664
ENSMUSG00000092219	2.90093	1.53652	2.90093	up	Gm20443			ENSMUSG00000092219
ENSMUSG00000073407	2.90093	1.53652	2.90093	up	Gm6034		547347	ENSMUSG00000073407	GO:0003674|GO:0005575|GO:0008150
ENSMUSG00000061242	2.90093	1.53652	2.90093	up	Gm9104			ENSMUSG00000061242
ENSMUSG00000102973	2.90093	1.53652	2.90093	up	E430014B02Rik			ENSMUSG00000102973
ENSMUSG00000093761	2.90093	1.53652	2.90093	up	Obox6-ps1			ENSMUSG00000093761
ENSMUSG00000098156	2.90093	1.53652	2.90093	up	Gm27023			ENSMUSG00000098156
ENSMUSG00000097926	2.90093	1.53652	2.90093	up	Gm26575			ENSMUSG00000097926
ENSMUSG00000082051	2.90093	1.53652	2.90093	up	Gm16072			ENSMUSG00000082051
ENSMUSG00000083332	2.90093	1.53652	2.90093	up	Gm7599			ENSMUSG00000083332
ENSMUSG00000073574	2.90093	1.53652	2.90093	up	Grxcr2		332309	ENSMUSG00000073574	GO:0003674|GO:0005902|GO:0007605|GO:0032420|GO:0042995
ENSMUSG00000034028	2.90093	1.53652	2.90093	up	Cd226		225825	ENSMUSG00000034028	GO:0001816|GO:0002729|GO:0002860|GO:0002891|GO:0004872|GO:0005102|GO:0005178|GO:0005515|GO:0005886|GO:0005887|GO:0005913|GO:0007155|GO:0007156|GO:0007157|GO:0008037|GO:0009897|GO:0009986|GO:0016020|GO:0016021|GO:0019901|GO:0032729|GO:0033005|GO:0042803|GO:0045954|GO:0050839|GO:0050862|GO:0060369
ENSMUSG00000025014	2.90093	1.53652	2.90093	up	Dntt		21673	ENSMUSG00000025014	GO:0000790|GO:0000791|GO:0003677|GO:0003887|GO:0003912|GO:0005634|GO:0005654|GO:0005737|GO:0005829|GO:0006259|GO:0006304|GO:0016363|GO:0016740|GO:0016779|GO:0033198|GO:0034061|GO:0046872|GO:0071897
ENSMUSG00000094219	2.90093	1.53652	2.90093	up	Calhm3			ENSMUSG00000094219	GO:0005261|GO:0005887|GO:0016020|GO:0016021|GO:0034220|GO:0098655
ENSMUSG00000025082	2.90093	1.53652	2.90093	up	Vwa2		240675	ENSMUSG00000025082	GO:0005509|GO:0005576|GO:0005604|GO:0005615|GO:0007161|GO:0042802|GO:0046626|GO:0051260|GO:0070062
ENSMUSG00000090965	2.90093	1.53652	2.90093	up	Gm17203			ENSMUSG00000090965
ENSMUSG00000080877	2.90093	1.53652	2.90093	up	Rpl22-ps1			ENSMUSG00000080877
ENSMUSG00000031173	2.90093	1.53652	2.90093	up	Otc		18416	ENSMUSG00000031173	GO:0000050|GO:0001889|GO:0004585|GO:0005543|GO:0005737|GO:0005739|GO:0005743|GO:0005759|GO:0006520|GO:0006526|GO:0006591|GO:0006593|GO:0007494|GO:0008652|GO:0010043|GO:0016597|GO:0016740|GO:0016743|GO:0019240|GO:0031667|GO:0032868|GO:0042301|GO:0042450|GO:0042493|GO:0055081|GO:0070207|GO:0070781|GO:0097272
ENSMUSG00000080818	2.90093	1.53652	2.90093	up	Gm9434			ENSMUSG00000080818
ENSMUSG00000051209	2.90093	1.53652	2.90093	up	Gpr119		236781	ENSMUSG00000051209	GO:0004871|GO:0004930|GO:0005886|GO:0007165|GO:0007186|GO:0008289|GO:0016020|GO:0016021|GO:0030073|GO:0031210|GO:0043235
ENSMUSG00000059334	2.90093	1.53652	2.90093	up	Zfp36l3		333473	ENSMUSG00000059334	GO:0000288|GO:0000289|GO:0003677|GO:0003723|GO:0003730|GO:0005737|GO:0005829|GO:0016020|GO:0016021|GO:0017091|GO:0046872|GO:0061158
ENSMUSG00000043549	2.90093	1.53652	2.90093	up	Fam90a1b			ENSMUSG00000043549	GO:0003674|GO:0005575|GO:0008150
ENSMUSG00000063442	2.90093	1.53652	2.90093	up	Gm7117			ENSMUSG00000063442
ENSMUSG00000083275	2.90093	1.53652	2.90093	up	Gm4993			ENSMUSG00000083275
ENSMUSG00000057000	2.90093	1.53652	2.90093	up	Nxf3		245610	ENSMUSG00000057000	GO:0003676|GO:0003723|GO:0003729|GO:0005515|GO:0005634|GO:0005654|GO:0005737|GO:0006406|GO:0016973|GO:0042272|GO:0051028
ENSMUSG00000082134	2.90093	1.53652	2.90093	up	Gm15236			ENSMUSG00000082134
ENSMUSG00000027514	2.90093	1.53652	2.90093	up	Zbp1		58203	ENSMUSG00000027514	GO:0002376|GO:0003677|GO:0003692|GO:0003723|GO:0003726|GO:0005515|GO:0005634|GO:0005737|GO:0005829|GO:0016032|GO:0042802|GO:0045087|GO:0051607|GO:0060340
ENSMUSG00000047798	2.90093	1.53652	2.90093	up	Cd300lf		246746	ENSMUSG00000047798	GO:0001618|GO:0001786|GO:0002376|GO:0005136|GO:0005515|GO:0005886|GO:0008289|GO:0016020|GO:0016021|GO:0030316|GO:0033004|GO:0034125|GO:0035666|GO:0035772|GO:0046718|GO:0097001|GO:1902216|GO:2000426|GO:2000427
ENSMUSG00000080840	2.89398	1.53306	2.89398	up	Gm11349			ENSMUSG00000080840
ENSMUSG00000018698	2.88466	1.5284	2.88466	up	Lhx1		16869	ENSMUSG00000018698	GO:0001655|GO:0001656|GO:0001657|GO:0001658|GO:0001702|GO:0001705|GO:0001706|GO:0001822|GO:0001823|GO:0003677|GO:0003700|GO:0003714|GO:0005515|GO:0005622|GO:0005634|GO:0006351|GO:0006355|GO:0006366|GO:0007267|GO:0007275|GO:0007389|GO:0007399|GO:0008045|GO:0009653|GO:0009791|GO:0009880|GO:0009948|GO:0009952|GO:0009953|GO:0010468|GO:0010842|GO:0021510|GO:0021517|GO:0021527|GO:0021537|GO:0021549|GO:…
ENSMUSG00000037477	2.88184	1.52699	2.88184	up	Tbx10		109575	ENSMUSG00000037477	GO:0003677|GO:0003700|GO:0005634|GO:0006351|GO:0006355
ENSMUSG00000097025	2.87586	1.52399	2.87586	up	Gm26558			ENSMUSG00000097025
ENSMUSG00000087556	2.87256	1.52234	2.87256	up	Gm15764			ENSMUSG00000087556
ENSMUSG00000091968	2.87255	1.52233	2.87255	up	Gm17115			ENSMUSG00000091968
ENSMUSG00000087047	2.87102	1.52157	2.87102	up	1700110K17Rik			ENSMUSG00000087047
ENSMUSG00000032401	2.86803	1.52006	2.86803	up	Lctl		235435	ENSMUSG00000032401	GO:0004553|GO:0005783|GO:0005789|GO:0005903|GO:0005975|GO:0008422|GO:0016020|GO:0016021|GO:1901657
ENSMUSG00000109957	2.86331	1.51768	2.86331	up	Gm45353			ENSMUSG00000109957
ENSMUSG00000075036	2.86276	1.51741	2.86276	up	Gm10805			ENSMUSG00000075036
ENSMUSG00000085222	2.86276	1.51741	2.86276	up	Gm13974			ENSMUSG00000085222
ENSMUSG00000024670	2.86033	1.51618	2.86033	up	Cd6		12511	ENSMUSG00000024670	GO:0001530|GO:0001771|GO:0001772|GO:0002438|GO:0005044|GO:0005515|GO:0005886|GO:0006898|GO:0007155|GO:0007157|GO:0016020|GO:0016021|GO:0031226|GO:0031663|GO:0032496|GO:0042101|GO:0042102|GO:0042802|GO:0070891|GO:1900017
ENSMUSG00000085025	2.86007	1.51605	2.86007	up	Gm13715			ENSMUSG00000085025
ENSMUSG00000108416	2.85322	1.51259	2.85322	up	Gm44924			ENSMUSG00000108416
ENSMUSG00000114362	2.85303	1.5125	2.85303	up	AC124433.1			ENSMUSG00000114362
ENSMUSG00000111905	2.84649	1.50918	2.84649	up	AC153962.1			ENSMUSG00000111905
ENSMUSG00000114030	2.84211	1.50696	2.84211	up	Gm18921			ENSMUSG00000114030
ENSMUSG00000086171	2.84143	1.50662	2.84143	up	Pcsk2os1			ENSMUSG00000086171
ENSMUSG00000035429	2.8365	1.50411	2.8365	up	Ptprh		545902	ENSMUSG00000035429	GO:0004721|GO:0004725|GO:0005001|GO:0005515|GO:0005737|GO:0005886|GO:0005902|GO:0006470|GO:0008150|GO:0016020|GO:0016021|GO:0016311|GO:0016324|GO:0016787|GO:0016791|GO:0031528|GO:0035335|GO:0042995
ENSMUSG00000097934	2.82958	1.50059	2.82958	up	6720483E21Rik			ENSMUSG00000097934
ENSMUSG00000105941	2.82638	1.49896	2.82638	up	Gm42809			ENSMUSG00000105941
ENSMUSG00000099902	2.82608	1.4988	2.82608	up	Gm12115			ENSMUSG00000099902
ENSMUSG00000084413	2.82486	1.49818	2.82486	up	Gm12017			ENSMUSG00000084413
ENSMUSG00000104445	2.82459	1.49804	2.82459	up	Rhbg		58176	ENSMUSG00000104445	GO:0005886|GO:0005887|GO:0006810|GO:0008519|GO:0014731|GO:0015695|GO:0015696|GO:0016020|GO:0016021|GO:0016323|GO:0030506|GO:0030659|GO:0031410|GO:0046658|GO:0070634|GO:0072488
ENSMUSG00000094828	2.82038	1.49589	2.82038	up	Trav3-3			ENSMUSG00000094828	GO:0003674|GO:0005575|GO:0008150
ENSMUSG00000101482	2.81278	1.49199	2.81278	up	Gm28883			ENSMUSG00000101482
ENSMUSG00000097414	2.80938	1.49025	2.80938	up	B130046B21Rik			ENSMUSG00000097414
ENSMUSG00000082373	2.80619	1.48861	2.80619	up	Gm13754			ENSMUSG00000082373
ENSMUSG00000092540	2.8055	1.48826	2.8055	up	Gm8738			ENSMUSG00000092540
ENSMUSG00000074281	2.80513	1.48807	2.80513	up	Gm12522			ENSMUSG00000074281
ENSMUSG00000112023	2.80513	1.48807	2.80513	up	Lilr4b		14727	ENSMUSG00000112023	GO:0016020|GO:0016021|GO:0070062
ENSMUSG00000104348	2.80513	1.48807	2.80513	up	Gm37691			ENSMUSG00000104348
ENSMUSG00000065824	2.80513	1.48807	2.80513	up	Gm26315			ENSMUSG00000065824
ENSMUSG00000039476	2.80513	1.48807	2.80513	up	Prrx2		20204	ENSMUSG00000039476	GO:0003677|GO:0005634|GO:0006355|GO:0007275|GO:0043565
ENSMUSG00000106565	2.80513	1.48807	2.80513	up	Gm43582			ENSMUSG00000106565
ENSMUSG00000065353	2.80513	1.48807	2.80513	up	Snora73b			ENSMUSG00000065353
ENSMUSG00000079681	2.80513	1.48807	2.80513	up	Zglp1		100009600	ENSMUSG00000079681	GO:0000122|GO:0000977|GO:0001085|GO:0001228|GO:0003677|GO:0003682|GO:0003700|GO:0005634|GO:0005667|GO:0006351|GO:0006355|GO:0006366|GO:0007275|GO:0007283|GO:0008270|GO:0043565|GO:0045944|GO:0046872|GO:0048599
ENSMUSG00000099974	2.80513	1.48807	2.80513	up	Bcl2a1d		12047	ENSMUSG00000099974	GO:0001836|GO:0005741|GO:0008053|GO:0008630|GO:0015267|GO:0030217|GO:0042803|GO:0042981|GO:0043027|GO:0043065|GO:0043066|GO:0043154|GO:0046982|GO:0050852|GO:0055085|GO:0097192
ENSMUSG00000086404	2.80513	1.48807	2.80513	up	Gm6787			ENSMUSG00000086404
ENSMUSG00000103808	2.80513	1.48807	2.80513	up	Gm37060			ENSMUSG00000103808
ENSMUSG00000038179	2.80513	1.48807	2.80513	up	Slamf7		75345	ENSMUSG00000038179	GO:0016020|GO:0016021
ENSMUSG00000083055	2.80513	1.48807	2.80513	up	Gm14140			ENSMUSG00000083055
ENSMUSG00000102505	2.80513	1.48807	2.80513	up	1600017P15Rik			ENSMUSG00000102505
ENSMUSG00000106421	2.80513	1.48807	2.80513	up	Gm9645			ENSMUSG00000106421
ENSMUSG00000104973	2.80513	1.48807	2.80513	up	A530041M06Rik			ENSMUSG00000104973
ENSMUSG00000079962	2.80513	1.48807	2.80513	up	Gm12643			ENSMUSG00000079962
ENSMUSG00000037913	2.80513	1.48807	2.80513	up	Tmem156		243025	ENSMUSG00000037913	GO:0003674|GO:0005575|GO:0008150|GO:0016020|GO:0016021
ENSMUSG00000107136	2.80513	1.48807	2.80513	up	Gm42466			ENSMUSG00000107136
ENSMUSG00000108077	2.80513	1.48807	2.80513	up	6330415B21Rik			ENSMUSG00000108077
ENSMUSG00000041583	2.80513	1.48807	2.80513	up	Obox6		252830	ENSMUSG00000041583	GO:0003677|GO:0005575|GO:0005634|GO:0006355|GO:0008150|GO:0043565
ENSMUSG00000040205	2.80513	1.48807	2.80513	up	Cuzd1		16433	ENSMUSG00000040205	GO:0016020|GO:0016021
ENSMUSG00000108847	2.80513	1.48807	2.80513	up	B830042I05Rik			ENSMUSG00000108847
ENSMUSG00000032315	2.80513	1.48807	2.80513	up	Cyp1a1		13076	ENSMUSG00000032315	GO:0001666|GO:0001889|GO:0002933|GO:0003824|GO:0004497|GO:0005506|GO:0005737|GO:0005739|GO:0005783|GO:0005789|GO:0006778|GO:0007568|GO:0008202|GO:0008283|GO:0008395|GO:0009308|GO:0009404|GO:0009611|GO:0009615|GO:0009624|GO:0009635|GO:0009636|GO:0009804|GO:0009812|GO:0010033|GO:0010041|GO:0014070|GO:0016020|GO:0016491|GO:0016679|GO:0016705|GO:0016711|GO:0016712|GO:0017143|GO:0017144|GO:0018894|GO:…
ENSMUSG00000069804	2.80513	1.48807	2.80513	up	Gm10277			ENSMUSG00000069804	GO:0003674|GO:0005575|GO:0008150
ENSMUSG00000008438	2.80513	1.48807	2.80513	up	Adam21		56622	ENSMUSG00000008438	GO:0004222|GO:0006508|GO:0008233|GO:0008237|GO:0016020|GO:0016021|GO:0016787|GO:0030424|GO:0043005|GO:0043025|GO:0046872
ENSMUSG00000002020	2.80513	1.48807	2.80513	up	Ltbp2		16997	ENSMUSG00000002020	GO:0005509|GO:0005576|GO:0005615|GO:0031012|GO:0070062|GO:0097435
ENSMUSG00000113983	2.80513	1.48807	2.80513	up	CR974487.1			ENSMUSG00000113983
ENSMUSG00000055271	2.80513	1.48807	2.80513	up	9330161L09Rik			ENSMUSG00000055271	GO:0003674|GO:0005575|GO:0008150
ENSMUSG00000114985	2.80513	1.48807	2.80513	up	AC163664.1			ENSMUSG00000114985
ENSMUSG00000040380	2.80513	1.48807	2.80513	up	Cbln3		56410	ENSMUSG00000040380	GO:0005515|GO:0005576|GO:0005615|GO:0005783|GO:0005794|GO:0008150|GO:0030054|GO:0045202
ENSMUSG00000047531	2.80513	1.48807	2.80513	up	Rtp2		224055	ENSMUSG00000047531	GO:0001580|GO:0005622|GO:0005886|GO:0006612|GO:0009986|GO:0016020|GO:0016021|GO:0031849|GO:0051205
ENSMUSG00000024034	2.80513	1.48807	2.80513	up	Tmprss3		140765	ENSMUSG00000024034	GO:0004252|GO:0005044|GO:0005783|GO:0005789|GO:0006508|GO:0006883|GO:0006898|GO:0007605|GO:0008233|GO:0008236|GO:0016020|GO:0016021|GO:0016787|GO:0017080|GO:0043025|GO:0065009
ENSMUSG00000097593	2.80513	1.48807	2.80513	up	Gm26676			ENSMUSG00000097593
ENSMUSG00000083982	2.80513	1.48807	2.80513	up	Gm14650			ENSMUSG00000083982
ENSMUSG00000019933	2.7959	1.48331	2.7959	up	Mrln		69563	ENSMUSG00000019933	GO:0004857|GO:0005515|GO:0016020|GO:0016021|GO:0016529|GO:0033017|GO:0043086|GO:1902081
ENSMUSG00000087424	2.79254	1.48158	2.79254	up	5730405O15Rik			ENSMUSG00000087424
ENSMUSG00000040666	2.78668	1.47854	2.78668	up	Sh3bgr		50795	ENSMUSG00000040666	GO:0003674|GO:0005737|GO:0005829|GO:0008150|GO:0017124
ENSMUSG00000095276	2.78642	1.47841	2.78642	up	Gfy		100039953	ENSMUSG00000095276	GO:0000139|GO:0003674|GO:0005794|GO:0007608|GO:0016020|GO:0016021|GO:0030173|GO:0050896|GO:0097499|GO:1905515
ENSMUSG00000032083	2.78074	1.47547	2.78074	up	Apoa1		11806	ENSMUSG00000032083	GO:0001540|GO:0001932|GO:0001935|GO:0002740|GO:0005319|GO:0005515|GO:0005543|GO:0005576|GO:0005615|GO:0005829|GO:0006629|GO:0006644|GO:0006656|GO:0006695|GO:0006810|GO:0006869|GO:0007186|GO:0007229|GO:0008035|GO:0008202|GO:0008203|GO:0008211|GO:0008289|GO:0010804|GO:0010873|GO:0010898|GO:0010903|GO:0015485|GO:0017127|GO:0018158|GO:0018206|GO:0019433|GO:0019899|GO:0019915|GO:0030139|GO:0030300|GO:…
ENSMUSG00000073538	2.76822	1.46896	2.76822	up	E330020D12Rik			ENSMUSG00000073538
ENSMUSG00000113691	2.76822	1.46896	2.76822	up	Gm38699			ENSMUSG00000113691
ENSMUSG00000046203	2.76733	1.4685	2.76733	up	Sprr2g			ENSMUSG00000046203	GO:0001533|GO:0005198|GO:0005634|GO:0005737|GO:0008544|GO:0018149|GO:0030216|GO:0031424
ENSMUSG00000052769	2.76733	1.4685	2.76733	up	Gm9889			ENSMUSG00000052769
ENSMUSG00000073000	2.76733	1.4685	2.76733	up	Gm10451			ENSMUSG00000073000
ENSMUSG00000086894	2.76518	1.46737	2.76518	up	Gm15708			ENSMUSG00000086894
ENSMUSG00000109555	2.75677	1.46298	2.75677	up	Gm44891			ENSMUSG00000109555
ENSMUSG00000000359	2.75677	1.46298	2.75677	up	Rem1		19700	ENSMUSG00000000359	GO:0000166|GO:0003924|GO:0005516|GO:0005525|GO:0005575|GO:0007165|GO:0008150|GO:0016020|GO:1901842
ENSMUSG00000078247	2.75636	1.46276	2.75636	up	Airn			ENSMUSG00000078247
ENSMUSG00000089129	2.74825	1.45851	2.74825	up	Gm26407			ENSMUSG00000089129
ENSMUSG00000004231	2.73227	1.4501	2.73227	up	Pax2		18504	ENSMUSG00000004231	GO:0000987|GO:0001658|GO:0003677|GO:0005634|GO:0005730|GO:0005764|GO:0005794|GO:0005815|GO:0006351|GO:0006355|GO:0007275|GO:0007568|GO:0008134|GO:0008284|GO:0031667|GO:0034451|GO:0035566|GO:0043066|GO:0043154|GO:0044212|GO:0045892|GO:0045893|GO:0045918|GO:0045944|GO:0048513|GO:0050679|GO:0071364|GO:0072207|GO:2000378
ENSMUSG00000006469	2.72854	1.44813	2.72854	up	Slc34a3		142681	ENSMUSG00000006469	GO:0005436|GO:0005737|GO:0005903|GO:0006810|GO:0006811|GO:0006814|GO:0006817|GO:0015293|GO:0015321|GO:0016020|GO:0016021|GO:0016324|GO:0030643|GO:0031526|GO:0031982|GO:0035435|GO:0035725|GO:0044341|GO:0055085
ENSMUSG00000083971	2.72263	1.445	2.72263	up	Gm5943			ENSMUSG00000083971
ENSMUSG00000107390	2.71286	1.43981	2.71286	up	Gm43323			ENSMUSG00000107390
ENSMUSG00000114419	2.71286	1.43981	2.71286	up	AC173482.2			ENSMUSG00000114419
ENSMUSG00000102997	2.70647	1.43641	2.70647	up	Gm17244			ENSMUSG00000102997
ENSMUSG00000065752	2.70559	1.43594	2.70559	up	Gm23344			ENSMUSG00000065752
ENSMUSG00000085762	2.70054	1.43325	2.70054	up	Lrrc75aos2			ENSMUSG00000085762
ENSMUSG00000106512	2.69972	1.43281	2.69972	up	Gm43078			ENSMUSG00000106512
ENSMUSG00000035296	2.69901	1.43243	2.69901	up	Sgcg		24053	ENSMUSG00000035296	GO:0005654|GO:0005737|GO:0005856|GO:0005886|GO:0005887|GO:0007517|GO:0016011|GO:0016012|GO:0016020|GO:0016021|GO:0042383|GO:0048738|GO:0055001|GO:0060047|GO:0061024
ENSMUSG00000115206	2.69443	1.42998	2.69443	up	AC137902.1			ENSMUSG00000115206
ENSMUSG00000045942	2.69099	1.42814	2.69099	up	BC049762		193286	ENSMUSG00000045942	GO:0003674|GO:0005575|GO:0008150
ENSMUSG00000097658	2.68829	1.42669	2.68829	up	Gm16755			ENSMUSG00000097658
ENSMUSG00000031910	2.6879	1.42648	2.6879	up	Has3		15118	ENSMUSG00000031910	GO:0005737|GO:0005887|GO:0007155|GO:0016020|GO:0016021|GO:0016740|GO:0016757|GO:0030213|GO:0036117|GO:0045226|GO:0045893|GO:0050501|GO:0085029|GO:1900106
ENSMUSG00000009210	2.68264	1.42365	2.68264	up	Prr29		75573	ENSMUSG00000009210	GO:0003674|GO:0005575|GO:0008150
ENSMUSG00000112216	2.67762	1.42095	2.67762	up	Gm32717			ENSMUSG00000112216	GO:0003677
ENSMUSG00000097416	2.67562	1.41988	2.67562	up	Gm26670			ENSMUSG00000097416
ENSMUSG00000102234	2.67455	1.4193	2.67455	up	Gm37885			ENSMUSG00000102234
ENSMUSG00000047197	2.6724	1.41813	2.6724	up	Gjd3		353155	ENSMUSG00000047197	GO:0005216|GO:0005243|GO:0005886|GO:0005921|GO:0005922|GO:0007154|GO:0009749|GO:0009986|GO:0016020|GO:0016021|GO:0016264|GO:0030054|GO:0034220|GO:0055085|GO:0086053|GO:0086077
ENSMUSG00000084149	2.67191	1.41787	2.67191	up	Gm12944			ENSMUSG00000084149
ENSMUSG00000046974	2.67191	1.41787	2.67191	up	BC053393		407814	ENSMUSG00000046974	GO:0003674|GO:0005575|GO:0008150|GO:0016020|GO:0016021
ENSMUSG00000017697	2.66487	1.41407	2.66487	up	Ada		11486	ENSMUSG00000017697	GO:0001666|GO:0001701|GO:0001821|GO:0001829|GO:0001883|GO:0001889|GO:0001890|GO:0002314|GO:0002636|GO:0002686|GO:0002906|GO:0004000|GO:0005615|GO:0005737|GO:0005764|GO:0005829|GO:0005886|GO:0006154|GO:0006157|GO:0007155|GO:0007568|GO:0008270|GO:0009117|GO:0009168|GO:0009897|GO:0009986|GO:0010460|GO:0016020|GO:0016787|GO:0019239|GO:0030054|GO:0030324|GO:0030890|GO:0031410|GO:0032261|GO:0032839|GO:…
ENSMUSG00000105742	2.66487	1.41407	2.66487	up	Gm42748			ENSMUSG00000105742
ENSMUSG00000071893	2.66487	1.41407	2.66487	up	Vmn1r4		171194	ENSMUSG00000071893	GO:0004871|GO:0004930|GO:0005550|GO:0005886|GO:0005887|GO:0007165|GO:0007186|GO:0007606|GO:0016020|GO:0016021|GO:0016503|GO:0019236
ENSMUSG00000071456	2.65634	1.40944	2.65634	up	1110002L01Rik			ENSMUSG00000071456
ENSMUSG00000105010	2.65507	1.40875	2.65507	up	Mir219b			ENSMUSG00000105010
ENSMUSG00000038859	2.64945	1.40569	2.64945	up	Baiap2l1		66898	ENSMUSG00000038859	GO:0003779|GO:0005654|GO:0005737|GO:0005829|GO:0005856|GO:0005886|GO:0005913|GO:0007009|GO:0008286|GO:0009617|GO:0015629|GO:0030833|GO:0030838|GO:0046626|GO:0051017|GO:0051764|GO:0070062|GO:0070064|GO:0098609|GO:0098641|GO:2000251
ENSMUSG00000041064	2.64365	1.40253	2.64365	up	Pif1		208084	ENSMUSG00000041064	GO:0000002|GO:0000166|GO:0000287|GO:0000723|GO:0000784|GO:0003677|GO:0003678|GO:0004386|GO:0005515|GO:0005524|GO:0005634|GO:0005657|GO:0005739|GO:0006260|GO:0006281|GO:0006310|GO:0006974|GO:0010521|GO:0016787|GO:0017116|GO:0032204|GO:0032211|GO:0032508|GO:0033682|GO:0042162|GO:0043141|GO:0044806|GO:0051974
ENSMUSG00000115604	2.643	1.40217	2.643	up	AC112945.1			ENSMUSG00000115604
ENSMUSG00000099655	2.6397	1.40037	2.6397	up	2310034G01Rik			ENSMUSG00000099655
ENSMUSG00000039653	2.63559	1.39813	2.63559	up	Baat		12012	ENSMUSG00000039653	GO:0001889|GO:0002152|GO:0005102|GO:0005737|GO:0005777|GO:0005829|GO:0006544|GO:0006629|GO:0006631|GO:0006637|GO:0006699|GO:0008206|GO:0016290|GO:0016410|GO:0016740|GO:0016746|GO:0016787|GO:0016790|GO:0019530|GO:0031100|GO:0047617|GO:0047963|GO:0052689|GO:0052815|GO:0052816|GO:0052817|GO:0102991
ENSMUSG00000064585	2.63374	1.39711	2.63374	up	Gm25129			ENSMUSG00000064585
ENSMUSG00000087026	2.62998	1.39505	2.62998	up	A230103J11Rik			ENSMUSG00000087026
ENSMUSG00000080775	2.62981	1.39496	2.62981	up	Gm6368			ENSMUSG00000080775
ENSMUSG00000097567	2.62981	1.39496	2.62981	up	Gm26637			ENSMUSG00000097567
ENSMUSG00000102326	2.62981	1.39496	2.62981	up	Gm37788			ENSMUSG00000102326
ENSMUSG00000106568	2.62981	1.39496	2.62981	up	Gm42814			ENSMUSG00000106568
ENSMUSG00000056071	2.62981	1.39496	2.62981	up	S100a9		20202	ENSMUSG00000056071	GO:0002376|GO:0002523|GO:0002793|GO:0005509|GO:0005576|GO:0005615|GO:0005634|GO:0005654|GO:0005737|GO:0005829|GO:0005856|GO:0005886|GO:0006417|GO:0006914|GO:0006915|GO:0006919|GO:0006935|GO:0006954|GO:0008017|GO:0008270|GO:0014002|GO:0016020|GO:0016209|GO:0018119|GO:0030054|GO:0030194|GO:0030593|GO:0030595|GO:0031012|GO:0031532|GO:0035606|GO:0035662|GO:0035821|GO:0045087|GO:0045113|GO:0046872|GO:…
ENSMUSG00000107996	2.62981	1.39496	2.62981	up	Gm44228			ENSMUSG00000107996
ENSMUSG00000035365	2.62981	1.39496	2.62981	up	Parpbp		75317	ENSMUSG00000035365	GO:0005654
ENSMUSG00000096173	2.62981	1.39496	2.62981	up	Gm3150			ENSMUSG00000096173
ENSMUSG00000068117	2.62981	1.39496	2.62981	up	Mei1		74369	ENSMUSG00000068117	GO:0005623|GO:0007141|GO:0007276|GO:0007286|GO:0045141|GO:0051321
ENSMUSG00000063628	2.62981	1.39496	2.62981	up	Gm7665			ENSMUSG00000063628
ENSMUSG00000097380	2.62806	1.394	2.62806	up	Gm26816			ENSMUSG00000097380
ENSMUSG00000072673	2.62058	1.38989	2.62058	up	Gm10392			ENSMUSG00000072673	GO:0003674|GO:0005575|GO:0008150
ENSMUSG00000085828	2.61836	1.38866	2.61836	up	Gm15612			ENSMUSG00000085828
ENSMUSG00000083549	2.61465	1.38662	2.61465	up	Gm11227			ENSMUSG00000083549
ENSMUSG00000106263	2.61465	1.38662	2.61465	up	Gm33050			ENSMUSG00000106263
ENSMUSG00000100075	2.61347	1.38597	2.61347	up	1700018L02Rik			ENSMUSG00000100075
ENSMUSG00000084279	2.60606	1.38187	2.60606	up	Gm13232			ENSMUSG00000084279
ENSMUSG00000108034	2.60511	1.38134	2.60511	up	4930557K07Rik			ENSMUSG00000108034
ENSMUSG00000056313	2.60476	1.38115	2.60476	up	Tcim		69068	ENSMUSG00000056313	GO:0002264|GO:0005112|GO:0005622|GO:0005634|GO:0005654|GO:0005730|GO:0005737|GO:0005829|GO:0005886|GO:0006915|GO:0010739|GO:0016607|GO:0034605|GO:0042346|GO:0043066|GO:0043620|GO:0045746|GO:1900020|GO:1902806|GO:1903706
ENSMUSG00000111104	2.60371	1.38057	2.60371	up	Gm8512			ENSMUSG00000111104
ENSMUSG00000113992	2.60289	1.38011	2.60289	up	Gm9158			ENSMUSG00000113992
ENSMUSG00000035298	2.59999	1.3785	2.59999	up	Klhl35		72184	ENSMUSG00000035298	GO:0004842|GO:0016567|GO:0031463
ENSMUSG00000111664	2.59988	1.37844	2.59988	up	AC153969.1			ENSMUSG00000111664
ENSMUSG00000079419	2.59922	1.37808	2.59922	up	Ms4a6c		73656	ENSMUSG00000079419	GO:0016020|GO:0016021
ENSMUSG00000074342	2.59817	1.3775	2.59817	up	I830077J02Rik		433638	ENSMUSG00000074342	GO:0003674|GO:0005575|GO:0008150|GO:0016020|GO:0016021
ENSMUSG00000090118	2.59805	1.37743	2.59805	up	Gm16163			ENSMUSG00000090118
ENSMUSG00000022220	2.59657	1.37661	2.59657	up	Adcy4		104110	ENSMUSG00000022220	GO:0000166|GO:0004016|GO:0004383|GO:0005524|GO:0005622|GO:0005737|GO:0005886|GO:0006171|GO:0006182|GO:0007188|GO:0007190|GO:0008074|GO:0009190|GO:0016020|GO:0016021|GO:0016829|GO:0016849|GO:0030425|GO:0035556|GO:0046872
ENSMUSG00000109814	2.5965	1.37657	2.5965	up	Gm45847			ENSMUSG00000109814
ENSMUSG00000025727	2.59614	1.37637	2.59614	up	A930017K11Rik			ENSMUSG00000025727	GO:0003674|GO:0005575|GO:0008150
ENSMUSG00000100720	2.59557	1.37605	2.59557	up	Gm10075			ENSMUSG00000100720
ENSMUSG00000103961	2.59557	1.37605	2.59557	up	Gm36388			ENSMUSG00000103961
ENSMUSG00000113702	2.59521	1.37585	2.59521	up	Gm35558			ENSMUSG00000113702
ENSMUSG00000042622	2.59129	1.37367	2.59129	up	Maff		17133	ENSMUSG00000042622	GO:0001701|GO:0003677|GO:0003700|GO:0005634|GO:0005654|GO:0005739|GO:0006351|GO:0006355|GO:0035914|GO:0043565|GO:0045604|GO:0045944
ENSMUSG00000026938	2.58935	1.37259	2.58935	up	Fcna		14133	ENSMUSG00000026938	GO:0001867|GO:0002376|GO:0002752|GO:0005515|GO:0005576|GO:0005581|GO:0005886|GO:0007186|GO:0008329|GO:0016020|GO:0030246|GO:0031232|GO:0045087|GO:0046872|GO:0097367|GO:2000484
ENSMUSG00000072492	2.58367	1.36942	2.58367	up	Gm10364			ENSMUSG00000072492
ENSMUSG00000097572	2.58136	1.36813	2.58136	up	Gm26797			ENSMUSG00000097572
ENSMUSG00000107905	2.58038	1.36758	2.58038	up	Gm44230			ENSMUSG00000107905
ENSMUSG00000085169	2.57926	1.36696	2.57926	up	Gm10785			ENSMUSG00000085169
ENSMUSG00000097726	2.57891	1.36676	2.57891	up	9530036O11Rik			ENSMUSG00000097726
ENSMUSG00000109625	2.57739	1.36591	2.57739	up	3110080E11Rik			ENSMUSG00000109625
ENSMUSG00000107961	2.57648	1.3654	2.57648	up	Gm44036			ENSMUSG00000107961
ENSMUSG00000103632	2.57444	1.36426	2.57444	up	Gm38329			ENSMUSG00000103632
ENSMUSG00000039865	2.57444	1.36426	2.57444	up	Slc44a3		213603	ENSMUSG00000039865	GO:0003674|GO:0005575|GO:0008150|GO:0016020|GO:0016021
ENSMUSG00000086774	2.57137	1.36254	2.57137	up	Gm11915			ENSMUSG00000086774
ENSMUSG00000033898	2.57137	1.36254	2.57137	up	Cfhr2		545366	ENSMUSG00000033898
ENSMUSG00000040528	2.56802	1.36065	2.56802	up	Milr1		380732	ENSMUSG00000040528	GO:0005515|GO:0005576|GO:0005886|GO:0005887|GO:0016020|GO:0016021|GO:0033004|GO:0042629|GO:0043303
ENSMUSG00000101674	2.56476	1.35882	2.56476	up	4930444A19Rik			ENSMUSG00000101674
ENSMUSG00000108926	2.56202	1.35728	2.56202	up	Gm10988			ENSMUSG00000108926
ENSMUSG00000100929	2.56121	1.35682	2.56121	up	Gm28064			ENSMUSG00000100929
ENSMUSG00000090706	2.55943	1.35583	2.55943	up	Gm17233			ENSMUSG00000090706
ENSMUSG00000107497	2.55873	1.35543	2.55873	up	Gm44957			ENSMUSG00000107497
ENSMUSG00000082543	2.55558	1.35365	2.55558	up	Gm14336			ENSMUSG00000082543
ENSMUSG00000026303	2.55467	1.35314	2.55467	up	Mlph		171531	ENSMUSG00000026303	GO:0006886|GO:0017022|GO:0017137|GO:0030425|GO:0030674|GO:0048471|GO:0070062
ENSMUSG00000098917	2.55429	1.35292	2.55429	up	Mir7654			ENSMUSG00000098917
ENSMUSG00000108970	2.55167	1.35144	2.55167	up	Gm45906			ENSMUSG00000108970
ENSMUSG00000060470	2.55147	1.35133	2.55147	up	Adgrg3		54672	ENSMUSG00000060470	GO:0004871|GO:0004888|GO:0004930|GO:0005886|GO:0005887|GO:0007165|GO:0007166|GO:0007186|GO:0016020|GO:0016021|GO:0030183|GO:0030334|GO:0032792|GO:1901223
ENSMUSG00000086128	2.54451	1.34739	2.54451	up	St8sia3os			ENSMUSG00000086128
ENSMUSG00000097843	2.54164	1.34576	2.54164	up	Gm26755			ENSMUSG00000097843
ENSMUSG00000097338	2.54159	1.34573	2.54159	up	Gm2464			ENSMUSG00000097338
ENSMUSG00000081721	2.53797	1.34368	2.53797	up	Gm13882			ENSMUSG00000081721
ENSMUSG00000037727	2.53386	1.34133	2.53386	up	Avp		11998	ENSMUSG00000037727	GO:0002125|GO:0003084|GO:0004672|GO:0004871|GO:0005179|GO:0005184|GO:0005185|GO:0005576|GO:0005615|GO:0006915|GO:0007165|GO:0007204|GO:0007621|GO:0007623|GO:0007625|GO:0007626|GO:0008284|GO:0010469|GO:0010628|GO:0014049|GO:0014070|GO:0030141|GO:0030307|GO:0030425|GO:0030819|GO:0031394|GO:0031894|GO:0031895|GO:0032849|GO:0033138|GO:0033574|GO:0035094|GO:0035176|GO:0035813|GO:0042310|GO:0042538|GO:…
ENSMUSG00000043340	2.5322	1.34039	2.5322	up	6530409C15Rik			ENSMUSG00000043340
ENSMUSG00000114138	2.52898	1.33856	2.52898	up	Gm36423			ENSMUSG00000114138
ENSMUSG00000086801	2.52891	1.33852	2.52891	up	Gm15943			ENSMUSG00000086801
ENSMUSG00000103563	2.52462	1.33606	2.52462	up	8030445P17Rik			ENSMUSG00000103563
ENSMUSG00000106392	2.52462	1.33606	2.52462	up	Gm5870			ENSMUSG00000106392
ENSMUSG00000107320	2.52462	1.33606	2.52462	up	Gm42549			ENSMUSG00000107320
ENSMUSG00000108917	2.52462	1.33606	2.52462	up	Gm38451			ENSMUSG00000108917
ENSMUSG00000046411	2.52462	1.33606	2.52462	up	Rps4l-ps			ENSMUSG00000046411
ENSMUSG00000054978	2.52462	1.33606	2.52462	up	Kbtbd13		74492	ENSMUSG00000054978	GO:0004842|GO:0005737|GO:0016567|GO:0031463
ENSMUSG00000097977	2.52462	1.33606	2.52462	up	Gm5652			ENSMUSG00000097977
ENSMUSG00000115700	2.52462	1.33606	2.52462	up	AC130669.1			ENSMUSG00000115700
ENSMUSG00000071665	2.52462	1.33606	2.52462	up	Foxr2		436240	ENSMUSG00000071665	GO:0000981|GO:0003677|GO:0003700|GO:0005634|GO:0006351|GO:0006355|GO:0006357|GO:0009653|GO:0030154|GO:0043565
ENSMUSG00000057457	2.52462	1.33606	2.52462	up	Phex		18675	ENSMUSG00000057457	GO:0004222|GO:0005783|GO:0005794|GO:0006508|GO:0008233|GO:0008237|GO:0016020|GO:0016021|GO:0016787|GO:0019637|GO:0030282|GO:0030324|GO:0031214|GO:0033280|GO:0046872|GO:0048471|GO:0060348|GO:0060416|GO:0071305|GO:0071374|GO:1904383|GO:1990418
ENSMUSG00000106025	2.52462	1.33606	2.52462	up	Gm42940			ENSMUSG00000106025
ENSMUSG00000108723	2.52462	1.33606	2.52462	up	Gm44837			ENSMUSG00000108723
ENSMUSG00000034117	2.52462	1.33606	2.52462	up	Ptgdr2		14764	ENSMUSG00000034117	GO:0001785|GO:0004871|GO:0004930|GO:0004956|GO:0004958|GO:0005622|GO:0005886|GO:0005887|GO:0006935|GO:0007165|GO:0007186|GO:0007193|GO:0007218|GO:0007268|GO:0016020|GO:0016021|GO:0019722|GO:0042923|GO:0043005|GO:0045745|GO:2000255
ENSMUSG00000087040	2.51923	1.33298	2.51923	up	Gm14033			ENSMUSG00000087040
ENSMUSG00000049409	2.51923	1.33298	2.51923	up	Prokr1		58182	ENSMUSG00000049409	GO:0001602|GO:0004871|GO:0004930|GO:0004983|GO:0005886|GO:0007165|GO:0007186|GO:0007218|GO:0007268|GO:0007623|GO:0007631|GO:0008015|GO:0016020|GO:0016021|GO:0043066|GO:0060976
ENSMUSG00000031995	2.51799	1.33227	2.51799	up	St14		19143	ENSMUSG00000031995	GO:0001843|GO:0004252|GO:0005576|GO:0005615|GO:0005886|GO:0005887|GO:0006508|GO:0008233|GO:0008236|GO:0016020|GO:0016021|GO:0016323|GO:0016477|GO:0016787|GO:0019897|GO:0030216|GO:0060672|GO:0070062
ENSMUSG00000103144	2.51374	1.32984	2.51374	up	Pcdhga1		93709	ENSMUSG00000103144	GO:0005509|GO:0005515|GO:0005886|GO:0007155|GO:0007156|GO:0016020|GO:0016021|GO:0046872
ENSMUSG00000108700	2.51174	1.32869	2.51174	up	Gm7482			ENSMUSG00000108700
ENSMUSG00000105843	2.50952	1.32741	2.50952	up	Gm19439			ENSMUSG00000105843
ENSMUSG00000097458	2.50843	1.32679	2.50843	up	Gm26697			ENSMUSG00000097458
ENSMUSG00000027776	2.50247	1.32335	2.50247	up	Il12a		16159	ENSMUSG00000027776	GO:0001916|GO:0002860|GO:0005125|GO:0005143|GO:0005515|GO:0005576|GO:0005615|GO:0005737|GO:0005788|GO:0005796|GO:0006955|GO:0007050|GO:0008083|GO:0008283|GO:0009615|GO:0010224|GO:0010469|GO:0016477|GO:0031904|GO:0032496|GO:0032609|GO:0032700|GO:0032729|GO:0032816|GO:0032946|GO:0034393|GO:0035744|GO:0042102|GO:0042163|GO:0042531|GO:0042832|GO:0043514|GO:0045513|GO:0045582|GO:0045785|GO:0045954|GO:…
ENSMUSG00000107219	2.50174	1.32293	2.50174	up	Gm42738			ENSMUSG00000107219
ENSMUSG00000039452	2.49236	1.31751	2.49236	up	Snx22		382083	ENSMUSG00000039452	GO:0003674|GO:0005575|GO:0008150|GO:0035091
ENSMUSG00000107216	2.49225	1.31745	2.49225	up	2210412B16Rik			ENSMUSG00000107216
ENSMUSG00000005465	2.4914	1.31696	2.4914	up	Il27ra		50931	ENSMUSG00000005465	GO:0002827|GO:0002829|GO:0005515|GO:0005576|GO:0005737|GO:0005886|GO:0016020|GO:0016021|GO:0032729|GO:0045509|GO:0048302|GO:0050830|GO:0070106
ENSMUSG00000111000	2.48637	1.31404	2.48637	up	AC165080.1			ENSMUSG00000111000
ENSMUSG00000100536	2.48448	1.31294	2.48448	up	Gm28873			ENSMUSG00000100536
ENSMUSG00000041449	2.48403	1.31268	2.48403	up	Serpina3h			ENSMUSG00000041449
ENSMUSG00000005705	2.48258	1.31184	2.48258	up	Agrp		11604	ENSMUSG00000005705	GO:0005102|GO:0005184|GO:0005576|GO:0005615|GO:0005794|GO:0005796|GO:0007218|GO:0007623|GO:0008343|GO:0009755|GO:0010469|GO:0031781|GO:0031782|GO:0032868|GO:0042755|GO:0043025|GO:0048571|GO:0060135|GO:0060259|GO:0070062|GO:2000253
ENSMUSG00000092162	2.48106	1.31096	2.48106	up	Vmn2r86		625109	ENSMUSG00000092162	GO:0003674|GO:0004871|GO:0004930|GO:0005575|GO:0005886|GO:0007165|GO:0007186|GO:0008150|GO:0016020|GO:0016021
ENSMUSG00000001943	2.47879	1.30963	2.47879	up	Vsig2		57276	ENSMUSG00000001943	GO:0003674|GO:0005887|GO:0008150|GO:0016020|GO:0016021
ENSMUSG00000096351	2.47748	1.30887	2.47748	up	Samd11		231004	ENSMUSG00000096351	GO:0000122|GO:0005634|GO:0032093|GO:0042731|GO:0043621
ENSMUSG00000000244	2.47662	1.30837	2.47662	up	Tspan32		27027	ENSMUSG00000000244	GO:0003674|GO:0005622|GO:0007010|GO:0007229|GO:0007596|GO:0007599|GO:0008285|GO:0009986|GO:0016020|GO:0016021|GO:0030886|GO:0042832|GO:0050688|GO:0070442|GO:0070527
ENSMUSG00000029530	2.47592	1.30796	2.47592	up	Ccr9		12769	ENSMUSG00000029530	GO:0002305|GO:0004871|GO:0004930|GO:0004950|GO:0005515|GO:0005886|GO:0006935|GO:0006955|GO:0007165|GO:0007186|GO:0009986|GO:0016020|GO:0016021|GO:0016493|GO:0070098
ENSMUSG00000087291	2.4711	1.30515	2.4711	up	Gm11946			ENSMUSG00000087291
ENSMUSG00000090273	2.46938	1.30415	2.46938	up	Prr22		100504446	ENSMUSG00000090273	GO:0003674|GO:0005575|GO:0008150
ENSMUSG00000114235	2.46197	1.29981	2.46197	up	AC117769.1			ENSMUSG00000114235
ENSMUSG00000105694	2.46197	1.29981	2.46197	up	Gm43237			ENSMUSG00000105694
ENSMUSG00000084799	2.46011	1.29872	2.46011	up	Ino80dos			ENSMUSG00000084799
ENSMUSG00000022041	2.45971	1.29849	2.45971	up	Chrna2		110902	ENSMUSG00000022041	GO:0005216|GO:0005230|GO:0005886|GO:0005892|GO:0006810|GO:0006811|GO:0007165|GO:0007271|GO:0007274|GO:0008144|GO:0015464|GO:0016020|GO:0016021|GO:0022848|GO:0030054|GO:0035094|GO:0042166|GO:0045202|GO:0045211|GO:0051291|GO:0060078|GO:0060079|GO:0071944|GO:0098655
ENSMUSG00000105311	2.45743	1.29715	2.45743	up	Gm44574			ENSMUSG00000105311
ENSMUSG00000114210	2.45642	1.29656	2.45642	up	AC131709.1			ENSMUSG00000114210
ENSMUSG00000035355	2.45547	1.296	2.45547	up	Kcnh4		380728	ENSMUSG00000035355	GO:0000155|GO:0000160|GO:0005216|GO:0005244|GO:0005249|GO:0005267|GO:0005622|GO:0005887|GO:0006810|GO:0006811|GO:0006813|GO:0016020|GO:0016021|GO:0023014|GO:0034765|GO:0042391|GO:0055085|GO:0071805
ENSMUSG00000025804	2.45449	1.29542	2.45449	up	Ccr1		12768	ENSMUSG00000025804	GO:0004435|GO:0004871|GO:0004930|GO:0004950|GO:0005515|GO:0005886|GO:0006816|GO:0006874|GO:0006887|GO:0006935|GO:0006954|GO:0006955|GO:0007165|GO:0007186|GO:0007204|GO:0007267|GO:0009897|GO:0010629|GO:0016020|GO:0016021|GO:0016493|GO:0019957|GO:0021549|GO:0030099|GO:0030335|GO:0030502|GO:0030595|GO:0035717|GO:0043025|GO:0045672|GO:0045824|GO:0051928|GO:0070098|GO:0070374|GO:0071791|GO:0090026
ENSMUSG00000044055	2.45449	1.29542	2.45449	up	Otos		260301	ENSMUSG00000044055	GO:0005576|GO:0007605
ENSMUSG00000072974	2.45449	1.29542	2.45449	up	Gm4787		214321	ENSMUSG00000072974	GO:0003674|GO:0004222|GO:0005575|GO:0006508|GO:0008150|GO:0008237|GO:0016020|GO:0016021|GO:0046872
ENSMUSG00000022034	2.45449	1.29542	2.45449	up	Esco2		71988	ENSMUSG00000022034	GO:0000785|GO:0001741|GO:0002244|GO:0004468|GO:0005634|GO:0005694|GO:0005794|GO:0006275|GO:0006302|GO:0007049|GO:0007059|GO:0010369|GO:0016740|GO:0016746|GO:0030054|GO:0031618|GO:0034421|GO:0035861|GO:0046872|GO:0071168
ENSMUSG00000108080	2.45264	1.29434	2.45264	up	Gm10209			ENSMUSG00000108080
ENSMUSG00000098624	2.45243	1.29421	2.45243	up	Mir7036			ENSMUSG00000098624
ENSMUSG00000114883	2.45243	1.29421	2.45243	up	CT025689.6			ENSMUSG00000114883
ENSMUSG00000018844	2.45046	1.29305	2.45046	up	Fndc8		78919	ENSMUSG00000018844	GO:0003674|GO:0005634|GO:0008150
ENSMUSG00000104398	2.44987	1.29271	2.44987	up	Gm37964			ENSMUSG00000104398
ENSMUSG00000085941	2.44912	1.29226	2.44912	up	Gm11201			ENSMUSG00000085941
ENSMUSG00000107491	2.44289	1.28859	2.44289	up	Gm17893			ENSMUSG00000107491
ENSMUSG00000076460	2.44289	1.28859	2.44289	up	Mir744			ENSMUSG00000076460	GO:0045944|GO:0051571
ENSMUSG00000093525	2.44289	1.28859	2.44289	up	Gm8974			ENSMUSG00000093525
ENSMUSG00000106867	2.44111	1.28753	2.44111	up	Gm43800			ENSMUSG00000106867
ENSMUSG00000076230	2.43481	1.28381	2.43481	up	Gm22758			ENSMUSG00000076230
ENSMUSG00000097183	2.4308	1.28143	2.4308	up	Gm17501			ENSMUSG00000097183
ENSMUSG00000060890	2.42681	1.27906	2.42681	up	Arr3		170735	ENSMUSG00000060890	GO:0001750|GO:0001917|GO:0001932|GO:0002046|GO:0006897|GO:0007165|GO:0007601|GO:0045202|GO:0050896|GO:0051219
ENSMUSG00000115460	2.42559	1.27834	2.42559	up	AC116724.1			ENSMUSG00000115460
ENSMUSG00000028549	2.4247	1.27781	2.4247	up	Itgb3bp		67733	ENSMUSG00000028549	GO:0000775|GO:0000776|GO:0000777|GO:0003674|GO:0005634|GO:0005654|GO:0005694|GO:0006351|GO:0006355|GO:0006915|GO:0007049|GO:0034080|GO:0051301
ENSMUSG00000005983	2.42306	1.27683	2.42306	up	1700037C18Rik		73261	ENSMUSG00000005983	GO:0003674|GO:0005575|GO:0008150
ENSMUSG00000007480	2.42261	1.27656	2.42261	up	Mc5r		17203	ENSMUSG00000007480	GO:0004871|GO:0004930|GO:0004977|GO:0005886|GO:0007165|GO:0007186|GO:0016020|GO:0016021|GO:0030819|GO:0042562
ENSMUSG00000106825	2.42219	1.27631	2.42219	up	2510016D11Rik			ENSMUSG00000106825
ENSMUSG00000031551	2.42219	1.27631	2.42219	up	Ido1		15930	ENSMUSG00000031551	GO:0002376|GO:0002534|GO:0002666|GO:0002678|GO:0002830|GO:0004833|GO:0005515|GO:0005737|GO:0005829|GO:0006569|GO:0006952|GO:0006954|GO:0016491|GO:0019441|GO:0020037|GO:0030485|GO:0032421|GO:0032496|GO:0032693|GO:0032735|GO:0033555|GO:0033754|GO:0034276|GO:0036269|GO:0042130|GO:0043065|GO:0046007|GO:0046872|GO:0051213|GO:0055114|GO:0070233|GO:0070234
ENSMUSG00000102816	2.41744	1.27348	2.41744	up	Gm37814			ENSMUSG00000102816
ENSMUSG00000037548	2.41048	1.26932	2.41048	up	H2-DMb2		15000	ENSMUSG00000037548	GO:0002376|GO:0002504|GO:0005515|GO:0005764|GO:0005765|GO:0005770|GO:0005771|GO:0006955|GO:0010008|GO:0016020|GO:0016021|GO:0019882|GO:0019886|GO:0023026|GO:0042613|GO:0051085
ENSMUSG00000108886	2.41044	1.2693	2.41044	up	Gm44830			ENSMUSG00000108886
ENSMUSG00000027636	2.4051	1.2661	2.4051	up	Sla2		77799	ENSMUSG00000027636	GO:0000122|GO:0002250|GO:0002376|GO:0004715|GO:0005070|GO:0005102|GO:0005515|GO:0005654|GO:0005737|GO:0005768|GO:0005770|GO:0005794|GO:0005886|GO:0007169|GO:0009966|GO:0009967|GO:0016020|GO:0016477|GO:0030154|GO:0031234|GO:0031410|GO:0038083|GO:0042110|GO:0042127|GO:0043231|GO:0045087|GO:0047485|GO:0050849
ENSMUSG00000064916	2.40472	1.26587	2.40472	up	Gm22573			ENSMUSG00000064916
ENSMUSG00000087557	2.40472	1.26587	2.40472	up	Gm15869			ENSMUSG00000087557
ENSMUSG00000040127	2.4044	1.26568	2.4044	up	Sdr9c7		70061	ENSMUSG00000040127	GO:0004745|GO:0005730|GO:0005737|GO:0005829|GO:0016491|GO:0055114
ENSMUSG00000034947	2.4044	1.26568	2.4044	up	Tmem106a		217203	ENSMUSG00000034947	GO:0003674|GO:0008150|GO:0016020|GO:0016021|GO:0070062
ENSMUSG00000039691	2.4044	1.26568	2.4044	up	Tspan10		208634	ENSMUSG00000039691	GO:0016020|GO:0016021
ENSMUSG00000027559	2.4044	1.26568	2.4044	up	Car3		12350	ENSMUSG00000027559	GO:0004089|GO:0005737|GO:0005829|GO:0006730|GO:0006979|GO:0008270|GO:0016151|GO:0016311|GO:0016791|GO:0016829|GO:0045471|GO:0046872
ENSMUSG00000102533	2.4044	1.26568	2.4044	up	Gm37226			ENSMUSG00000102533
ENSMUSG00000112712	2.4044	1.26568	2.4044	up	Gm18755			ENSMUSG00000112712
ENSMUSG00000040140	2.4044	1.26568	2.4044	up	Tdrd6		210510	ENSMUSG00000040140
ENSMUSG00000031377	2.4044	1.26568	2.4044	up	Bmx		12169	ENSMUSG00000031377	GO:0000166|GO:0001865|GO:0004672|GO:0004713|GO:0004715|GO:0005524|GO:0005622|GO:0005654|GO:0005737|GO:0005886|GO:0006468|GO:0006915|GO:0007155|GO:0007165|GO:0007169|GO:0016301|GO:0016310|GO:0016740|GO:0018108|GO:0031234|GO:0032587|GO:0035556|GO:0038083|GO:0042127|GO:0045087|GO:0046777|GO:0046872
ENSMUSG00000112808	2.40385	1.26535	2.40385	up	Gm4739			ENSMUSG00000112808
ENSMUSG00000031640	2.40027	1.2632	2.40027	up	Gm45753			ENSMUSG00000031640	GO:0004497|GO:0005506|GO:0016491|GO:0016705|GO:0020037|GO:0046872|GO:0055114
ENSMUSG00000097460	2.39839	1.26206	2.39839	up	Gm26734			ENSMUSG00000097460
ENSMUSG00000042256	2.39113	1.25769	2.39113	up	Ptchd4		627626	ENSMUSG00000042256	GO:0016020|GO:0016021
ENSMUSG00000085010	2.38189	1.25211	2.38189	up	Gssos1			ENSMUSG00000085010
ENSMUSG00000078498	2.38067	1.25137	2.38067	up	Zfp988			ENSMUSG00000078498	GO:0003674|GO:0003676|GO:0005575|GO:0005622|GO:0006355|GO:0008150|GO:0046872
ENSMUSG00000082740	2.37743	1.24941	2.37743	up	Gm14127			ENSMUSG00000082740
ENSMUSG00000031304	2.37678	1.24901	2.37678	up	Il2rg		16186	ENSMUSG00000031304	GO:0004896|GO:0005886|GO:0009897|GO:0010468|GO:0010628|GO:0016020|GO:0016021|GO:0019221|GO:0019976|GO:0032831|GO:0033089|GO:0045579|GO:0045621
ENSMUSG00000104399	2.37281	1.24659	2.37281	up	Gm37963			ENSMUSG00000104399
ENSMUSG00000105784	2.37237	1.24633	2.37237	up	Gm35065			ENSMUSG00000105784
ENSMUSG00000102899	2.36878	1.24414	2.36878	up	Gm37850			ENSMUSG00000102899
ENSMUSG00000057173	2.36683	1.24296	2.36683	up	Rfx8		619289	ENSMUSG00000057173	GO:0000978|GO:0003677|GO:0003700|GO:0005634|GO:0006351|GO:0006355|GO:0006357
ENSMUSG00000040170	2.36683	1.24296	2.36683	up	Fmo2		55990	ENSMUSG00000040170	GO:0004497|GO:0004499|GO:0005783|GO:0005789|GO:0006082|GO:0006739|GO:0006805|GO:0009404|GO:0016020|GO:0016021|GO:0016491|GO:0017144|GO:0031090|GO:0043231|GO:0050660|GO:0050661|GO:0055114|GO:0070995|GO:0072592
ENSMUSG00000098977	2.36683	1.24296	2.36683	up	Gm27196			ENSMUSG00000098977
ENSMUSG00000064158	2.36683	1.24296	2.36683	up	Izumo1		73456	ENSMUSG00000064158	GO:0001669|GO:0002080|GO:0005102|GO:0005515|GO:0005886|GO:0007155|GO:0007338|GO:0007342|GO:0016020|GO:0016021|GO:0031410|GO:0034113|GO:0035036|GO:0042802|GO:0042803|GO:0086080
ENSMUSG00000090356	2.36683	1.24296	2.36683	up	Teddm3			ENSMUSG00000090356	GO:0003674|GO:0005575|GO:0008150|GO:0016020|GO:0016021
ENSMUSG00000083258	2.36683	1.24296	2.36683	up	Gm5939			ENSMUSG00000083258
ENSMUSG00000097651	2.36655	1.24278	2.36655	up	4930461G14Rik			ENSMUSG00000097651
ENSMUSG00000093967	2.36655	1.24278	2.36655	up	Gm26180			ENSMUSG00000093967
ENSMUSG00000114771	2.36588	1.24238	2.36588	up	AC163667.1			ENSMUSG00000114771
ENSMUSG00000115469	2.3639	1.24117	2.3639	up	CT010505.2			ENSMUSG00000115469
ENSMUSG00000092384	2.35819	1.23768	2.35819	up	Gm4189			ENSMUSG00000092384
ENSMUSG00000090363	2.35753	1.23728	2.35753	up	Gm3512			ENSMUSG00000090363	GO:0003674|GO:0005575|GO:0008150
ENSMUSG00000089854	2.35701	1.23695	2.35701	up	Gm16133			ENSMUSG00000089854
ENSMUSG00000065485	2.35601	1.23635	2.35601	up	Mir219a-2			ENSMUSG00000065485
ENSMUSG00000084881	2.35299	1.23449	2.35299	up	Gm15585			ENSMUSG00000084881
ENSMUSG00000082423	2.34982	1.23255	2.34982	up	Gm15148			ENSMUSG00000082423
ENSMUSG00000085471	2.34746	1.2311	2.34746	up	4933423P22Rik			ENSMUSG00000085471
ENSMUSG00000110716	2.34746	1.2311	2.34746	up	Gm39271			ENSMUSG00000110716
ENSMUSG00000109675	2.34746	1.2311	2.34746	up	Nxpe1-ps			ENSMUSG00000109675
ENSMUSG00000071356	2.34746	1.2311	2.34746	up	Reg3b		18489	ENSMUSG00000071356	GO:0005576|GO:0006953|GO:0006954|GO:0030246|GO:0042802|GO:0050829|GO:0050830
ENSMUSG00000083468	2.3459	1.23014	2.3459	up	Gm9431			ENSMUSG00000083468
ENSMUSG00000030680	2.34228	1.22792	2.34228	up	Pagr1a			ENSMUSG00000030680	GO:0005515|GO:0005634|GO:0005654|GO:0006281|GO:0006310|GO:0006351|GO:0006355|GO:0006974|GO:0030331|GO:0033148|GO:0035097|GO:0044666|GO:0045944|GO:0048304|GO:0060717|GO:0071557|GO:1902749|GO:1902808|GO:2001022
ENSMUSG00000105601	2.33935	1.22611	2.33935	up	Gm42725			ENSMUSG00000105601
ENSMUSG00000083111	2.33877	1.22575	2.33877	up	Gm14421			ENSMUSG00000083111
ENSMUSG00000106691	2.33504	1.22345	2.33504	up	2700029L08Rik			ENSMUSG00000106691
ENSMUSG00000089967	2.33212	1.22164	2.33212	up	Gm16550			ENSMUSG00000089967
ENSMUSG00000085811	2.32531	1.21742	2.32531	up	Cep112it			ENSMUSG00000085811
ENSMUSG00000052188	2.32126	1.21491	2.32126	up	Gm14964			ENSMUSG00000052188
ENSMUSG00000020908	2.31423	1.21053	2.31423	up	Myh3		17883	ENSMUSG00000020908	GO:0000146|GO:0000166|GO:0003009|GO:0003774|GO:0003779|GO:0005516|GO:0005524|GO:0005737|GO:0016459|GO:0030016|GO:0032982|GO:0042623|GO:0043292|GO:0046034|GO:0051015|GO:0070062
ENSMUSG00000092492	2.31122	1.20865	2.31122	up	B230208B08Rik			ENSMUSG00000092492
ENSMUSG00000091163	2.30929	1.20745	2.30929	up	Gm3962			ENSMUSG00000091163
ENSMUSG00000087443	2.30929	1.20745	2.30929	up	Ppp1r18os			ENSMUSG00000087443
ENSMUSG00000068303	2.3087	1.20708	2.3087	up	Spr-ps1			ENSMUSG00000068303
ENSMUSG00000097745	2.30544	1.20504	2.30544	up	AI115009			ENSMUSG00000097745
ENSMUSG00000103332	2.30458	1.2045	2.30458	up	Pcdhga2		93710	ENSMUSG00000103332	GO:0003674|GO:0005509|GO:0005886|GO:0007155|GO:0007156|GO:0016020|GO:0016021
ENSMUSG00000091144	2.30454	1.20448	2.30454	up	Phf11c		628705	ENSMUSG00000091144	GO:0003674|GO:0005654|GO:0008150|GO:0031965|GO:0046872
ENSMUSG00000115486	2.30298	1.2035	2.30298	up	AC140208.1			ENSMUSG00000115486
ENSMUSG00000113340	2.29511	1.19856	2.29511	up	Gm7695			ENSMUSG00000113340
ENSMUSG00000043592	2.29511	1.19856	2.29511	up	Unc5cl		76589	ENSMUSG00000043592	GO:0006508|GO:0007165|GO:0008233|GO:0016020|GO:0043123|GO:0046330
ENSMUSG00000097138	2.29169	1.19641	2.29169	up	Gm26625			ENSMUSG00000097138
ENSMUSG00000010311	2.2907	1.19579	2.2907	up	Optc		269120	ENSMUSG00000010311
ENSMUSG00000083562	2.2904	1.1956	2.2904	up	Gm13234			ENSMUSG00000083562
ENSMUSG00000084497	2.29021	1.19548	2.29021	up	Gm22107			ENSMUSG00000084497
ENSMUSG00000018927	2.28679	1.19332	2.28679	up	Ccl6		20305	ENSMUSG00000018927	GO:0002548|GO:0005125|GO:0005576|GO:0005615|GO:0006935|GO:0006954|GO:0006955|GO:0007186|GO:0008009|GO:0010469|GO:0030593|GO:0043547|GO:0048020|GO:0048247|GO:0070098|GO:0070374|GO:0071346|GO:0071347|GO:0071356
ENSMUSG00000077698	2.2848	1.19207	2.2848	up	Snord12			ENSMUSG00000077698
ENSMUSG00000084050	2.28418	1.19167	2.28418	up	Gm14439			ENSMUSG00000084050
ENSMUSG00000092212	2.28378	1.19142	2.28378	up	Slc22a13b-ps			ENSMUSG00000092212
ENSMUSG00000077737	2.28254	1.19064	2.28254	up	Snord72			ENSMUSG00000077737
ENSMUSG00000097825	2.27941	1.18866	2.27941	up	9630001P10Rik			ENSMUSG00000097825
ENSMUSG00000098019	2.27917	1.18851	2.27917	up	Gm2546			ENSMUSG00000098019
ENSMUSG00000044250	2.27818	1.18788	2.27818	up	Pced1b		239647	ENSMUSG00000044250	GO:0003674|GO:0005575|GO:0008150
ENSMUSG00000109792	2.2758	1.18637	2.2758	up	Gm45426			ENSMUSG00000109792
ENSMUSG00000088819	2.27082	1.18321	2.27082	up	Gm22388			ENSMUSG00000088819
ENSMUSG00000047686	2.26568	1.17995	2.26568	up	Rtl3		213436	ENSMUSG00000047686	GO:0003674|GO:0003676|GO:0005575|GO:0005634|GO:0008150|GO:0008270|GO:0046872
ENSMUSG00000098072	2.26321	1.17837	2.26321	up	Gm26995			ENSMUSG00000098072
ENSMUSG00000093246	2.2632	1.17836	2.2632	up	Gm24572			ENSMUSG00000093246
ENSMUSG00000058019	2.26071	1.17678	2.26071	up	Ces5a		67935	ENSMUSG00000058019	GO:0005576|GO:0008150|GO:0016020|GO:0016021|GO:0016787|GO:0052689
ENSMUSG00000103843	2.26024	1.17648	2.26024	up	Gm31266			ENSMUSG00000103843
ENSMUSG00000081695	2.25779	1.17491	2.25779	up	Rpsa-ps5			ENSMUSG00000081695
ENSMUSG00000090643	2.25204	1.17123	2.25204	up	Gm3453			ENSMUSG00000090643	GO:0003674|GO:0005575|GO:0008150|GO:0016020|GO:0016021
ENSMUSG00000111726	2.25202	1.17122	2.25202	up	Gm40513			ENSMUSG00000111726
ENSMUSG00000031779	2.25201	1.17121	2.25201	up	Ccl22		20299	ENSMUSG00000031779	GO:0002548|GO:0005125|GO:0005576|GO:0005615|GO:0006935|GO:0006954|GO:0006955|GO:0007186|GO:0008009|GO:0010469|GO:0030593|GO:0043547|GO:0048020|GO:0048247|GO:0060326|GO:0070098|GO:0070374|GO:0071346|GO:0071347|GO:0071356
ENSMUSG00000107815	2.24784	1.16854	2.24784	up	Gm44257			ENSMUSG00000107815
ENSMUSG00000097805	2.2441	1.16614	2.2441	up	Gm17473			ENSMUSG00000097805
ENSMUSG00000048617	2.2441	1.16614	2.2441	up	Rtbdn		234542	ENSMUSG00000048617	GO:0005576|GO:0005578|GO:0005886|GO:0008150|GO:0016020|GO:0019897|GO:0033165|GO:1902444
ENSMUSG00000081952	2.24229	1.16497	2.24229	up	Gm12178			ENSMUSG00000081952
ENSMUSG00000108736	2.24226	1.16495	2.24226	up	Gm45151			ENSMUSG00000108736
ENSMUSG00000097903	2.2401	1.16356	2.2401	up	Gm26679			ENSMUSG00000097903
ENSMUSG00000074228	2.23984	1.16339	2.23984	up	Gm10645			ENSMUSG00000074228
ENSMUSG00000044034	2.23949	1.16317	2.23949	up	Npb		208990	ENSMUSG00000044034	GO:0001664|GO:0005576|GO:0005615|GO:0007186|GO:0007193|GO:0007218
ENSMUSG00000065431	2.23862	1.16261	2.23862	up	Mir186			ENSMUSG00000065431
ENSMUSG00000032611	2.23498	1.16026	2.23498	up	1700102P08Rik		112418	ENSMUSG00000032611
ENSMUSG00000106205	2.23482	1.16016	2.23482	up	C230096K16Rik			ENSMUSG00000106205
ENSMUSG00000096171	2.22958	1.15677	2.22958	up	Gm8055			ENSMUSG00000096171
ENSMUSG00000038224	2.22778	1.15561	2.22778	up	Serpinf2		18816	ENSMUSG00000038224	GO:0002020|GO:0002034|GO:0004867|GO:0005576|GO:0005577|GO:0005615|GO:0006953|GO:0009986|GO:0010466|GO:0010757|GO:0010951|GO:0030199|GO:0030414|GO:0032967|GO:0042803|GO:0045597|GO:0045944|GO:0046330|GO:0048514|GO:0048661|GO:0051496|GO:0051918|GO:0070062|GO:0070374|GO:0071636|GO:0072562
ENSMUSG00000045075	2.22712	1.15518	2.22712	up	Gm9796			ENSMUSG00000045075
ENSMUSG00000098628	2.2239	1.15309	2.2239	up	Gm27976			ENSMUSG00000098628
ENSMUSG00000052865	2.22229	1.15205	2.22229	up	Gm13619			ENSMUSG00000052865
ENSMUSG00000073739	2.22073	1.15103	2.22073	up	Gm16287			ENSMUSG00000073739
ENSMUSG00000044574	2.22073	1.15103	2.22073	up	5031434C07Rik			ENSMUSG00000044574
ENSMUSG00000083545	2.21699	1.1486	2.21699	up	Gm13320			ENSMUSG00000083545
ENSMUSG00000101445	2.21681	1.14848	2.21681	up	Gm28932			ENSMUSG00000101445
ENSMUSG00000079391	2.21458	1.14703	2.21458	up	Gm2974			ENSMUSG00000079391	GO:0003674|GO:0005575|GO:0008150
ENSMUSG00000040732	2.21458	1.14703	2.21458	up	Erg		13876	ENSMUSG00000040732	GO:0000978|GO:0000981|GO:0003197|GO:0003199|GO:0003677|GO:0003682|GO:0003700|GO:0005515|GO:0005634|GO:0005737|GO:0006351|GO:0006355|GO:0006357|GO:0016477|GO:0030529|GO:0043565|GO:0045944|GO:2000504
ENSMUSG00000087216	2.21458	1.14703	2.21458	up	E130111B04Rik			ENSMUSG00000087216
ENSMUSG00000079383	2.21387	1.14657	2.21387	up	Gm3298			ENSMUSG00000079383
ENSMUSG00000102457	2.21203	1.14537	2.21203	up	Gm38342			ENSMUSG00000102457
ENSMUSG00000050106	2.21153	1.14505	2.21153	up	Tmc8		217356	ENSMUSG00000050106	GO:0001558|GO:0005102|GO:0005615|GO:0005737|GO:0005783|GO:0005789|GO:0005794|GO:0006810|GO:0006811|GO:0016020|GO:0016021|GO:0031965|GO:0032091|GO:0032460|GO:0055069|GO:0070062|GO:1902041
ENSMUSG00000003283	2.2107	1.14451	2.2107	up	Hck		15162	ENSMUSG00000003283	GO:0000166|GO:0001784|GO:0002376|GO:0004672|GO:0004713|GO:0004715|GO:0005102|GO:0005515|GO:0005524|GO:0005634|GO:0005654|GO:0005737|GO:0005764|GO:0005794|GO:0005829|GO:0005856|GO:0005884|GO:0005886|GO:0005901|GO:0005925|GO:0006468|GO:0006887|GO:0006909|GO:0006954|GO:0007169|GO:0008284|GO:0008360|GO:0016020|GO:0016301|GO:0016310|GO:0016477|GO:0016740|GO:0018108|GO:0030054|GO:0030133|GO:0030154|GO:…
ENSMUSG00000035459	2.20991	1.14399	2.20991	up	Stab2		192188	ENSMUSG00000035459	GO:0005041|GO:0005044|GO:0005509|GO:0005540|GO:0005737|GO:0005829|GO:0005886|GO:0005887|GO:0006897|GO:0006898|GO:0007155|GO:0009897|GO:0010468|GO:0016020|GO:0016021|GO:0030169|GO:0030193|GO:0042742
ENSMUSG00000076387	2.20742	1.14236	2.20742	up	Mir671			ENSMUSG00000076387
ENSMUSG00000087501	2.20541	1.14105	2.20541	up	Gm12116			ENSMUSG00000087501
ENSMUSG00000112850	2.20369	1.13992	2.20369	up	Gm9176			ENSMUSG00000112850
ENSMUSG00000085166	2.19851	1.13652	2.19851	up	Gm15522			ENSMUSG00000085166
ENSMUSG00000028865	2.19481	1.13409	2.19481	up	Cd164l2		69655	ENSMUSG00000028865	GO:0003674|GO:0008150|GO:0016020|GO:0016021|GO:0031410
ENSMUSG00000091049	2.19478	1.13408	2.19478	up	Gm1979		100038949	ENSMUSG00000091049	GO:0003674|GO:0005575|GO:0008150
ENSMUSG00000097327	2.19478	1.13408	2.19478	up	E030030I06Rik		319887	ENSMUSG00000097327	GO:0004693|GO:0005634|GO:0005829|GO:0006468|GO:0030332|GO:0051726
ENSMUSG00000110391	2.19478	1.13408	2.19478	up	Gm7269			ENSMUSG00000110391
ENSMUSG00000086992	2.19478	1.13408	2.19478	up	Gm15941			ENSMUSG00000086992
ENSMUSG00000064647	2.19478	1.13408	2.19478	up	Gm23301			ENSMUSG00000064647
ENSMUSG00000081943	2.19478	1.13408	2.19478	up	Gm9078			ENSMUSG00000081943
ENSMUSG00000097501	2.1917	1.13205	2.1917	up	Gm26536			ENSMUSG00000097501
ENSMUSG00000093739	2.19151	1.13192	2.19151	up	Gm20692			ENSMUSG00000093739
ENSMUSG00000115518	2.187	1.12896	2.187	up	CT010505.3			ENSMUSG00000115518
ENSMUSG00000052485	2.18689	1.12888	2.18689	up	Tmem171		380863	ENSMUSG00000052485	GO:0003674|GO:0005575|GO:0008150|GO:0016020|GO:0016021
ENSMUSG00000114136	2.18524	1.12779	2.18524	up	4921511I17Rik			ENSMUSG00000114136
ENSMUSG00000017499	2.18256	1.12602	2.18256	up	Cdc6		23834	ENSMUSG00000017499	GO:0000166|GO:0000278|GO:0000922|GO:0003682|GO:0005524|GO:0005634|GO:0005654|GO:0005737|GO:0005794|GO:0005819|GO:0005829|GO:0006260|GO:0006270|GO:0007049|GO:0019900|GO:0030071|GO:0032467|GO:0045737|GO:0048146|GO:0051233|GO:0051301|GO:0051984|GO:1904117|GO:1904385
ENSMUSG00000102254	2.1757	1.12148	2.1757	up	Gm7496			ENSMUSG00000102254
ENSMUSG00000085766	2.1757	1.12148	2.1757	up	2810430I11Rik			ENSMUSG00000085766
ENSMUSG00000106329	2.1757	1.12148	2.1757	up	Gm10652			ENSMUSG00000106329
ENSMUSG00000086220	2.1757	1.12148	2.1757	up	Gm16599			ENSMUSG00000086220
ENSMUSG00000097364	2.1757	1.12148	2.1757	up	Gm26719			ENSMUSG00000097364
ENSMUSG00000085589	2.1757	1.12148	2.1757	up	A430078I02Rik			ENSMUSG00000085589
ENSMUSG00000108042	2.1757	1.12148	2.1757	up	B130021K23Rik			ENSMUSG00000108042
ENSMUSG00000111737	2.1757	1.12148	2.1757	up	AC123830.1			ENSMUSG00000111737
ENSMUSG00000098410	2.1757	1.12148	2.1757	up	Mir1957b			ENSMUSG00000098410
ENSMUSG00000096083	2.1757	1.12148	2.1757	up	Gm10428			ENSMUSG00000096083	GO:0003674|GO:0005575|GO:0008150
ENSMUSG00000088651	2.1757	1.12148	2.1757	up	Gm24853			ENSMUSG00000088651
ENSMUSG00000104729	2.1757	1.12148	2.1757	up	Gm44471			ENSMUSG00000104729
ENSMUSG00000113241	2.1757	1.12148	2.1757	up	CT010465.1			ENSMUSG00000113241
ENSMUSG00000086786	2.1757	1.12148	2.1757	up	Gm15908			ENSMUSG00000086786
ENSMUSG00000113124	2.1757	1.12148	2.1757	up	AC156576.1			ENSMUSG00000113124
ENSMUSG00000081809	2.1757	1.12148	2.1757	up	Gm15539			ENSMUSG00000081809
ENSMUSG00000114721	2.1757	1.12148	2.1757	up	AC140375.1			ENSMUSG00000114721
ENSMUSG00000087344	2.17437	1.1206	2.17437	up	Gm15627			ENSMUSG00000087344
ENSMUSG00000103006	2.17424	1.12051	2.17424	up	4933417C20Rik			ENSMUSG00000103006
ENSMUSG00000081244	2.17305	1.11972	2.17305	up	Gm13529			ENSMUSG00000081244
ENSMUSG00000083902	2.17055	1.11806	2.17055	up	Gm15975			ENSMUSG00000083902
ENSMUSG00000081067	2.17049	1.11802	2.17049	up	Gm12912			ENSMUSG00000081067
ENSMUSG00000086688	2.16959	1.11742	2.16959	up	Gm11560			ENSMUSG00000086688
ENSMUSG00000080942	2.16925	1.1172	2.16925	up	Zfp36l1-ps			ENSMUSG00000080942
ENSMUSG00000049588	2.16908	1.11709	2.16908	up	Ccdc69		52570	ENSMUSG00000049588	GO:0003674|GO:0005575|GO:0005737|GO:0005819|GO:0005856|GO:0008150|GO:0030496|GO:0051233|GO:0051255
ENSMUSG00000110316	2.1676	1.1161	2.1676	up	Gm45311			ENSMUSG00000110316
ENSMUSG00000050234	2.16573	1.11485	2.16573	up	Gja4		14612	ENSMUSG00000050234	GO:0001568|GO:0003158|GO:0005886|GO:0005921|GO:0005922|GO:0006816|GO:0007154|GO:0007267|GO:0016020|GO:0016021|GO:0030054|GO:0048265
ENSMUSG00000024521	2.16573	1.11485	2.16573	up	Pmaip1		58801	ENSMUSG00000024521	GO:0001836|GO:0005515|GO:0005739|GO:0006915|GO:0006919|GO:0006974|GO:0008630|GO:0009411|GO:0010165|GO:0010917|GO:0042771|GO:0042981|GO:0043029|GO:0043065|GO:0043517|GO:0043525|GO:0048147|GO:0070059|GO:0072332|GO:1900740
ENSMUSG00000092335	2.16573	1.11485	2.16573	up	Zfp977		208111	ENSMUSG00000092335	GO:0003676|GO:0003700|GO:0005575|GO:0005622|GO:0006355|GO:0046872
ENSMUSG00000029352	2.16522	1.11451	2.16522	up	Crybb3		12962	ENSMUSG00000029352	GO:0005212|GO:0007601
ENSMUSG00000103164	2.16519	1.11449	2.16519	up	Gm38150			ENSMUSG00000103164
ENSMUSG00000108563	2.15779	1.10956	2.15779	up	Gm44686			ENSMUSG00000108563
ENSMUSG00000075520	2.15661	1.10877	2.15661	up	Malrd1		102635496	ENSMUSG00000075520	GO:0005515|GO:0005737|GO:0005794|GO:0016020|GO:0016021|GO:0030659|GO:0031410|GO:0042632|GO:0070858
ENSMUSG00000107593	2.15661	1.10877	2.15661	up	Gm44097			ENSMUSG00000107593
ENSMUSG00000108737	2.15661	1.10877	2.15661	up	BC060293			ENSMUSG00000108737
ENSMUSG00000089760	2.15506	1.10773	2.15506	up	D030046N08Rik			ENSMUSG00000089760
ENSMUSG00000097591	2.14707	1.10237	2.14707	up	A330032B11Rik			ENSMUSG00000097591
ENSMUSG00000105146	2.14621	1.10179	2.14621	up	Gm35409			ENSMUSG00000105146
ENSMUSG00000103766	2.14573	1.10147	2.14573	up	Gm38392			ENSMUSG00000103766	GO:0005887|GO:0006810|GO:0008519|GO:0015695|GO:0015696|GO:0016020|GO:0016021|GO:0051087|GO:0072488
ENSMUSG00000070692	2.14566	1.10142	2.14566	up	Rps12-ps10			ENSMUSG00000070692
ENSMUSG00000099245	2.14389	1.10023	2.14389	up	Mir8098			ENSMUSG00000099245
ENSMUSG00000047591	2.14364	1.10006	2.14364	up	Mafa		378435	ENSMUSG00000047591	GO:0000978|GO:0001077|GO:0003677|GO:0003700|GO:0005634|GO:0006351|GO:0006355|GO:0006366|GO:0007263|GO:0009749|GO:0030073|GO:0045893|GO:0045944
ENSMUSG00000098395	2.14267	1.09941	2.14267	up	Gm27998			ENSMUSG00000098395
ENSMUSG00000060019	2.1424	1.09923	2.1424	up	Gm10073			ENSMUSG00000060019	GO:0002181|GO:0003735|GO:0005622|GO:0005840|GO:0006414|GO:0022625|GO:0030295|GO:0030529|GO:0032147|GO:0045860
ENSMUSG00000105974	2.13903	1.09696	2.13903	up	Gm43318			ENSMUSG00000105974
ENSMUSG00000037603	2.13753	1.09594	2.13753	up	Gm5519			ENSMUSG00000037603	GO:0005829|GO:0006203|GO:0016787|GO:0035539
ENSMUSG00000109745	2.13753	1.09594	2.13753	up	1700018G05Rik			ENSMUSG00000109745	GO:0003674|GO:0005575|GO:0008150
ENSMUSG00000107853	2.1367	1.09539	2.1367	up	Gm18584			ENSMUSG00000107853
ENSMUSG00000080374	2.13648	1.09524	2.13648	up	Gm22953			ENSMUSG00000080374
ENSMUSG00000101496	2.13449	1.09389	2.13449	up	Gm8885			ENSMUSG00000101496
ENSMUSG00000010592	2.13226	1.09239	2.13226	up	Dazl		13164	ENSMUSG00000010592	GO:0001556|GO:0003676|GO:0003723|GO:0003729|GO:0003730|GO:0005515|GO:0005622|GO:0005737|GO:0005844|GO:0006417|GO:0007147|GO:0007275|GO:0007281|GO:0007283|GO:0008494|GO:0030154|GO:0042802|GO:0043234|GO:0045836|GO:0045948|GO:0048477|GO:0070935
ENSMUSG00000108943	2.13176	1.09205	2.13176	up	Gm44559			ENSMUSG00000108943
ENSMUSG00000032323	2.13127	1.09171	2.13127	up	Cyp11a1		13070	ENSMUSG00000032323	GO:0004497|GO:0005506|GO:0005739|GO:0006629|GO:0006694|GO:0006700|GO:0008202|GO:0008203|GO:0008207|GO:0008386|GO:0016020|GO:0016491|GO:0016705|GO:0020037|GO:0031966|GO:0046872|GO:0055114
ENSMUSG00000098235	2.12602	1.08816	2.12602	up	Gm7497			ENSMUSG00000098235
ENSMUSG00000082023	2.12289	1.08603	2.12289	up	Gm14407			ENSMUSG00000082023
ENSMUSG00000090248	2.12046	1.08438	2.12046	up	Gm14027			ENSMUSG00000090248
ENSMUSG00000113242	2.11967	1.08384	2.11967	up	AC166358.3			ENSMUSG00000113242
ENSMUSG00000047324	2.11844	1.083	2.11844	up	4931429P17Rik			ENSMUSG00000047324
ENSMUSG00000065105	2.11819	1.08283	2.11819	up	Gm26130			ENSMUSG00000065105
ENSMUSG00000097622	2.11785	1.0826	2.11785	up	A330033J07Rik			ENSMUSG00000097622
ENSMUSG00000034923	2.11778	1.08255	2.11778	up	Ly6g6f		433099	ENSMUSG00000034923	GO:0003674|GO:0005575|GO:0008150|GO:0016020|GO:0016021
ENSMUSG00000021492	2.11458	1.08037	2.11458	up	F12		58992	ENSMUSG00000021492	GO:0002353|GO:0002542|GO:0004252|GO:0005509|GO:0005576|GO:0005615|GO:0006508|GO:0007596|GO:0007599|GO:0008233|GO:0008236|GO:0010756|GO:0016485|GO:0016540|GO:0016787|GO:0030193|GO:0030194|GO:0031638|GO:0042730|GO:0051788|GO:0051919|GO:0070062
ENSMUSG00000043017	2.10987	1.07715	2.10987	up	Ptgir		19222	ENSMUSG00000043017	GO:0004871|GO:0004930|GO:0005829|GO:0005886|GO:0007165|GO:0007186|GO:0007189|GO:0010642|GO:0016020|GO:0016021|GO:0016501|GO:0030819|GO:0032496|GO:0043950|GO:0048662
ENSMUSG00000082632	2.1074	1.07546	2.1074	up	Gm13365			ENSMUSG00000082632
ENSMUSG00000047654	2.1045	1.07348	2.1045	up	Tssk6		83984	ENSMUSG00000047654	GO:0000166|GO:0000287|GO:0004672|GO:0004674|GO:0005524|GO:0005634|GO:0005737|GO:0006468|GO:0007275|GO:0007283|GO:0016301|GO:0016310|GO:0016740|GO:0030154|GO:0035092|GO:0035556|GO:0046872
ENSMUSG00000113262	2.10436	1.07338	2.10436	up	Dohh			ENSMUSG00000113262	GO:0004497|GO:0005575|GO:0008612|GO:0016020|GO:0016021|GO:0016491|GO:0019135|GO:0046872|GO:0055114
ENSMUSG00000082769	2.10385	1.07303	2.10385	up	Gm15793			ENSMUSG00000082769
ENSMUSG00000052477	2.10385	1.07303	2.10385	up	C130026I21Rik			ENSMUSG00000052477	GO:0005575|GO:0005634
ENSMUSG00000083481	2.10385	1.07303	2.10385	up	Rps8-ps2			ENSMUSG00000083481
ENSMUSG00000055826	2.10385	1.07303	2.10385	up	Tescl		69301	ENSMUSG00000055826	GO:0003674|GO:0005509|GO:0005575|GO:0008150
ENSMUSG00000109370	2.10385	1.07303	2.10385	up	Gm44675			ENSMUSG00000109370
ENSMUSG00000030771	2.10385	1.07303	2.10385	up	Micalcl		100504195	ENSMUSG00000030771	GO:0005737|GO:0007275|GO:0007283|GO:0008150|GO:0030154|GO:0051019
ENSMUSG00000025469	2.10385	1.07303	2.10385	up	Msx3		17703	ENSMUSG00000025469	GO:0000122|GO:0003677|GO:0005515|GO:0005634|GO:0006351|GO:0006355|GO:0006357|GO:0007275|GO:0035067|GO:0043565
ENSMUSG00000031461	2.10385	1.07303	2.10385	up	Myom2		17930	ENSMUSG00000031461	GO:0002074|GO:0005200|GO:0005739|GO:0005856|GO:0005859|GO:0006936|GO:0006941|GO:0007015|GO:0008307|GO:0019900|GO:0030018|GO:0031430|GO:0045214|GO:0051015|GO:0051371|GO:0071688|GO:0097493
ENSMUSG00000110183	2.10385	1.07303	2.10385	up	Gm45411			ENSMUSG00000110183
ENSMUSG00000109992	2.10385	1.07303	2.10385	up	Gm45650			ENSMUSG00000109992
ENSMUSG00000031842	2.10385	1.07303	2.10385	up	Pde4c		110385	ENSMUSG00000031842	GO:0004114|GO:0005615|GO:0005929|GO:0006198|GO:0007165|GO:0008081|GO:0016787|GO:0042995|GO:0046872
ENSMUSG00000115301	2.10385	1.07303	2.10385	up	AC102847.1			ENSMUSG00000115301
ENSMUSG00000071052	2.10385	1.07303	2.10385	up	Rpl7a-ps5			ENSMUSG00000071052
ENSMUSG00000086721	2.10385	1.07303	2.10385	up	Gm13750			ENSMUSG00000086721
ENSMUSG00000103382	2.10385	1.07303	2.10385	up	Gm37755			ENSMUSG00000103382
ENSMUSG00000100301	2.10385	1.07303	2.10385	up	6030407O03Rik			ENSMUSG00000100301
ENSMUSG00000026304	2.10385	1.07303	2.10385	up	Rab17		19329	ENSMUSG00000026304	GO:0000166|GO:0002415|GO:0003924|GO:0005515|GO:0005525|GO:0005622|GO:0005768|GO:0006810|GO:0015031|GO:0016020|GO:0016323|GO:0016324|GO:0019003|GO:0030139|GO:0030425|GO:0032401|GO:0032402|GO:0032456|GO:0042470|GO:0042995|GO:0043025|GO:0045056|GO:0046847|GO:0050773|GO:0051489|GO:0051963|GO:0055037|GO:0055038|GO:0060271|GO:0070062
ENSMUSG00000099375	2.10385	1.07303	2.10385	up	Gm28187			ENSMUSG00000099375
ENSMUSG00000103497	2.10385	1.07303	2.10385	up	Gm37407			ENSMUSG00000103497
ENSMUSG00000097993	2.10385	1.07303	2.10385	up	Ptprv			ENSMUSG00000097993
ENSMUSG00000104360	2.10385	1.07303	2.10385	up	Gm8762			ENSMUSG00000104360
ENSMUSG00000026358	2.10385	1.07303	2.10385	up	Rgs1		50778	ENSMUSG00000026358	GO:0001965|GO:0005096|GO:0005737|GO:0005829|GO:0005886|GO:0007165|GO:0007186|GO:0008277|GO:0009968|GO:0016020|GO:0031234|GO:0043547|GO:0061737
ENSMUSG00000102403	2.10385	1.07303	2.10385	up	Gm38187			ENSMUSG00000102403
ENSMUSG00000102964	2.10385	1.07303	2.10385	up	9430034N14Rik			ENSMUSG00000102964
ENSMUSG00000015314	2.10385	1.07303	2.10385	up	Slamf6		30925	ENSMUSG00000015314	GO:0001779|GO:0001787|GO:0002250|GO:0002376|GO:0005886|GO:0005887|GO:0016020|GO:0016021|GO:0032729|GO:0032740|GO:0045087|GO:0045954|GO:0070062|GO:0072540
ENSMUSG00000103599	2.10385	1.07303	2.10385	up	Gm37356			ENSMUSG00000103599
ENSMUSG00000026981	2.10385	1.07303	2.10385	up	Il1rn		16181	ENSMUSG00000026981	GO:0001660|GO:0005125|GO:0005149|GO:0005150|GO:0005151|GO:0005152|GO:0005576|GO:0005615|GO:0005737|GO:0006629|GO:0006953|GO:0006954|GO:0006955|GO:0010469|GO:0019221|GO:0030073|GO:0031982|GO:0034115|GO:0045352|GO:0045353|GO:0051384|GO:0070062|GO:2000660
ENSMUSG00000036587	2.10385	1.07303	2.10385	up	Fut7		14347	ENSMUSG00000036587	GO:0000139|GO:0002361|GO:0002522|GO:0005794|GO:0006486|GO:0006672|GO:0008417|GO:0016020|GO:0016021|GO:0016740|GO:0016757|GO:0032580|GO:0036065|GO:0046920
ENSMUSG00000009214	2.10385	1.07303	2.10385	up	Mymk		66139	ENSMUSG00000009214	GO:0005515|GO:0005886|GO:0007517|GO:0007520|GO:0014905|GO:0016020|GO:0016021|GO:0043403|GO:0045026
ENSMUSG00000043102	2.10385	1.07303	2.10385	up	Qrfp		227717	ENSMUSG00000043102	GO:0005184|GO:0005575|GO:0005576|GO:0007218|GO:0007625|GO:0007626|GO:0010469|GO:0031854|GO:0045777|GO:0060259
ENSMUSG00000026822	2.10385	1.07303	2.10385	up	Lcn2		16819	ENSMUSG00000026822	GO:0002020|GO:0002376|GO:0005506|GO:0005515|GO:0005576|GO:0005615|GO:0005829|GO:0006810|GO:0006811|GO:0006915|GO:0006979|GO:0009615|GO:0009617|GO:0009635|GO:0010046|GO:0010628|GO:0015891|GO:0031346|GO:0031667|GO:0031669|GO:0036094|GO:0042493|GO:0042803|GO:0045087|GO:0055072|GO:0070062|GO:0070207|GO:0070301|GO:0071222|GO:0071347|GO:0071356|GO:0097192
ENSMUSG00000027075	2.10385	1.07303	2.10385	up	Slc43a1		72401	ENSMUSG00000027075	GO:0005887|GO:0006810|GO:0006865|GO:0015175|GO:0015179|GO:0015804|GO:0015807|GO:0016020|GO:0016021|GO:0055085|GO:1902475
ENSMUSG00000075023	2.10385	1.07303	2.10385	up	Accsl		381411	ENSMUSG00000075023	GO:0003824|GO:0005575|GO:0008150|GO:0009058|GO:0030170
ENSMUSG00000079051	2.10385	1.07303	2.10385	up	Gm14025		668894	ENSMUSG00000079051	GO:0003674|GO:0005575|GO:0007155|GO:0008150|GO:0051015
ENSMUSG00000083126	2.10385	1.07303	2.10385	up	Gm14109			ENSMUSG00000083126
ENSMUSG00000068009	2.10385	1.07303	2.10385	up	Bpifb6		228796	ENSMUSG00000068009	GO:0005575|GO:0005576|GO:0008150|GO:0008289
ENSMUSG00000081151	2.10385	1.07303	2.10385	up	Gm11448			ENSMUSG00000081151
ENSMUSG00000087129	2.10385	1.07303	2.10385	up	Gm16316			ENSMUSG00000087129
ENSMUSG00000054582	2.10385	1.07303	2.10385	up	Pabpc1l		381404	ENSMUSG00000054582	GO:0001556|GO:0003676|GO:0003723|GO:0005737|GO:0006338|GO:0006378|GO:0008143|GO:0048096|GO:0051647|GO:0070062
ENSMUSG00000103662	2.10385	1.07303	2.10385	up	Gm34294			ENSMUSG00000103662
ENSMUSG00000047841	2.10385	1.07303	2.10385	up	Fndc11		332713	ENSMUSG00000047841	GO:0003674|GO:0008150|GO:0070062
ENSMUSG00000068969	2.10385	1.07303	2.10385	up	Rpl32-ps			ENSMUSG00000068969
ENSMUSG00000104058	2.10385	1.07303	2.10385	up	Etv3l			ENSMUSG00000104058
ENSMUSG00000106262	2.10385	1.07303	2.10385	up	Gm43375			ENSMUSG00000106262
ENSMUSG00000105966	2.10385	1.07303	2.10385	up	Gm43242			ENSMUSG00000105966
ENSMUSG00000105358	2.10385	1.07303	2.10385	up	Gm43099			ENSMUSG00000105358
ENSMUSG00000104178	2.10385	1.07303	2.10385	up	Gm9916			ENSMUSG00000104178
ENSMUSG00000106619	2.10385	1.07303	2.10385	up	Gm9353			ENSMUSG00000106619
ENSMUSG00000105202	2.10385	1.07303	2.10385	up	C230031I18Rik			ENSMUSG00000105202
ENSMUSG00000081829	2.10385	1.07303	2.10385	up	Gm15460			ENSMUSG00000081829
ENSMUSG00000028174	2.10385	1.07303	2.10385	up	Rpe65		19892	ENSMUSG00000028174	GO:0001786|GO:0001895|GO:0003407|GO:0004744|GO:0005515|GO:0005737|GO:0005783|GO:0005886|GO:0007468|GO:0007601|GO:0007623|GO:0008286|GO:0009416|GO:0016020|GO:0016702|GO:0016787|GO:0016853|GO:0031090|GO:0031210|GO:0042572|GO:0042574|GO:0043010|GO:0043231|GO:0044297|GO:0046872|GO:0050896|GO:0050908|GO:0052884|GO:0052885|GO:0055114|GO:0060041|GO:0060042|GO:0071257|GO:1901612|GO:1901827
ENSMUSG00000086127	2.10385	1.07303	2.10385	up	Gm11934			ENSMUSG00000086127
ENSMUSG00000082998	2.10385	1.07303	2.10385	up	Gm11221			ENSMUSG00000082998
ENSMUSG00000070891	2.10385	1.07303	2.10385	up	Gm12689			ENSMUSG00000070891	GO:0003674|GO:0005575|GO:0008150
ENSMUSG00000082061	2.10385	1.07303	2.10385	up	Gm12726			ENSMUSG00000082061
ENSMUSG00000081189	2.10385	1.07303	2.10385	up	Hspd1-ps4			ENSMUSG00000081189
ENSMUSG00000059027	2.10385	1.07303	2.10385	up	9630013D21Rik			ENSMUSG00000059027
ENSMUSG00000058186	2.10385	1.07303	2.10385	up	Zfp980		100041379	ENSMUSG00000058186	GO:0002244|GO:0003676|GO:0005575|GO:0005622|GO:0006355|GO:0046872
ENSMUSG00000106339	2.10385	1.07303	2.10385	up	Gm43489			ENSMUSG00000106339
ENSMUSG00000099891	2.10385	1.07303	2.10385	up	Gm5575			ENSMUSG00000099891
ENSMUSG00000107120	2.10385	1.07303	2.10385	up	Gm43059			ENSMUSG00000107120
ENSMUSG00000097271	2.10385	1.07303	2.10385	up	Gm9903			ENSMUSG00000097271
ENSMUSG00000103544	2.10385	1.07303	2.10385	up	Gm10048			ENSMUSG00000103544
ENSMUSG00000105828	2.10385	1.07303	2.10385	up	Gm43048			ENSMUSG00000105828
ENSMUSG00000103959	2.10385	1.07303	2.10385	up	Gm37720			ENSMUSG00000103959
ENSMUSG00000106732	2.10385	1.07303	2.10385	up	Gm43792			ENSMUSG00000106732
ENSMUSG00000029322	2.10385	1.07303	2.10385	up	Plac8		231507	ENSMUSG00000029322	GO:0003682|GO:0005515|GO:0005634|GO:0008284|GO:0009409|GO:0040015|GO:0042742|GO:0043066|GO:0045944|GO:0050873
ENSMUSG00000081104	2.10385	1.07303	2.10385	up	Gm15989			ENSMUSG00000081104
ENSMUSG00000107263	2.10385	1.07303	2.10385	up	Gm42471			ENSMUSG00000107263
ENSMUSG00000106386	2.10385	1.07303	2.10385	up	Gm42991			ENSMUSG00000106386
ENSMUSG00000108046	2.10385	1.07303	2.10385	up	Gm43924			ENSMUSG00000108046
ENSMUSG00000106855	2.10385	1.07303	2.10385	up	5330437M03Rik			ENSMUSG00000106855
ENSMUSG00000044471	2.10385	1.07303	2.10385	up	Lncpint			ENSMUSG00000044471
ENSMUSG00000107886	2.10385	1.07303	2.10385	up	Gm43880			ENSMUSG00000107886
ENSMUSG00000108802	2.10385	1.07303	2.10385	up	Gm44769			ENSMUSG00000108802
ENSMUSG00000098175	2.10385	1.07303	2.10385	up	Gm7545			ENSMUSG00000098175
ENSMUSG00000030159	2.10385	1.07303	2.10385	up	Clec1b		56760	ENSMUSG00000030159	GO:0004888|GO:0005887|GO:0007166|GO:0016020|GO:0016021|GO:0023014|GO:0030220|GO:0030246
ENSMUSG00000030219	2.10385	1.07303	2.10385	up	Erp27		69187	ENSMUSG00000030219	GO:0005783|GO:0005788
ENSMUSG00000081723	2.10385	1.07303	2.10385	up	Gm15931			ENSMUSG00000081723
ENSMUSG00000047586	2.10385	1.07303	2.10385	up	Nccrp1		233038	ENSMUSG00000047586	GO:0005737|GO:0008284|GO:0070062
ENSMUSG00000049123	2.10385	1.07303	2.10385	up	Catsperg2		76718	ENSMUSG00000049123	GO:0005515|GO:0007275|GO:0007283|GO:0008150|GO:0016020|GO:0016021|GO:0030154|GO:0031514|GO:0036128|GO:0097228
ENSMUSG00000074071	2.10385	1.07303	2.10385	up	Fam169b		434197	ENSMUSG00000074071	GO:0003674|GO:0005575|GO:0008150
ENSMUSG00000109574	2.10385	1.07303	2.10385	up	B230206I08Rik			ENSMUSG00000109574
ENSMUSG00000108954	2.10385	1.07303	2.10385	up	Gm44901			ENSMUSG00000108954
ENSMUSG00000108317	2.10385	1.07303	2.10385	up	Gm44663			ENSMUSG00000108317
ENSMUSG00000108668	2.10385	1.07303	2.10385	up	Gm32816			ENSMUSG00000108668
ENSMUSG00000108540	2.10385	1.07303	2.10385	up	Gm4768			ENSMUSG00000108540
ENSMUSG00000040340	2.10385	1.07303	2.10385	up	Tex45		76406	ENSMUSG00000040340	GO:0003674|GO:0005575|GO:0008150
ENSMUSG00000044743	2.10385	1.07303	2.10385	up	Defb10		246085	ENSMUSG00000044743	GO:0003674|GO:0005575|GO:0005576|GO:0006952|GO:0008150|GO:0042742
ENSMUSG00000109953	2.10385	1.07303	2.10385	up	5430430B14Rik			ENSMUSG00000109953
ENSMUSG00000056797	2.10385	1.07303	2.10385	up	Gm4889			ENSMUSG00000056797
ENSMUSG00000109787	2.10385	1.07303	2.10385	up	Gm45286			ENSMUSG00000109787
ENSMUSG00000094594	2.10385	1.07303	2.10385	up	Tpd52-ps			ENSMUSG00000094594
ENSMUSG00000089712	2.10385	1.07303	2.10385	up	Gm15889			ENSMUSG00000089712
ENSMUSG00000031877	2.10385	1.07303	2.10385	up	Ces2g		72361	ENSMUSG00000031877	GO:0008150|GO:0016787|GO:0052689
ENSMUSG00000102593	2.10385	1.07303	2.10385	up	Gm38384			ENSMUSG00000102593
ENSMUSG00000110435	2.10385	1.07303	2.10385	up	Gm3635			ENSMUSG00000110435
ENSMUSG00000031966	2.10385	1.07303	2.10385	up	Glb1l3		70893	ENSMUSG00000031966	GO:0004553|GO:0004565|GO:0005975|GO:0008152|GO:0016787|GO:0016798
ENSMUSG00000053889	2.10385	1.07303	2.10385	up	Kirrel3os			ENSMUSG00000053889
ENSMUSG00000111515	2.10385	1.07303	2.10385	up	Gm5055			ENSMUSG00000111515
ENSMUSG00000111722	2.10385	1.07303	2.10385	up	AC114645.2			ENSMUSG00000111722
ENSMUSG00000032346	2.10385	1.07303	2.10385	up	Ooep		67968	ENSMUSG00000032346	GO:0001701|GO:0003723|GO:0005515|GO:0005737|GO:0005938|GO:0006468|GO:0007566|GO:0009566|GO:0009880|GO:0035088|GO:0043234|GO:0043623|GO:0045177
ENSMUSG00000099512	2.10385	1.07303	2.10385	up	Gm28703			ENSMUSG00000099512
ENSMUSG00000103657	2.10385	1.07303	2.10385	up	Gm37204			ENSMUSG00000103657
ENSMUSG00000103621	2.10385	1.07303	2.10385	up	Gm38366			ENSMUSG00000103621
ENSMUSG00000103754	2.10385	1.07303	2.10385	up	Gm37284			ENSMUSG00000103754
ENSMUSG00000111068	2.10385	1.07303	2.10385	up	Gm35501			ENSMUSG00000111068
ENSMUSG00000097378	2.10385	1.07303	2.10385	up	B230208H11Rik			ENSMUSG00000097378
ENSMUSG00000101969	2.10385	1.07303	2.10385	up	Gm20125			ENSMUSG00000101969
ENSMUSG00000112168	2.10385	1.07303	2.10385	up	Gm34776			ENSMUSG00000112168
ENSMUSG00000096573	2.10385	1.07303	2.10385	up	1700009J07Rik			ENSMUSG00000096573
ENSMUSG00000112311	2.10385	1.07303	2.10385	up	Gm8153			ENSMUSG00000112311
ENSMUSG00000112666	2.10385	1.07303	2.10385	up	AC132384.12			ENSMUSG00000112666
ENSMUSG00000069515	2.10385	1.07303	2.10385	up	Lyz1		17110	ENSMUSG00000069515	GO:0003796|GO:0003824|GO:0005576|GO:0005615|GO:0008152|GO:0016787|GO:0016798|GO:0016998|GO:0019835|GO:0042742|GO:0042802|GO:0050829|GO:0050830|GO:0070062
ENSMUSG00000112540	2.10385	1.07303	2.10385	up	AC160060.1			ENSMUSG00000112540
ENSMUSG00000081302	2.10385	1.07303	2.10385	up	Gm12020			ENSMUSG00000081302
ENSMUSG00000084145	2.10385	1.07303	2.10385	up	Gm12263			ENSMUSG00000084145
ENSMUSG00000020703	2.10385	1.07303	2.10385	up	5530401A14Rik			ENSMUSG00000020703	GO:0003674|GO:0005575|GO:0008150
ENSMUSG00000020712	2.10385	1.07303	2.10385	up	Tcam1		75870	ENSMUSG00000020712	GO:0005178|GO:0005887|GO:0007155|GO:0016020|GO:0016021|GO:0098609
ENSMUSG00000020804	2.10385	1.07303	2.10385	up	Aanat		11298	ENSMUSG00000020804	GO:0004059|GO:0004060|GO:0005737|GO:0005829|GO:0006474|GO:0007623|GO:0008080|GO:0009416|GO:0009648|GO:0010043|GO:0014070|GO:0016740|GO:0016746|GO:0030187|GO:0032868|GO:0034097|GO:0034695|GO:0046688|GO:0048471|GO:0048511|GO:0051412|GO:0051591|GO:0051592|GO:0071320|GO:0071889
ENSMUSG00000025163	2.10385	1.07303	2.10385	up	Cd7		12516	ENSMUSG00000025163	GO:0002250|GO:0002376|GO:0016020|GO:0016021|GO:0048873|GO:0070062
ENSMUSG00000039238	2.10385	1.07303	2.10385	up	Zfp750		319530	ENSMUSG00000039238	GO:0001046|GO:0001077|GO:0005634|GO:0005730|GO:0006351|GO:0006355|GO:0006366|GO:0008544|GO:0030154|GO:0043231|GO:0045944|GO:0046872|GO:1990841
ENSMUSG00000113332	2.10385	1.07303	2.10385	up	AC134254.3			ENSMUSG00000113332
ENSMUSG00000020673	2.10385	1.07303	2.10385	up	Tpo		22018	ENSMUSG00000020673	GO:0004447|GO:0004601|GO:0005509|GO:0005615|GO:0005739|GO:0006590|GO:0006979|GO:0016020|GO:0016021|GO:0016491|GO:0020037|GO:0035162|GO:0042446|GO:0042744|GO:0046872|GO:0055114|GO:0098869
ENSMUSG00000113693	2.10385	1.07303	2.10385	up	AC174776.1			ENSMUSG00000113693
ENSMUSG00000112254	2.10385	1.07303	2.10385	up	AC124414.1			ENSMUSG00000112254
ENSMUSG00000113303	2.10385	1.07303	2.10385	up	4930423D22Rik			ENSMUSG00000113303
ENSMUSG00000113055	2.10385	1.07303	2.10385	up	AC115910.1			ENSMUSG00000113055
ENSMUSG00000047828	2.10385	1.07303	2.10385	up	A730018C14Rik			ENSMUSG00000047828
ENSMUSG00000105924	2.10385	1.07303	2.10385	up	Gm44359			ENSMUSG00000105924
ENSMUSG00000114646	2.10385	1.07303	2.10385	up	AL591843.1			ENSMUSG00000114646
ENSMUSG00000021490	2.10385	1.07303	2.10385	up	Slc34a1		20505	ENSMUSG00000021490	GO:0001503|GO:0001822|GO:0005768|GO:0005886|GO:0006817|GO:0007584|GO:0009100|GO:0009986|GO:0010288|GO:0015321|GO:0016020|GO:0016021|GO:0016324|GO:0030165|GO:0031226|GO:0031526|GO:0032026|GO:0032355|GO:0032403|GO:0033189|GO:0035864|GO:0042431|GO:0042493|GO:0042803|GO:0043434|GO:0044341|GO:0045121|GO:0045838|GO:0046686|GO:0046689|GO:0048471|GO:0051260|GO:0055062|GO:0060416|GO:0071107|GO:0071248|GO:…
ENSMUSG00000051054	2.10385	1.07303	2.10385	up	1700014D04Rik		102638268	ENSMUSG00000051054	GO:0003674|GO:0005575|GO:0008150
ENSMUSG00000021640	2.10385	1.07303	2.10385	up	Naip1		17940	ENSMUSG00000021640	GO:0000166|GO:0004842|GO:0004869|GO:0005524|GO:0005634|GO:0005737|GO:0006915|GO:0010466|GO:0016323|GO:0016567|GO:0030414|GO:0043027|GO:0043066|GO:0043154|GO:0046872|GO:0071391|GO:0090263|GO:1990001
ENSMUSG00000114206	2.10385	1.07303	2.10385	up	AC159301.1			ENSMUSG00000114206
ENSMUSG00000095295	2.10385	1.07303	2.10385	up	Gm3488			ENSMUSG00000095295
ENSMUSG00000114624	2.10385	1.07303	2.10385	up	AC156025.2			ENSMUSG00000114624
ENSMUSG00000114529	2.10385	1.07303	2.10385	up	AC190403.1			ENSMUSG00000114529
ENSMUSG00000063821	2.10385	1.07303	2.10385	up	Dupd1		435391	ENSMUSG00000063821	GO:0004721|GO:0004725|GO:0005737|GO:0006470|GO:0008138|GO:0016311|GO:0016787|GO:0016791|GO:0035335|GO:0042803|GO:0043234
ENSMUSG00000097794	2.10385	1.07303	2.10385	up	Gm2990			ENSMUSG00000097794
ENSMUSG00000115756	2.10385	1.07303	2.10385	up	AC164437.5			ENSMUSG00000115756
ENSMUSG00000097936	2.10385	1.07303	2.10385	up	Gm4819			ENSMUSG00000097936
ENSMUSG00000098088	2.10385	1.07303	2.10385	up	Gm26916			ENSMUSG00000098088
ENSMUSG00000115632	2.10385	1.07303	2.10385	up	AC123061.2			ENSMUSG00000115632
ENSMUSG00000115381	2.10385	1.07303	2.10385	up	AC102847.2			ENSMUSG00000115381
ENSMUSG00000115070	2.10385	1.07303	2.10385	up	AC164883.3			ENSMUSG00000115070
ENSMUSG00000098021	2.10385	1.07303	2.10385	up	Gm9522			ENSMUSG00000098021
ENSMUSG00000098002	2.10385	1.07303	2.10385	up	Gm9658			ENSMUSG00000098002
ENSMUSG00000098203	2.10385	1.07303	2.10385	up	Gm9568			ENSMUSG00000098203
ENSMUSG00000082233	2.10385	1.07303	2.10385	up	Gm6506			ENSMUSG00000082233
ENSMUSG00000039209	2.10385	1.07303	2.10385	up	Rpl39l		68172	ENSMUSG00000039209	GO:0003723|GO:0003735|GO:0005622|GO:0005840|GO:0006412|GO:0007283|GO:0022625
ENSMUSG00000052316	2.10385	1.07303	2.10385	up	Lrrc15		74488	ENSMUSG00000052316	GO:0001968|GO:0004860|GO:0005518|GO:0005737|GO:0006469|GO:0016020|GO:0016021|GO:0019221|GO:0030335|GO:0043236|GO:0046426|GO:0046813|GO:0070062|GO:1903077
ENSMUSG00000096169	2.10385	1.07303	2.10385	up	Olfr1564		100043474	ENSMUSG00000096169	GO:0004871|GO:0004930|GO:0004984|GO:0004993|GO:0005886|GO:0007165|GO:0007186|GO:0007608|GO:0016020|GO:0016021|GO:0030594|GO:0050896|GO:0050911|GO:0098664
ENSMUSG00000090675	2.10385	1.07303	2.10385	up	Olfr111		545205	ENSMUSG00000090675	GO:0004871|GO:0004930|GO:0004984|GO:0005886|GO:0007165|GO:0007186|GO:0007608|GO:0016020|GO:0016021|GO:0050896|GO:0050911
ENSMUSG00000103216	2.10385	1.07303	2.10385	up	Gm37248			ENSMUSG00000103216
ENSMUSG00000044375	2.10385	1.07303	2.10385	up	BC027072		225004	ENSMUSG00000044375	GO:0001750|GO:0001917|GO:0003674|GO:0005929|GO:0007601|GO:0035845|GO:0042995|GO:0050896|GO:0050908|GO:1903546
ENSMUSG00000081773	2.10385	1.07303	2.10385	up	Gm8302			ENSMUSG00000081773
ENSMUSG00000098141	2.10385	1.07303	2.10385	up	Gm6944			ENSMUSG00000098141
ENSMUSG00000063683	2.10385	1.07303	2.10385	up	Glyat		107146	ENSMUSG00000063683	GO:0005739|GO:0006544|GO:0008150|GO:0009636|GO:0016740|GO:0016746|GO:0032787|GO:0047961|GO:0047962|GO:0070062|GO:1901787
ENSMUSG00000090084	2.10385	1.07303	2.10385	up	Srpx		51795	ENSMUSG00000090084	GO:0001845|GO:0005515|GO:0005776|GO:0005783|GO:0006914|GO:0034976|GO:0060244|GO:2001241
ENSMUSG00000023070	2.10385	1.07303	2.10385	up	Rgn		19733	ENSMUSG00000023070	GO:0001822|GO:0001889|GO:0001933|GO:0004341|GO:0005509|GO:0005576|GO:0005634|GO:0005737|GO:0005829|GO:0006469|GO:0006874|GO:0007283|GO:0007568|GO:0008270|GO:0010867|GO:0010907|GO:0010922|GO:0016787|GO:0019853|GO:0030234|GO:0032515|GO:0032781|GO:0034260|GO:0043066|GO:0043547|GO:0045019|GO:0045723|GO:0046872|GO:0050680|GO:0050848|GO:0051344|GO:0097421|GO:1901318|GO:1901671|GO:1901896|GO:1902679|GO:…
ENSMUSG00000081159	2.10385	1.07303	2.10385	up	Gm6023			ENSMUSG00000081159
ENSMUSG00000083310	2.10385	1.07303	2.10385	up	Gm5760			ENSMUSG00000083310
ENSMUSG00000092463	2.10385	1.07303	2.10385	up	Gm20489			ENSMUSG00000092463	GO:0004896|GO:0016020|GO:0016021|GO:0019221
ENSMUSG00000052854	2.10385	1.07303	2.10385	up	Nrk		27206	ENSMUSG00000052854	GO:0000166|GO:0004672|GO:0004674|GO:0005524|GO:0005737|GO:0006468|GO:0007256|GO:0007346|GO:0007567|GO:0008285|GO:0016301|GO:0016310|GO:0016740|GO:0042981|GO:0060721
ENSMUSG00000087569	2.10385	1.07303	2.10385	up	Gm8464			ENSMUSG00000087569
ENSMUSG00000045694	2.10385	1.07303	2.10385	up	Gm4997			ENSMUSG00000045694
ENSMUSG00000026208	2.10385	1.07303	2.10385	up	Des		13346	ENSMUSG00000026208	GO:0005198|GO:0005200|GO:0005515|GO:0005634|GO:0005737|GO:0005856|GO:0005882|GO:0005886|GO:0005911|GO:0005916|GO:0007517|GO:0008092|GO:0014704|GO:0016020|GO:0030018|GO:0031594|GO:0042383|GO:0042802|GO:0043292|GO:0045109|GO:0045111|GO:0070062|GO:0097512
ENSMUSG00000026432	2.10385	1.07303	2.10385	up	Avpr1b		26361	ENSMUSG00000026432	GO:0001992|GO:0004871|GO:0004930|GO:0005000|GO:0005886|GO:0005887|GO:0007165|GO:0007186|GO:0016020|GO:0016021|GO:0032870|GO:0042277|GO:0045907|GO:1901652
ENSMUSG00000026785	2.10385	1.07303	2.10385	up	Pkn3		263803	ENSMUSG00000026785	GO:0000166|GO:0004672|GO:0004674|GO:0004697|GO:0005524|GO:0005622|GO:0005634|GO:0005737|GO:0006468|GO:0007165|GO:0010631|GO:0016301|GO:0016310|GO:0016740|GO:0017049|GO:0018105|GO:0035556|GO:0048471
ENSMUSG00000082328	2.10385	1.07303	2.10385	up	Gm13921			ENSMUSG00000082328
ENSMUSG00000074735	2.10385	1.07303	2.10385	up	Gm21994			ENSMUSG00000074735	GO:0003676|GO:0003700|GO:0006355
ENSMUSG00000106321	2.10385	1.07303	2.10385	up	Gm43674			ENSMUSG00000106321
ENSMUSG00000074489	2.10385	1.07303	2.10385	up	Bglap3		12095	ENSMUSG00000074489	GO:0005509|GO:0005576|GO:0005737|GO:0008150|GO:0030500|GO:0031214|GO:0046872
ENSMUSG00000088185	2.10385	1.07303	2.10385	up	Scarna2			ENSMUSG00000088185
ENSMUSG00000081871	2.10385	1.07303	2.10385	up	Gm11488			ENSMUSG00000081871
ENSMUSG00000106391	2.10385	1.07303	2.10385	up	Gm42690			ENSMUSG00000106391
ENSMUSG00000106694	2.10385	1.07303	2.10385	up	Gm42894			ENSMUSG00000106694
ENSMUSG00000107212	2.10385	1.07303	2.10385	up	Gm5302			ENSMUSG00000107212
ENSMUSG00000100680	2.10385	1.07303	2.10385	up	1810044D09Rik			ENSMUSG00000100680
ENSMUSG00000090576	2.10385	1.07303	2.10385	up	Gm17055			ENSMUSG00000090576
ENSMUSG00000063830	2.10385	1.07303	2.10385	up	Gm6065			ENSMUSG00000063830
ENSMUSG00000015134	2.10385	1.07303	2.10385	up	Aldh1a3		56847	ENSMUSG00000015134	GO:0001758|GO:0002072|GO:0002138|GO:0004028|GO:0004029|GO:0004030|GO:0005634|GO:0005737|GO:0005829|GO:0005886|GO:0006081|GO:0007626|GO:0008152|GO:0016491|GO:0021768|GO:0031076|GO:0042472|GO:0042572|GO:0042573|GO:0042574|GO:0042803|GO:0043065|GO:0043584|GO:0048048|GO:0048386|GO:0050885|GO:0051289|GO:0055114|GO:0060013|GO:0060166|GO:0060324|GO:0070062|GO:0070324|GO:0070384|GO:0070403
ENSMUSG00000006570	2.10385	1.07303	2.10385	up	Defb2		13215	ENSMUSG00000006570	GO:0005576|GO:0006952|GO:0042742
ENSMUSG00000050147	2.10385	1.07303	2.10385	up	F2rl3		14065	ENSMUSG00000050147	GO:0004871|GO:0004930|GO:0005886|GO:0005887|GO:0007165|GO:0007186|GO:0007596|GO:0007599|GO:0015057|GO:0016020|GO:0016021|GO:0035025|GO:0051281|GO:0051482|GO:0070493
ENSMUSG00000111205	2.10385	1.07303	2.10385	up	Gm39307			ENSMUSG00000111205
ENSMUSG00000034303	2.10385	1.07303	2.10385	up	Ccdc15		245902	ENSMUSG00000034303	GO:0003674|GO:0005813|GO:0008150
ENSMUSG00000111229	2.10385	1.07303	2.10385	up	Gm39323			ENSMUSG00000111229
ENSMUSG00000032494	2.10385	1.07303	2.10385	up	Tdgf1		21667	ENSMUSG00000032494	GO:0000187|GO:0002042|GO:0005102|GO:0005615|GO:0007507|GO:0008083|GO:0008284|GO:0009966|GO:0009986|GO:0010469|GO:0010595|GO:0016324|GO:0018105|GO:0030335|GO:0035729|GO:0043066|GO:0044344|GO:0045121|GO:0050731|GO:0071346|GO:0071354|GO:0071356|GO:0071364
ENSMUSG00000109890	2.10385	1.07303	2.10385	up	AU023762			ENSMUSG00000109890
ENSMUSG00000111163	2.10385	1.07303	2.10385	up	Gm46136			ENSMUSG00000111163
ENSMUSG00000037171	2.10385	1.07303	2.10385	up	Nodal		18119	ENSMUSG00000037171	GO:0000122|GO:0001701|GO:0001702|GO:0001707|GO:0001829|GO:0001831|GO:0001842|GO:0001889|GO:0001890|GO:0001892|GO:0001893|GO:0001944|GO:0001947|GO:0002085|GO:0005125|GO:0005160|GO:0005515|GO:0005576|GO:0005615|GO:0007179|GO:0007275|GO:0007368|GO:0007369|GO:0007399|GO:0007420|GO:0007492|GO:0007507|GO:0008083|GO:0008284|GO:0009880|GO:0009948|GO:0009952|GO:0009966|GO:0010085|GO:0010469|GO:0010470|GO:…
ENSMUSG00000111932	2.10385	1.07303	2.10385	up	Gm18899			ENSMUSG00000111932
ENSMUSG00000021367	2.10385	1.07303	2.10385	up	Edn1		13614	ENSMUSG00000021367	GO:0000122|GO:0001501|GO:0001516|GO:0001569|GO:0001666|GO:0001701|GO:0001821|GO:0003100|GO:0005102|GO:0005125|GO:0005179|GO:0005515|GO:0005576|GO:0005615|GO:0005737|GO:0006885|GO:0007166|GO:0007186|GO:0007204|GO:0007205|GO:0007267|GO:0007507|GO:0007585|GO:0007589|GO:0008217|GO:0008284|GO:0009953|GO:0010193|GO:0010259|GO:0010460|GO:0010469|GO:0010613|GO:0010870|GO:0014032|GO:0014065|GO:0014823|GO:…
ENSMUSG00000074868	2.10385	1.07303	2.10385	up	Gm6478			ENSMUSG00000074868
ENSMUSG00000113459	2.10385	1.07303	2.10385	up	Gm30655			ENSMUSG00000113459
ENSMUSG00000097146	2.10385	1.07303	2.10385	up	Gm4211			ENSMUSG00000097146
ENSMUSG00000097098	2.10385	1.07303	2.10385	up	9330111N05Rik			ENSMUSG00000097098
ENSMUSG00000109561	2.10385	1.07303	2.10385	up	Ankrd31			ENSMUSG00000109561	GO:0003674|GO:0005575|GO:0008150
ENSMUSG00000114282	2.10385	1.07303	2.10385	up	AC170188.1			ENSMUSG00000114282
ENSMUSG00000021765	2.10385	1.07303	2.10385	up	Fst		14313	ENSMUSG00000021765	GO:0000122|GO:0002244|GO:0032926|GO:0043395|GO:0048185|GO:0051798
ENSMUSG00000022422	2.10385	1.07303	2.10385	up	Dscc1		72107	ENSMUSG00000022422	GO:0000775|GO:0000785|GO:0003677|GO:0003689|GO:0005634|GO:0005654|GO:0006260|GO:0006275|GO:0007049|GO:0007064|GO:0031390|GO:0034088|GO:0034421|GO:0043142|GO:1900264
ENSMUSG00000110358	2.10385	1.07303	2.10385	up	A730009L09Rik			ENSMUSG00000110358
ENSMUSG00000042345	2.10385	1.07303	2.10385	up	Ubash3a		328795	ENSMUSG00000042345	GO:0001817|GO:0005634|GO:0005737|GO:0005829|GO:0050860|GO:0070062
ENSMUSG00000043740	2.10385	1.07303	2.10385	up	B430306N03Rik		320148	ENSMUSG00000043740	GO:0003674|GO:0005575|GO:0008150|GO:0016020|GO:0016021
ENSMUSG00000031170	2.10385	1.07303	2.10385	up	Slc38a5		209837	ENSMUSG00000031170	GO:0005886|GO:0005887|GO:0015187|GO:0015816|GO:0016020|GO:0016021
ENSMUSG00000086996	2.10385	1.07303	2.10385	up	4933416E14Rik			ENSMUSG00000086996
ENSMUSG00000087235	2.10385	1.07303	2.10385	up	Gm4750			ENSMUSG00000087235
ENSMUSG00000030742	2.09936	1.06995	2.09936	up	Lat		16797	ENSMUSG00000030742	GO:0001772|GO:0002250|GO:0002260|GO:0002376|GO:0005057|GO:0005070|GO:0005515|GO:0005622|GO:0005886|GO:0005887|GO:0005911|GO:0006954|GO:0006955|GO:0006968|GO:0007165|GO:0007169|GO:0007229|GO:0007265|GO:0008180|GO:0009967|GO:0010467|GO:0016020|GO:0016021|GO:0019722|GO:0019901|GO:0035556|GO:0042629|GO:0043303|GO:0045860|GO:0048872|GO:0050863
ENSMUSG00000088054	2.09936	1.06995	2.09936	up	Mir1968			ENSMUSG00000088054
ENSMUSG00000080645	2.09936	1.06995	2.09936	up	Mir1198			ENSMUSG00000080645
ENSMUSG00000087578	2.09892	1.06965	2.09892	up	Ccdc142os			ENSMUSG00000087578
ENSMUSG00000089997	2.09784	1.06891	2.09784	up	1810020O05Rik			ENSMUSG00000089997
ENSMUSG00000002204	2.09692	1.06827	2.09692	up	Napsa		16541	ENSMUSG00000002204	GO:0004175|GO:0004190|GO:0005515|GO:0005576|GO:0005615|GO:0005764|GO:0006508|GO:0006914|GO:0008233|GO:0016787|GO:0030163|GO:0033619|GO:0043129|GO:0070062|GO:0097208
ENSMUSG00000107596	2.09628	1.06783	2.09628	up	Gm18913			ENSMUSG00000107596
ENSMUSG00000111082	2.09476	1.06679	2.09476	up	Gm30934			ENSMUSG00000111082
ENSMUSG00000040467	2.09462	1.06669	2.09462	up	4921522P10Rik			ENSMUSG00000040467
ENSMUSG00000072962	2.09441	1.06655	2.09441	up	Gm16401			ENSMUSG00000072962
ENSMUSG00000060566	2.09002	1.06351	2.09002	up	Rpl21-ps3			ENSMUSG00000060566
ENSMUSG00000022595	2.09001	1.06351	2.09001	up	Lypd2		68311	ENSMUSG00000022595	GO:0001775|GO:0003674|GO:0005576|GO:0005886|GO:0016020|GO:0031225|GO:0070062
ENSMUSG00000087524	2.08856	1.06251	2.08856	up	Gm14285			ENSMUSG00000087524
ENSMUSG00000024842	2.08377	1.05919	2.08377	up	Cabp4		73660	ENSMUSG00000024842	GO:0005246|GO:0005509|GO:0005737|GO:0005829|GO:0007165|GO:0007601|GO:0007602|GO:0008594|GO:0044325|GO:0046549|GO:0046872|GO:0060040|GO:0065009
ENSMUSG00000085891	2.08309	1.05872	2.08309	up	Gm14634			ENSMUSG00000085891
ENSMUSG00000050397	2.08302	1.05867	2.08302	up	Foxl2		26927	ENSMUSG00000050397	GO:0000122|GO:0000978|GO:0001077|GO:0001541|GO:0001555|GO:0002074|GO:0003677|GO:0003700|GO:0005515|GO:0005634|GO:0006309|GO:0006351|GO:0006355|GO:0006366|GO:0007338|GO:0008585|GO:0019101|GO:0030154|GO:0030331|GO:0031624|GO:0033686|GO:0042703|GO:0043028|GO:0043065|GO:0043280|GO:0043565|GO:0045171|GO:0045892|GO:0045944|GO:0046881|GO:0048048|GO:0060014|GO:0060065
ENSMUSG00000097690	2.08151	1.05763	2.08151	up	4930505N22Rik			ENSMUSG00000097690
ENSMUSG00000091845	2.08078	1.05712	2.08078	up	Gm4604			ENSMUSG00000091845
ENSMUSG00000112051	2.08027	1.05677	2.08027	up	Gm8158			ENSMUSG00000112051
ENSMUSG00000065537	2.08027	1.05677	2.08027	up	Mir132			ENSMUSG00000065537
ENSMUSG00000042918	2.07811	1.05527	2.07811	up	Mamstr		74490	ENSMUSG00000042918	GO:0001076|GO:0005515|GO:0005634|GO:0006351|GO:0006355|GO:0010831|GO:0045944
ENSMUSG00000085501	2.07736	1.05475	2.07736	up	Gm11772			ENSMUSG00000085501
ENSMUSG00000085355	2.07653	1.05417	2.07653	up	3010003L21Rik			ENSMUSG00000085355
ENSMUSG00000109291	2.07653	1.05417	2.07653	up	Gm2814			ENSMUSG00000109291
ENSMUSG00000107560	2.07617	1.05392	2.07617	up	Gm44199			ENSMUSG00000107560
ENSMUSG00000009356	2.07268	1.0515	2.07268	up	Lpo		76113	ENSMUSG00000009356	GO:0001580|GO:0004601|GO:0005615|GO:0005737|GO:0006979|GO:0016323|GO:0018969|GO:0020037|GO:0036393|GO:0042742|GO:0055114|GO:0070062|GO:0098869
ENSMUSG00000093645	2.07073	1.05014	2.07073	up	Gm23187			ENSMUSG00000093645
ENSMUSG00000096976	2.06976	1.04946	2.06976	up	Gm26882			ENSMUSG00000096976
ENSMUSG00000080860	2.06941	1.04922	2.06941	up	Gm13815			ENSMUSG00000080860
ENSMUSG00000005131	2.06757	1.04794	2.06757	up	4930550C14Rik		75311	ENSMUSG00000005131	GO:0003674|GO:0005575|GO:0008150
ENSMUSG00000051497	2.06716	1.04765	2.06716	up	Kcnj16		16517	ENSMUSG00000051497	GO:0005242|GO:0005244|GO:0005886|GO:0005887|GO:0006810|GO:0006811|GO:0006813|GO:0010107|GO:0016020|GO:0016021|GO:0016323|GO:0034765|GO:0071805|GO:0098655
ENSMUSG00000085614	2.06593	1.04679	2.06593	up	1700123M08Rik			ENSMUSG00000085614
ENSMUSG00000092174	2.06313	1.04483	2.06313	up	Gm7029			ENSMUSG00000092174
ENSMUSG00000028970	2.06285	1.04464	2.06285	up	Abcb1b		18669	ENSMUSG00000028970	GO:0000166|GO:0005524|GO:0005739|GO:0005886|GO:0006810|GO:0006855|GO:0008559|GO:0016020|GO:0016021|GO:0016787|GO:0016887|GO:0042626|GO:0042908|GO:0046581|GO:0055085
ENSMUSG00000046295	2.06232	1.04427	2.06232	up	Ankle1		234396	ENSMUSG00000046295	GO:0004518|GO:0004519|GO:0005634|GO:0005639|GO:0005737|GO:0006611|GO:0006974|GO:0006998|GO:0016787|GO:0031490|GO:0045950|GO:0070197|GO:0090305|GO:1905453|GO:1905456|GO:2001022
ENSMUSG00000021337	2.06232	1.04427	2.06232	up	Scgn		214189	ENSMUSG00000021337	GO:0005509|GO:0005576|GO:0005634|GO:0005737|GO:0005829|GO:0016020|GO:0030658|GO:0031410|GO:0043005|GO:0045202|GO:0046872|GO:0051480
ENSMUSG00000084105	2.06232	1.04427	2.06232	up	Gm13252			ENSMUSG00000084105
ENSMUSG00000032726	2.06119	1.04347	2.06119	up	Bmp8a		12163	ENSMUSG00000032726	GO:0001503|GO:0001649|GO:0002024|GO:0005125|GO:0005160|GO:0005576|GO:0005615|GO:0007179|GO:0007275|GO:0007281|GO:0007283|GO:0008083|GO:0010469|GO:0010862|GO:0030154|GO:0030509|GO:0042981|GO:0043408|GO:0046676|GO:0051216|GO:0060395|GO:0070700|GO:2000505
ENSMUSG00000114535	2.06119	1.04347	2.06119	up	AC134869.1			ENSMUSG00000114535
ENSMUSG00000087151	2.05771	1.04104	2.05771	up	Gm14022			ENSMUSG00000087151
ENSMUSG00000020057	2.05658	1.04025	2.05658	up	Dram1		71712	ENSMUSG00000020057	GO:0003674|GO:0005737|GO:0005764|GO:0005765|GO:0006914|GO:0006915|GO:0010506|GO:0016020|GO:0016021
ENSMUSG00000106258	2.05564	1.03959	2.05564	up	Rpl7a-ps7			ENSMUSG00000106258
ENSMUSG00000099227	2.0543	1.03865	2.0543	up	Mir8114			ENSMUSG00000099227
ENSMUSG00000111293	2.05376	1.03826	2.05376	up	Gm34006			ENSMUSG00000111293
ENSMUSG00000097737	2.05371	1.03823	2.05371	up	Gm26530			ENSMUSG00000097737
ENSMUSG00000086527	2.05368	1.03821	2.05368	up	Gm15856			ENSMUSG00000086527
ENSMUSG00000035472	2.0531	1.0378	2.0531	up	Slc25a21		217593	ENSMUSG00000035472	GO:0005310|GO:0005739|GO:0005743|GO:0006810|GO:0006835|GO:0006839|GO:0016020|GO:0016021
ENSMUSG00000078486	2.05256	1.03742	2.05256	up	Perm1		74183	ENSMUSG00000078486	GO:0003674|GO:0005634|GO:0005654|GO:0005737|GO:0006351|GO:0006355|GO:0014850
ENSMUSG00000114827	2.05238	1.0373	2.05238	up	AC154335.2			ENSMUSG00000114827
ENSMUSG00000074874	2.05203	1.03705	2.05203	up	Ctla2b		13025	ENSMUSG00000074874	GO:0004869|GO:0005515|GO:0006508|GO:0008234|GO:0010951
ENSMUSG00000101840	2.05169	1.03681	2.05169	up	Gm28294			ENSMUSG00000101840
ENSMUSG00000063767	2.04848	1.03456	2.04848	up	S100a7a		381493	ENSMUSG00000063767	GO:0005509|GO:0005515|GO:0005615|GO:0006954|GO:0042056|GO:0042107|GO:0043621|GO:0046872|GO:0046914|GO:0050918
ENSMUSG00000026940	2.04793	1.03417	2.04793	up	Ccdc183		77058	ENSMUSG00000026940	GO:0003341|GO:0003674|GO:0005930|GO:0036158
ENSMUSG00000084984	2.04672	1.03331	2.04672	up	Far1os			ENSMUSG00000084984
ENSMUSG00000100827	2.04541	1.03239	2.04541	up	Gm29069			ENSMUSG00000100827
ENSMUSG00000104852	2.0421	1.03005	2.0421	up	Gm43201			ENSMUSG00000104852
ENSMUSG00000085238	2.0421	1.03005	2.0421	up	4930479D17Rik			ENSMUSG00000085238
ENSMUSG00000030699	2.03931	1.02808	2.03931	up	Tbx6		21389	ENSMUSG00000030699	GO:0000122|GO:0000980|GO:0001085|GO:0001102|GO:0001191|GO:0001206|GO:0001707|GO:0001708|GO:0003677|GO:0003700|GO:0005634|GO:0006351|GO:0006355|GO:0007275|GO:0010977|GO:0014043|GO:0023019|GO:0032525|GO:0045944
ENSMUSG00000086361	2.03909	1.02793	2.03909	up	Gm6569			ENSMUSG00000086361	GO:0003674|GO:0005575|GO:0008150
ENSMUSG00000103574	2.03899	1.02786	2.03899	up	Gm37116			ENSMUSG00000103574
ENSMUSG00000100599	2.0389	1.02779	2.0389	up	1700120C14Rik			ENSMUSG00000100599
ENSMUSG00000087672	2.037	1.02645	2.037	up	Gm15122			ENSMUSG00000087672
ENSMUSG00000042377	2.03685	1.02634	2.03685	up	Fam83g		69640	ENSMUSG00000042377	GO:0003674|GO:0005634|GO:0005737|GO:0005829|GO:0030509
ENSMUSG00000082419	2.03582	1.02561	2.03582	up	Gm11425			ENSMUSG00000082419
ENSMUSG00000110390	2.03411	1.02439	2.03411	up	Gm45869			ENSMUSG00000110390
ENSMUSG00000044827	2.03372	1.02412	2.03372	up	Tlr1		21897	ENSMUSG00000044827	GO:0001775|GO:0002224|GO:0002376|GO:0002755|GO:0004888|GO:0005794|GO:0005886|GO:0005887|GO:0006952|GO:0006954|GO:0007165|GO:0007250|GO:0016020|GO:0016021|GO:0030670|GO:0031410|GO:0034130|GO:0034137|GO:0035354|GO:0035663|GO:0042116|GO:0042495|GO:0042497|GO:0042535|GO:0042742|GO:0045087|GO:0045121|GO:0045335|GO:0045410|GO:0046982|GO:0050707|GO:0071723|GO:0071727|GO:2000484
ENSMUSG00000056666	2.03361	1.02405	2.03361	up	Retsat		67442	ENSMUSG00000056666	GO:0005640|GO:0005783|GO:0005789|GO:0016020|GO:0016491|GO:0031965|GO:0042572|GO:0051786|GO:0055114
ENSMUSG00000109489	2.03336	1.02386	2.03336	up	Gm7451			ENSMUSG00000109489
ENSMUSG00000054999	2.03238	1.02317	2.03238	up	Naaladl1		381204	ENSMUSG00000054999	GO:0003674|GO:0003824|GO:0004180|GO:0005575|GO:0005886|GO:0006508|GO:0008150|GO:0008152|GO:0008233|GO:0008237|GO:0016020|GO:0016021|GO:0016324|GO:0016787|GO:0016805|GO:0046872
ENSMUSG00000083390	2.0318	1.02276	2.0318	up	Gm13121			ENSMUSG00000083390
ENSMUSG00000110723	2.03104	1.02222	2.03104	up	AC153912.1			ENSMUSG00000110723	GO:0016020|GO:0016021
ENSMUSG00000097837	2.02901	1.02077	2.02901	up	Gm26794			ENSMUSG00000097837
ENSMUSG00000032942	2.02871	1.02056	2.02871	up	Ucp3		22229	ENSMUSG00000032942	GO:0000303|GO:0001666|GO:0005739|GO:0005743|GO:0006631|GO:0006810|GO:0006839|GO:0007568|GO:0007584|GO:0009409|GO:0014823|GO:0015992|GO:0016020|GO:0016021|GO:0017077|GO:0031966|GO:0032868|GO:0032870|GO:0048545|GO:0051384|GO:1990542|GO:1990845
ENSMUSG00000109277	2.02762	1.01979	2.02762	up	Gm39121			ENSMUSG00000109277
ENSMUSG00000103585	2.02713	1.01944	2.02713	up	Pcdhgb4		93701	ENSMUSG00000103585	GO:0005509|GO:0005515|GO:0005886|GO:0005887|GO:0007155|GO:0007156|GO:0007267|GO:0007399|GO:0016020|GO:0016021
ENSMUSG00000099192	2.02302	1.01651	2.02302	up	Gm27373			ENSMUSG00000099192
ENSMUSG00000101304	2.02293	1.01645	2.02293	up	Plet1os			ENSMUSG00000101304
ENSMUSG00000086353	2.02093	1.01502	2.02093	up	Gm13481			ENSMUSG00000086353
ENSMUSG00000110230	2.01991	1.01429	2.01991	up	Gm45846			ENSMUSG00000110230
ENSMUSG00000082978	2.01969	1.01414	2.01969	up	Rpsa-ps11			ENSMUSG00000082978
ENSMUSG00000113694	2.01521	1.01093	2.01521	up	AC147241.1			ENSMUSG00000113694
ENSMUSG00000097217	2.01411	1.01014	2.01411	up	Gm26549			ENSMUSG00000097217
ENSMUSG00000111854	2.01384	1.00995	2.01384	up	CT009696.4			ENSMUSG00000111854
ENSMUSG00000106967	2.01247	1.00897	2.01247	up	Gm42477			ENSMUSG00000106967
ENSMUSG00000002910	2.0118	1.00848	2.0118	up	Arrdc2		70807	ENSMUSG00000002910	GO:0003674|GO:0005886|GO:0008150|GO:0031410
ENSMUSG00000084616	2.01161	1.00835	2.01161	up	Gm25047			ENSMUSG00000084616
ENSMUSG00000027939	2.00937	1.00675	2.00937	up	Nup210l		77595	ENSMUSG00000027939	GO:0003674|GO:0007286|GO:0016020|GO:0016021|GO:0060009
ENSMUSG00000000031	2.00759	1.00546	2.00759	up	H19			ENSMUSG00000000031
ENSMUSG00000040919	2.00696	1.00501	2.00696	up	4930505A04Rik		75087	ENSMUSG00000040919	GO:0003674|GO:0005575|GO:0008150
ENSMUSG00000105900	2.00696	1.00501	2.00696	up	Gm43240			ENSMUSG00000105900
ENSMUSG00000106683	2.00696	1.00501	2.00696	up	Gm43263			ENSMUSG00000106683
ENSMUSG00000049928	2.00639	1.0046	2.00639	up	Glp2r		93896	ENSMUSG00000049928	GO:0004871|GO:0004888|GO:0004930|GO:0004967|GO:0005886|GO:0007165|GO:0007166|GO:0007186|GO:0007188|GO:0016020|GO:0016021|GO:0071377
ENSMUSG00000113052	2.0062	1.00447	2.0062	up	Gm31513			ENSMUSG00000113052
ENSMUSG00000086533	2.0059	1.00425	2.0059	up	Mypopos			ENSMUSG00000086533
ENSMUSG00000111465	2.00582	1.00419	2.00582	up	AC165080.4			ENSMUSG00000111465
ENSMUSG00000105477	2.00581	1.00419	2.00581	up	AC151286.1			ENSMUSG00000105477
ENSMUSG00000056316	2.00479	1.00345	2.00479	up	Gm9996			ENSMUSG00000056316
ENSMUSG00000083041	2.00393	1.00283	2.00393	up	Gmfg-ps			ENSMUSG00000083041
ENSMUSG00000098567	2.00393	1.00283	2.00393	up	Gm27762			ENSMUSG00000098567
ENSMUSG00000022610	2.00235	1.00169	2.00235	up	Mapk12		29857	ENSMUSG00000022610	GO:0000165|GO:0000166|GO:0000287|GO:0004672|GO:0004674|GO:0004707|GO:0005524|GO:0005634|GO:0005654|GO:0005737|GO:0005739|GO:0006351|GO:0006355|GO:0006468|GO:0007049|GO:0010468|GO:0016301|GO:0016310|GO:0016740|GO:0018105|GO:0045445|GO:0045786|GO:0046872
ENSMUSG00000061099	2.00165	1.00119	2.00165	up	Gapdhs		14447	ENSMUSG00000061099	GO:0004365|GO:0005634|GO:0006006|GO:0006096|GO:0016491|GO:0016620|GO:0050661|GO:0051287|GO:0055114
ENSMUSG00000049988	2.00039	1.00028	2.00039	up	Lrrc25		211228	ENSMUSG00000049988	GO:0003674|GO:0005575|GO:0008150|GO:0016020|GO:0016021

## Sheet: DEseqDown_oldBAM
Gene ID	FC ([UH-5xUH] vs [UH-K_S1])	Log FC ([UH-5xUH] vs [UH-K_S1])	FC (abs) ([UH-5xUH] vs [UH-K_S1])	Regulation ([UH-5xUH] vs [UH-K_S1])	Gene Symbol	Aliases	Entrez ID	Ensembl ID	GO Accession
ENSMUSG00000001504	-15.1676	-3.92292	15.1676	down	Irx2		16372	ENSMUSG00000001504	GO:0000122|GO:0001656|GO:0003677|GO:0005634|GO:0006355|GO:0043565|GO:0072086|GO:0072272
ENSMUSG00000096957	-13.7999	-3.78659	13.7999	down	E230013L22Rik			ENSMUSG00000096957
ENSMUSG00000099553	-12.8336	-3.68186	12.8336	down	Gm29538			ENSMUSG00000099553
ENSMUSG00000028150	-12.1783	-3.60624	12.1783	down	Rorc		19885	ENSMUSG00000028150	GO:0000122|GO:0000978|GO:0001078|GO:0001223|GO:0003677|GO:0003700|GO:0003707|GO:0004879|GO:0005515|GO:0005634|GO:0005654|GO:0006351|GO:0006355|GO:0006468|GO:0006805|GO:0007275|GO:0007623|GO:0008142|GO:0008270|GO:0010906|GO:0016604|GO:0019218|GO:0030154|GO:0030522|GO:0032620|GO:0032922|GO:0033077|GO:0036315|GO:0042753|GO:0043401|GO:0043565|GO:0045586|GO:0045598|GO:0045893|GO:0046632|GO:0046872|GO:…
ENSMUSG00000106885	-11.7204	-3.55095	11.7204	down	Eif3s6-ps4			ENSMUSG00000106885
ENSMUSG00000028003	-11.2492	-3.49175	11.2492	down	Lrat		79235	ENSMUSG00000028003	GO:0001972|GO:0005737|GO:0005768|GO:0005771|GO:0005783|GO:0005789|GO:0005791|GO:0006653|GO:0006776|GO:0007601|GO:0008374|GO:0016020|GO:0016021|GO:0016740|GO:0016746|GO:0019841|GO:0032370|GO:0042572|GO:0042573|GO:0043231|GO:0047173|GO:0048471|GO:0050896|GO:0102279|GO:1990830
ENSMUSG00000080708	-10.457	-3.3864	10.457	down	Ccnd3-ps			ENSMUSG00000080708
ENSMUSG00000032034	-10.3415	-3.37038	10.3415	down	Kcnj5		16521	ENSMUSG00000032034	GO:0005242|GO:0005244|GO:0005887|GO:0006810|GO:0006811|GO:0006813|GO:0008076|GO:0009897|GO:0010107|GO:0015467|GO:0016020|GO:0016021|GO:0030315|GO:0034765|GO:0071805|GO:0086089|GO:0086091|GO:0098655|GO:0098914|GO:1990573
ENSMUSG00000024331	-10.3415	-3.37038	10.3415	down	Dsc2		13506	ENSMUSG00000024331	GO:0005509|GO:0005886|GO:0005913|GO:0007155|GO:0007156|GO:0009267|GO:0014704|GO:0016020|GO:0016021|GO:0030054|GO:0030057|GO:0031410|GO:0046872|GO:0070062|GO:0086042|GO:0086073|GO:0086091|GO:0098911
ENSMUSG00000073448	-9.90608	-3.30831	9.90608	down	Gm10509			ENSMUSG00000073448	GO:0003676
ENSMUSG00000042258	-9.65208	-3.27084	9.65208	down	Isl1		16392	ENSMUSG00000042258	GO:0000122|GO:0000978|GO:0001077|GO:0001102|GO:0001105|GO:0001158|GO:0001755|GO:0003007|GO:0003139|GO:0003148|GO:0003151|GO:0003203|GO:0003215|GO:0003266|GO:0003677|GO:0003682|GO:0005515|GO:0005634|GO:0005654|GO:0006351|GO:0006355|GO:0006366|GO:0007275|GO:0007507|GO:0008284|GO:0010468|GO:0010575|GO:0010718|GO:0016922|GO:0021520|GO:0021522|GO:0021524|GO:0021559|GO:0021983|GO:0030154|GO:0030182|GO:…
ENSMUSG00000005892	-9.55229	-3.25585	9.55229	down	Trh		22044	ENSMUSG00000005892	GO:0001666|GO:0001692|GO:0005179|GO:0005515|GO:0005576|GO:0005634|GO:0005737|GO:0005886|GO:0007165|GO:0007628|GO:0008437|GO:0009409|GO:0009749|GO:0009755|GO:0010469|GO:0014050|GO:0014054|GO:0014070|GO:0030141|GO:0032024|GO:0042755|GO:0045471|GO:0051412|GO:2000252
ENSMUSG00000002588	-9.50639	-3.2489	9.50639	down	Pon1		18979	ENSMUSG00000002588	GO:0004063|GO:0004064|GO:0005509|GO:0005543|GO:0005576|GO:0005615|GO:0006629|GO:0008015|GO:0008035|GO:0008203|GO:0009636|GO:0010875|GO:0016311|GO:0016787|GO:0019439|GO:0031667|GO:0032411|GO:0034364|GO:0034366|GO:0042803|GO:0043231|GO:0046395|GO:0046434|GO:0046470|GO:0046872|GO:0051099|GO:0070062|GO:0070542|GO:0072562|GO:0102007|GO:1902617
ENSMUSG00000042102	-9.45251	-3.2407	9.45251	down	Dmgdh		74129	ENSMUSG00000042102	GO:0003723|GO:0005739|GO:0005759|GO:0006579|GO:0016491|GO:0042426|GO:0047865|GO:0055114
ENSMUSG00000112343	-9.28922	-3.21556	9.28922	down	Sfta3-ps			ENSMUSG00000112343
ENSMUSG00000081996	-9.2504	-3.20952	9.2504	down	Gm7153			ENSMUSG00000081996
ENSMUSG00000106427	-9.23479	-3.20708	9.23479	down	Gm42820			ENSMUSG00000106427
ENSMUSG00000063975	-9.03107	-3.1749	9.03107	down	Slco1a5		108096	ENSMUSG00000063975	GO:0005215|GO:0005886|GO:0006810|GO:0006811|GO:0008028|GO:0008514|GO:0015125|GO:0015349|GO:0015711|GO:0015718|GO:0015721|GO:0016020|GO:0016021|GO:0031100|GO:0031526|GO:0050892|GO:0055085|GO:0070327
ENSMUSG00000035200	-9.03107	-3.1749	9.03107	down	Chrnb4		108015	ENSMUSG00000035200	GO:0001508|GO:0005216|GO:0005230|GO:0005886|GO:0005892|GO:0006810|GO:0006811|GO:0006939|GO:0006940|GO:0007165|GO:0007271|GO:0007626|GO:0008144|GO:0015464|GO:0016020|GO:0016021|GO:0022848|GO:0030054|GO:0034220|GO:0035094|GO:0035095|GO:0042166|GO:0042391|GO:0043005|GO:0045202|GO:0045211|GO:0046982|GO:0051291|GO:0051971|GO:0055085|GO:0060078|GO:0060079|GO:0060084|GO:0098655
ENSMUSG00000074768	-8.90878	-3.15523	8.90878	down	Bhmt		12116	ENSMUSG00000074768	GO:0005737|GO:0005829|GO:0006577|GO:0006579|GO:0008168|GO:0008270|GO:0009086|GO:0016740|GO:0032259|GO:0046872|GO:0047150|GO:0070062|GO:0071267
ENSMUSG00000020395	-8.77214	-3.13293	8.77214	down	Itk		16428	ENSMUSG00000020395	GO:0000166|GO:0001816|GO:0001865|GO:0002250|GO:0002376|GO:0004672|GO:0004713|GO:0004715|GO:0005515|GO:0005524|GO:0005634|GO:0005737|GO:0005829|GO:0005911|GO:0006468|GO:0007169|GO:0007202|GO:0016301|GO:0016310|GO:0016740|GO:0018108|GO:0031234|GO:0032609|GO:0032633|GO:0035556|GO:0038083|GO:0042127|GO:0045087|GO:0046872|GO:0050852
ENSMUSG00000022900	-8.27321	-3.04845	8.27321	down	Ildr1		106347	ENSMUSG00000022900	GO:0005829|GO:0005886|GO:0006898|GO:0016020|GO:0016021|GO:0042802|GO:0043234|GO:0051260|GO:0061689|GO:0070506|GO:0090277|GO:1990830
ENSMUSG00000027833	-8.27056	-3.04799	8.27056	down	Shox2		20429	ENSMUSG00000027833	GO:0000122|GO:0001227|GO:0001649|GO:0002053|GO:0002062|GO:0002063|GO:0003170|GO:0003209|GO:0003677|GO:0005634|GO:0006355|GO:0007275|GO:0030326|GO:0032330|GO:0035115|GO:0043565|GO:0045880|GO:0045944|GO:0048557|GO:0048598|GO:0048743|GO:0050772|GO:0060272|GO:0060351|GO:0060415|GO:2000172
ENSMUSG00000045337	-8.24107	-3.04283	8.24107	down	Defb11		246081	ENSMUSG00000045337	GO:0003674|GO:0005576|GO:0006952|GO:0042742
ENSMUSG00000026669	-8.22785	-3.04052	8.22785	down	Mcm10		70024	ENSMUSG00000026669	GO:0003677|GO:0003688|GO:0003697|GO:0005634|GO:0005730|GO:0006260|GO:0006270|GO:0006974|GO:0008283|GO:0019899|GO:0031298|GO:0042802|GO:0046872
ENSMUSG00000057719	-8.16487	-3.02943	8.16487	down	Sh3rf2		269016	ENSMUSG00000057719	GO:0004864|GO:0005654|GO:0008157|GO:0010923|GO:0016567|GO:0016740|GO:0019902|GO:0046872
ENSMUSG00000084038	-8.16435	-3.02934	8.16435	down	Gm11295			ENSMUSG00000084038
ENSMUSG00000109205	-7.86153	-2.97481	7.86153	down	Gm44954			ENSMUSG00000109205
ENSMUSG00000115240	-7.81964	-2.9671	7.81964	down	AC134793.1			ENSMUSG00000115240
ENSMUSG00000038491	-7.77428	-2.95871	7.77428	down	Cdk19os			ENSMUSG00000038491
ENSMUSG00000048349	-7.64985	-2.93543	7.64985	down	Pou4f1		18996	ENSMUSG00000048349	GO:0000122|GO:0000790|GO:0000980|GO:0000981|GO:0001077|GO:0001205|GO:0001967|GO:0003223|GO:0003677|GO:0003682|GO:0003697|GO:0003700|GO:0003705|GO:0003713|GO:0003714|GO:0005515|GO:0005634|GO:0005737|GO:0006351|GO:0006355|GO:0006366|GO:0007275|GO:0007399|GO:0007498|GO:0010628|GO:0021535|GO:0021559|GO:0021953|GO:0021986|GO:0030182|GO:0031175|GO:0043005|GO:0043065|GO:0043066|GO:0043069|GO:0043524|GO:…
ENSMUSG00000107145	-7.60511	-2.92697	7.60511	down	Gm43442			ENSMUSG00000107145
ENSMUSG00000020169	-7.60511	-2.92697	7.60511	down	Best3		382427	ENSMUSG00000020169	GO:0005254|GO:0005886|GO:0006810|GO:0006811|GO:0006821|GO:0015698|GO:0016020|GO:0016021|GO:0034707|GO:0043271|GO:1902476
ENSMUSG00000021469	-7.60511	-2.92697	7.60511	down	Msx2		17702	ENSMUSG00000021469	GO:0000122|GO:0000977|GO:0000989|GO:0001227|GO:0001503|GO:0001649|GO:0002063|GO:0002076|GO:0003148|GO:0003151|GO:0003198|GO:0003416|GO:0003677|GO:0003712|GO:0005515|GO:0005634|GO:0005654|GO:0005829|GO:0006351|GO:0006355|GO:0007275|GO:0008134|GO:0008285|GO:0009952|GO:0016607|GO:0023019|GO:0030326|GO:0030509|GO:0030513|GO:0032792|GO:0035115|GO:0035116|GO:0035313|GO:0035880|GO:0042060|GO:0042476|GO:…
ENSMUSG00000062157	-7.58378	-2.92292	7.58378	down	Ifnlr1		242700	ENSMUSG00000062157	GO:0002385|GO:0004896|GO:0005886|GO:0016020|GO:0016021|GO:0019221|GO:0032002|GO:0034342|GO:0050691|GO:0051607
ENSMUSG00000113015	-7.58378	-2.92292	7.58378	down	Gm6296			ENSMUSG00000113015
ENSMUSG00000097207	-7.2097	-2.84994	7.2097	down	6030443J06Rik			ENSMUSG00000097207
ENSMUSG00000029553	-7.11206	-2.83027	7.11206	down	Tfec		21426	ENSMUSG00000029553	GO:0000978|GO:0001077|GO:0003677|GO:0005634|GO:0005654|GO:0006351|GO:0006355|GO:0006366|GO:0034605|GO:0045944|GO:0046983
ENSMUSG00000069274	-7.05763	-2.81918	7.05763	down	Hist1h4f		319157	ENSMUSG00000069274	GO:0000183|GO:0000228|GO:0000784|GO:0000786|GO:0000788|GO:0003677|GO:0003723|GO:0005515|GO:0005634|GO:0005654|GO:0005694|GO:0006334|GO:0006335|GO:0006336|GO:0006352|GO:0016020|GO:0019904|GO:0031012|GO:0042393|GO:0043234|GO:0045653|GO:0046982|GO:0051290|GO:0070062
ENSMUSG00000086266	-6.95155	-2.79733	6.95155	down	Igf2os			ENSMUSG00000086266
ENSMUSG00000054514	-6.89434	-2.78541	6.89434	down	Atad3aos			ENSMUSG00000054514
ENSMUSG00000042828	-6.89434	-2.78541	6.89434	down	Trim72		434246	ENSMUSG00000042828	GO:0001778|GO:0001786|GO:0003012|GO:0005515|GO:0005622|GO:0005886|GO:0006810|GO:0006887|GO:0006900|GO:0007517|GO:0008270|GO:0010832|GO:0016020|GO:0016567|GO:0030659|GO:0031410|GO:0031624|GO:0042383|GO:0043161|GO:0043569|GO:0046627|GO:0046872|GO:0051260|GO:0061630
ENSMUSG00000020897	-6.89434	-2.78541	6.89434	down	Aurkb		20877	ENSMUSG00000020897	GO:0000122|GO:0000166|GO:0000278|GO:0000775|GO:0000776|GO:0000779|GO:0000780|GO:0002903|GO:0004672|GO:0004674|GO:0004712|GO:0005515|GO:0005524|GO:0005634|GO:0005654|GO:0005694|GO:0005737|GO:0005819|GO:0005856|GO:0005876|GO:0006468|GO:0007049|GO:0007051|GO:0007052|GO:0007568|GO:0008283|GO:0009838|GO:0010369|GO:0016301|GO:0016310|GO:0016740|GO:0019900|GO:0030496|GO:0031577|GO:0031616|GO:0032091|GO:…
ENSMUSG00000022085	-6.89434	-2.78541	6.89434	down	Pebp4		73523	ENSMUSG00000022085
ENSMUSG00000087475	-6.88527	-2.78351	6.88527	down	4933406I18Rik			ENSMUSG00000087475
ENSMUSG00000026401	-6.66732	-2.73711	6.66732	down	Cd55b		13137	ENSMUSG00000026401	GO:0016020|GO:0016021
ENSMUSG00000037379	-6.65447	-2.73433	6.65447	down	Spon2		100689	ENSMUSG00000037379	GO:0001530|GO:0002376|GO:0002448|GO:0003823|GO:0005515|GO:0005576|GO:0005578|GO:0005615|GO:0007155|GO:0008228|GO:0032496|GO:0032755|GO:0032760|GO:0042742|GO:0043152|GO:0045087|GO:0046872|GO:0050832|GO:0051607|GO:0060907|GO:0070062|GO:0071222
ENSMUSG00000107278	-6.65447	-2.73433	6.65447	down	Gm42600			ENSMUSG00000107278
ENSMUSG00000020793	-6.65447	-2.73433	6.65447	down	Galr2		14428	ENSMUSG00000020793	GO:0004871|GO:0004930|GO:0004966|GO:0005622|GO:0005886|GO:0005887|GO:0007165|GO:0007186|GO:0007188|GO:0007189|GO:0007194|GO:0007200|GO:0007204|GO:0007218|GO:0016020|GO:0016021|GO:0017046|GO:0031175|GO:0042923|GO:0043647|GO:0045944|GO:0046488|GO:1902608
ENSMUSG00000097453	-6.64488	-2.73224	6.64488	down	Gm26894			ENSMUSG00000097453
ENSMUSG00000026961	-6.62123	-2.7271	6.62123	down	Lrrc26		227618	ENSMUSG00000026961	GO:0001650|GO:0005249|GO:0005730|GO:0005737|GO:0005856|GO:0005886|GO:0005887|GO:0006810|GO:0006811|GO:0008076|GO:0015459|GO:0016020|GO:0016021|GO:0044325|GO:0070062|GO:0071805|GO:0099104|GO:1903818
ENSMUSG00000022014	-6.54055	-2.70941	6.54055	down	Epsti1		108670	ENSMUSG00000022014
ENSMUSG00000079402	-6.35152	-2.6671	6.35152	down	Gm3020			ENSMUSG00000079402	GO:0003674|GO:0005575|GO:0008150
ENSMUSG00000048852	-6.3183	-2.65954	6.3183	down	Gm12185		620913	ENSMUSG00000048852	GO:0003924|GO:0005525|GO:0005789|GO:0006952|GO:0016020|GO:0035458
ENSMUSG00000097747	-6.21724	-2.63628	6.21724	down	Gm26534			ENSMUSG00000097747
ENSMUSG00000084964	-6.20491	-2.63341	6.20491	down	Gm15503			ENSMUSG00000084964
ENSMUSG00000111530	-6.20491	-2.63341	6.20491	down	Gm9487			ENSMUSG00000111530
ENSMUSG00000112907	-6.20491	-2.63341	6.20491	down	AC164623.1			ENSMUSG00000112907
ENSMUSG00000085336	-6.20491	-2.63341	6.20491	down	Gm11732			ENSMUSG00000085336
ENSMUSG00000055795	-6.20491	-2.63341	6.20491	down	Gm5160			ENSMUSG00000055795	GO:0000413|GO:0003755|GO:0006457|GO:0016853
ENSMUSG00000042433	-6.20491	-2.63341	6.20491	down	Pih1h3b		331537	ENSMUSG00000042433	GO:0003674|GO:0005575|GO:0008150
ENSMUSG00000026870	-6.17915	-2.62741	6.17915	down	Cutal		77996	ENSMUSG00000026870	GO:0005507|GO:0005575|GO:0008150|GO:0010038|GO:0016020|GO:0016021
ENSMUSG00000083907	-6.0228	-2.59043	6.0228	down	Plk-ps1			ENSMUSG00000083907
ENSMUSG00000097882	-5.97358	-2.5786	5.97358	down	0610038B21Rik			ENSMUSG00000097882
ENSMUSG00000097644	-5.96905	-2.5775	5.96905	down	Gm26862			ENSMUSG00000097644
ENSMUSG00000024027	-5.91325	-2.56395	5.91325	down	Glp1r		14652	ENSMUSG00000024027	GO:0004871|GO:0004872|GO:0004888|GO:0004930|GO:0004967|GO:0005622|GO:0005886|GO:0005887|GO:0006950|GO:0007165|GO:0007166|GO:0007186|GO:0007189|GO:0007204|GO:0007218|GO:0007611|GO:0008016|GO:0008528|GO:0016020|GO:0016021|GO:0019933|GO:0044508|GO:0045777|GO:0071377
ENSMUSG00000112790	-5.86926	-2.55318	5.86926	down	Gm33378			ENSMUSG00000112790
ENSMUSG00000079070	-5.81095	-2.53877	5.81095	down	Gm3985			ENSMUSG00000079070
ENSMUSG00000095845	-5.80078	-2.53625	5.80078	down	Gm5741		100503710	ENSMUSG00000095845	GO:0003674|GO:0004871|GO:0005575|GO:0005834|GO:0005886|GO:0007165|GO:0007186|GO:0008150|GO:0016020
ENSMUSG00000031736	-5.79139	-2.53391	5.79139	down	Crnde			ENSMUSG00000031736
ENSMUSG00000087692	-5.72412	-2.51705	5.72412	down	Gm11940			ENSMUSG00000087692
ENSMUSG00000102579	-5.70384	-2.51193	5.70384	down	Gm37965			ENSMUSG00000102579
ENSMUSG00000104074	-5.70384	-2.51193	5.70384	down	Gm37025			ENSMUSG00000104074
ENSMUSG00000033036	-5.70384	-2.51193	5.70384	down	Gm7879			ENSMUSG00000033036	GO:0000413|GO:0003755|GO:0005634|GO:0005681|GO:0005737|GO:0006397|GO:0006457|GO:0008380|GO:0016607|GO:0016853|GO:0043021|GO:0045070|GO:0046540|GO:0071001
ENSMUSG00000070407	-5.70384	-2.51193	5.70384	down	Hs3st3b1		54710	ENSMUSG00000070407	GO:0000139|GO:0005794|GO:0005887|GO:0006477|GO:0008146|GO:0008467|GO:0016020|GO:0016021|GO:0016740|GO:0033872
ENSMUSG00000090215	-5.62433	-2.49168	5.62433	down	Trim34b		434218	ENSMUSG00000090215	GO:0003674|GO:0005575|GO:0005622|GO:0008150|GO:0008270|GO:0046872
ENSMUSG00000042474	-5.51547	-2.46348	5.51547	down	Fcmr		69169	ENSMUSG00000042474	GO:0016020|GO:0016021
ENSMUSG00000074004	-5.51547	-2.46348	5.51547	down	B3gnt6		272411	ENSMUSG00000074004	GO:0000139|GO:0005794|GO:0006486|GO:0008378|GO:0016020|GO:0016021|GO:0016740|GO:0016757|GO:0047224
ENSMUSG00000039981	-5.51547	-2.46348	5.51547	down	Zc3h12d		237256	ENSMUSG00000039981	GO:0000932|GO:0005654|GO:0036464|GO:0046872
ENSMUSG00000015890	-5.51547	-2.46348	5.51547	down	Amdhd1		71761	ENSMUSG00000015890	GO:0005737|GO:0006547|GO:0016787|GO:0016810|GO:0016812|GO:0019556|GO:0019557|GO:0046872|GO:0050480
ENSMUSG00000108634	-5.51547	-2.46348	5.51547	down	Gm38534			ENSMUSG00000108634
ENSMUSG00000091402	-5.51547	-2.46348	5.51547	down	Rd3l		217874	ENSMUSG00000091402	GO:0003674|GO:0005575|GO:0008150
ENSMUSG00000085754	-5.49224	-2.45739	5.49224	down	Gm15886			ENSMUSG00000085754
ENSMUSG00000038379	-5.47568	-2.45304	5.47568	down	Ttk		22137	ENSMUSG00000038379	GO:0000166|GO:0000776|GO:0004672|GO:0004674|GO:0004712|GO:0004713|GO:0005524|GO:0005737|GO:0006468|GO:0007093|GO:0016020|GO:0016301|GO:0016310|GO:0016321|GO:0016740|GO:0018105|GO:0018107|GO:0018108|GO:0033316|GO:0034501|GO:0034502|GO:0042803|GO:0046777|GO:0051304|GO:1903096
ENSMUSG00000038259	-5.46618	-2.45053	5.46618	down	Gdf5			ENSMUSG00000038259	GO:0002062|GO:0005102|GO:0005125|GO:0005160|GO:0005515|GO:0005576|GO:0005615|GO:0005622|GO:0005886|GO:0007178|GO:0007184|GO:0008083|GO:0009612|GO:0010469|GO:0010862|GO:0016020|GO:0030326|GO:0030513|GO:0032331|GO:0032332|GO:0035136|GO:0035137|GO:0036122|GO:0040014|GO:0042802|GO:0043408|GO:0043524|GO:0043932|GO:0045666|GO:0048468|GO:0050680|GO:0051216|GO:0060395|GO:0060591|GO:2001054
ENSMUSG00000108472	-5.44457	-2.44482	5.44457	down	Gm45212			ENSMUSG00000108472
ENSMUSG00000069830	-5.4429	-2.44438	5.4429	down	Nlrp1a		195046	ENSMUSG00000069830	GO:0000166|GO:0005515|GO:0005524|GO:0005634|GO:0005737|GO:0005829|GO:0006919|GO:0006954|GO:0019899|GO:0032495|GO:0042742|GO:0042981|GO:0045087|GO:0050718|GO:0051402|GO:0061702|GO:0097300
ENSMUSG00000001131	-5.43383	-2.44197	5.43383	down	Timp1		21857	ENSMUSG00000001131	GO:0001775|GO:0002020|GO:0004857|GO:0005125|GO:0005576|GO:0005578|GO:0005604|GO:0005615|GO:0007568|GO:0008083|GO:0008191|GO:0008270|GO:0008284|GO:0009725|GO:0010033|GO:0010466|GO:0010469|GO:0010951|GO:0030414|GO:0031012|GO:0034097|GO:0042060|GO:0043066|GO:0043086|GO:0043434|GO:0046872|GO:0051045|GO:0051216|GO:0070062|GO:1901164|GO:1905049|GO:2001044
ENSMUSG00000098682	-5.39631	-2.43197	5.39631	down	Otx2os1			ENSMUSG00000098682
ENSMUSG00000080862	-5.34312	-2.41768	5.34312	down	Gm14523			ENSMUSG00000080862
ENSMUSG00000098240	-5.31324	-2.40959	5.31324	down	Gm4575			ENSMUSG00000098240
ENSMUSG00000031722	-5.28869	-2.40291	5.28869	down	Hp		15439	ENSMUSG00000031722	GO:0002376|GO:0004252|GO:0005576|GO:0005615|GO:0006508|GO:0006953|GO:0007219|GO:0010942|GO:0016209|GO:0030492|GO:0031838|GO:0042542|GO:0042742|GO:0051354|GO:0070062|GO:0072562|GO:0098869|GO:2000296
ENSMUSG00000047534	-5.24415	-2.39071	5.24415	down	Mis18bp1		217653	ENSMUSG00000047534	GO:0000775|GO:0000778|GO:0003677|GO:0005515|GO:0005634|GO:0005694|GO:0007049|GO:0051301
ENSMUSG00000094814	-5.23879	-2.38923	5.23879	down	Gm21973			ENSMUSG00000094814	GO:0004925|GO:0016020|GO:0016021|GO:0038161
ENSMUSG00000073530	-5.22852	-2.3864	5.22852	down	Pappa2		23850	ENSMUSG00000073530	GO:0004222|GO:0005829|GO:0006508|GO:0008237|GO:0008270|GO:0009651|GO:0016324|GO:0060349|GO:0070062
ENSMUSG00000029370	-5.22852	-2.3864	5.22852	down	Rassf6		73246	ENSMUSG00000029370	GO:0005515|GO:0005575|GO:0006915|GO:0007165|GO:0042981|GO:0043065
ENSMUSG00000045746	-5.22852	-2.3864	5.22852	down	B230317F23Rik			ENSMUSG00000045746
ENSMUSG00000051367	-5.22852	-2.3864	5.22852	down	Six1		20471	ENSMUSG00000051367	GO:0000122|GO:0000978|GO:0001077|GO:0001223|GO:0001657|GO:0001658|GO:0001759|GO:0001822|GO:0003151|GO:0003677|GO:0003682|GO:0003700|GO:0005515|GO:0005634|GO:0005667|GO:0005730|GO:0005737|GO:0006351|GO:0006355|GO:0006366|GO:0006915|GO:0007275|GO:0007389|GO:0007519|GO:0007605|GO:0008283|GO:0008582|GO:0010468|GO:0014842|GO:0021610|GO:0022008|GO:0030855|GO:0030878|GO:0030910|GO:0032880|GO:0034504|GO:…
ENSMUSG00000113448	-5.22852	-2.3864	5.22852	down	Gm7042			ENSMUSG00000113448
ENSMUSG00000089726	-5.22852	-2.3864	5.22852	down	Mir17hg			ENSMUSG00000089726
ENSMUSG00000109482	-5.19797	-2.37795	5.19797	down	Gm4756			ENSMUSG00000109482
ENSMUSG00000038528	-5.17076	-2.37038	5.17076	down	Mfsd4b5		215928	ENSMUSG00000038528	GO:0005355|GO:0005575|GO:0006812|GO:0008324|GO:0016020|GO:0016021|GO:0055085|GO:0098655|GO:1904659
ENSMUSG00000101693	-5.17043	-2.37029	5.17043	down	Gm19461			ENSMUSG00000101693
ENSMUSG00000087630	-5.16061	-2.36754	5.16061	down	Gm11513			ENSMUSG00000087630
ENSMUSG00000112928	-5.15261	-2.3653	5.15261	down	AC153563.1			ENSMUSG00000112928
ENSMUSG00000025644	-5.15179	-2.36508	5.15179	down	Gm7628			ENSMUSG00000025644
ENSMUSG00000056973	-5.12219	-2.35676	5.12219	down	Ces1d		104158	ENSMUSG00000056973	GO:0004771|GO:0004806|GO:0005737|GO:0005783|GO:0005788|GO:0005811|GO:0005829|GO:0006629|GO:0006637|GO:0006695|GO:0009636|GO:0016042|GO:0016787|GO:0019626|GO:0030339|GO:0030855|GO:0034379|GO:0046464|GO:0051791|GO:0052689
ENSMUSG00000097019	-5.09092	-2.34793	5.09092	down	Gm26663			ENSMUSG00000097019
ENSMUSG00000060969	-5.07008	-2.34201	5.07008	down	Irx1		16371	ENSMUSG00000060969	GO:0000122|GO:0001656|GO:0003677|GO:0005634|GO:0006355|GO:0043565|GO:0072086|GO:0072272
ENSMUSG00000030491	-5.04376	-2.3345	5.04376	down	Tdrd12		71981	ENSMUSG00000030491	GO:0000166|GO:0003676|GO:0004386|GO:0005524|GO:0005829|GO:0007140|GO:0007275|GO:0007283|GO:0009566|GO:0016787|GO:0030154|GO:0031047|GO:0034587|GO:0043046|GO:0051321|GO:1903955|GO:1990923
ENSMUSG00000086228	-5.02292	-2.32853	5.02292	down	Ubap1l		208080	ENSMUSG00000086228	GO:0000813|GO:0043130|GO:0043162
ENSMUSG00000110458	-4.95704	-2.30948	4.95704	down	Gm21769			ENSMUSG00000110458
ENSMUSG00000087075	-4.89079	-2.29007	4.89079	down	A230065H16Rik		380787	ENSMUSG00000087075	GO:0003674|GO:0005575|GO:0008150
ENSMUSG00000102483	-4.88453	-2.28822	4.88453	down	Catspere1			ENSMUSG00000102483
ENSMUSG00000041831	-4.88337	-2.28788	4.88337	down	Sytl3			ENSMUSG00000041831	GO:0005509|GO:0005515|GO:0005543|GO:0005544|GO:0005622|GO:0006886|GO:0006887|GO:0006906|GO:0008270|GO:0012505|GO:0016020|GO:0017137|GO:0017158|GO:0019897|GO:0019905|GO:0030276|GO:0042043|GO:0045202|GO:0048791|GO:0070382|GO:0098793
ENSMUSG00000025044	-4.85325	-2.27895	4.85325	down	Msr1		20288	ENSMUSG00000025044	GO:0001540|GO:0005044|GO:0005581|GO:0005886|GO:0006897|GO:0006898|GO:0006911|GO:0010629|GO:0010744|GO:0010886|GO:0016020|GO:0016021|GO:0030169|GO:0030301|GO:0034362|GO:0034381|GO:0042953|GO:0097242
ENSMUSG00000103200	-4.82604	-2.27084	4.82604	down	Gm37328			ENSMUSG00000103200
ENSMUSG00000085085	-4.82604	-2.27084	4.82604	down	1700086P04Rik			ENSMUSG00000085085
ENSMUSG00000107259	-4.82604	-2.27084	4.82604	down	Gm5298			ENSMUSG00000107259
ENSMUSG00000058818	-4.82604	-2.27084	4.82604	down	Pirb		18733	ENSMUSG00000058818	GO:0001540|GO:0001782|GO:0002250|GO:0002376|GO:0005515|GO:0005886|GO:0007611|GO:0016020|GO:0016021|GO:0019221|GO:0019724|GO:0032403|GO:0035307|GO:0042803|GO:0043011|GO:0051248|GO:0106003|GO:1900271|GO:1900454
ENSMUSG00000009248	-4.82604	-2.27084	4.82604	down	Ascl2		17173	ENSMUSG00000009248	GO:0000122|GO:0000977|GO:0000978|GO:0001078|GO:0001701|GO:0001890|GO:0003677|GO:0003700|GO:0005634|GO:0005737|GO:0006351|GO:0006357|GO:0007275|GO:0007399|GO:0010626|GO:0030154|GO:0035019|GO:0043565|GO:0046983|GO:0050767|GO:0060708|GO:0070888|GO:0090575
ENSMUSG00000084302	-4.82604	-2.27084	4.82604	down	Gm12194			ENSMUSG00000084302
ENSMUSG00000096157	-4.82604	-2.27084	4.82604	down	Gm5472			ENSMUSG00000096157
ENSMUSG00000109841	-4.82604	-2.27084	4.82604	down	E330011O21Rik			ENSMUSG00000109841
ENSMUSG00000111118	-4.82604	-2.27084	4.82604	down	Gm6545			ENSMUSG00000111118
ENSMUSG00000112545	-4.82358	-2.2701	4.82358	down	1300014J16Rik			ENSMUSG00000112545
ENSMUSG00000113768	-4.8079	-2.26541	4.8079	down	Gm9237			ENSMUSG00000113768
ENSMUSG00000086284	-4.77574	-2.25572	4.77574	down	Frmpd1os			ENSMUSG00000086284
ENSMUSG00000085180	-4.77431	-2.25529	4.77431	down	AI838599			ENSMUSG00000085180
ENSMUSG00000084941	-4.77361	-2.25508	4.77361	down	Gm11944			ENSMUSG00000084941
ENSMUSG00000100553	-4.7532	-2.2489	4.7532	down	Gm17751			ENSMUSG00000100553
ENSMUSG00000073490	-4.7532	-2.2489	4.7532	down	Ifi207		226691	ENSMUSG00000073490	GO:0000122|GO:0000978|GO:0001047|GO:0001078|GO:0003690|GO:0003723|GO:0005634|GO:0005730|GO:0005829|GO:0008134|GO:0016020|GO:0042802
ENSMUSG00000030909	-4.7532	-2.2489	4.7532	down	Anks4b		72074	ENSMUSG00000030909	GO:0005515|GO:0005789|GO:0005886|GO:0005902|GO:0005903|GO:0030154|GO:0034976|GO:0042995|GO:0043623|GO:1904106|GO:1904970
ENSMUSG00000111681	-4.7532	-2.2489	4.7532	down	AC138284.4			ENSMUSG00000111681
ENSMUSG00000090957	-4.7532	-2.2489	4.7532	down	Gm7535			ENSMUSG00000090957	GO:0030261
ENSMUSG00000019301	-4.7444	-2.24622	4.7444	down	Hsd17b1		15485	ENSMUSG00000019301	GO:0004303|GO:0005496|GO:0005737|GO:0005829|GO:0006629|GO:0006694|GO:0006703|GO:0016491|GO:0047035|GO:0055114|GO:0060348|GO:0061370|GO:0070401|GO:0071248|GO:1903924
ENSMUSG00000024986	-4.73568	-2.24357	4.73568	down	Hhex		15242	ENSMUSG00000024986	GO:0000122|GO:0000977|GO:0000978|GO:0001078|GO:0001227|GO:0001570|GO:0001701|GO:0001889|GO:0002009|GO:0002573|GO:0003677|GO:0003682|GO:0003700|GO:0005634|GO:0005737|GO:0006351|GO:0006355|GO:0006357|GO:0006406|GO:0007165|GO:0007219|GO:0007275|GO:0007492|GO:0008134|GO:0008190|GO:0008283|GO:0008301|GO:0009611|GO:0009887|GO:0009952|GO:0016055|GO:0016525|GO:0016973|GO:0022027|GO:0030097|GO:0030154|GO:…
ENSMUSG00000058046	-4.73533	-2.24346	4.73533	down	4933430I17Rik		214106	ENSMUSG00000058046	GO:0003674|GO:0005575|GO:0008150
ENSMUSG00000094597	-4.70942	-2.23555	4.70942	down	Gm4810			ENSMUSG00000094597
ENSMUSG00000022435	-4.7025	-2.23343	4.7025	down	Upk3a		22270	ENSMUSG00000022435	GO:0000902|GO:0001822|GO:0005515|GO:0005783|GO:0005789|GO:0006833|GO:0015840|GO:0016020|GO:0016021|GO:0016324|GO:0030855|GO:0055075|GO:0055078|GO:0060157|GO:0070062
ENSMUSG00000038167	-4.6844	-2.22786	4.6844	down	Plekhg6		213522	ENSMUSG00000038167	GO:0003674|GO:0005089|GO:0005096|GO:0005737|GO:0005819|GO:0005856|GO:0005886|GO:0005902|GO:0008150|GO:0032154|GO:0035023|GO:0042995|GO:0043547|GO:0065009
ENSMUSG00000055027	-4.65813	-2.21975	4.65813	down	Smyd1		12180	ENSMUSG00000055027	GO:0003677|GO:0003714|GO:0005515|GO:0005634|GO:0005737|GO:0006338|GO:0006351|GO:0006355|GO:0007507|GO:0008168|GO:0010831|GO:0016740|GO:0018024|GO:0032259|GO:0034968|GO:0035914|GO:0045663|GO:0045892|GO:0046872
ENSMUSG00000035165	-4.64062	-2.21432	4.64062	down	Kcne3		57442	ENSMUSG00000035165	GO:0005244|GO:0005249|GO:0005267|GO:0005737|GO:0005886|GO:0006810|GO:0006811|GO:0006813|GO:0008076|GO:0015459|GO:0016020|GO:0016021|GO:0030425|GO:0031982|GO:0032809|GO:0034765|GO:0042995|GO:0043204|GO:0043266|GO:0044325|GO:0045121|GO:0060306|GO:0071805|GO:0086091|GO:1901379|GO:1901387|GO:1902260|GO:1903765|GO:1903817|GO:1905025
ENSMUSG00000039315	-4.60832	-2.20424	4.60832	down	Clnk		27278	ENSMUSG00000039315	GO:0005515|GO:0005622|GO:0006955|GO:0007169|GO:0035556
ENSMUSG00000071102	-4.59533	-2.20017	4.59533	down	Gm10313			ENSMUSG00000071102
ENSMUSG00000098076	-4.57808	-2.19474	4.57808	down	Gm6981			ENSMUSG00000098076
ENSMUSG00000042269	-4.57733	-2.19451	4.57733	down	Fam92b		436062	ENSMUSG00000042269	GO:0003674|GO:0005737|GO:0005814|GO:0005856|GO:0008150|GO:0030030|GO:0036064|GO:0042995
ENSMUSG00000098154	-4.57224	-2.1929	4.57224	down	Gm5787			ENSMUSG00000098154
ENSMUSG00000048108	-4.55425	-2.18721	4.55425	down	Tmem72		319776	ENSMUSG00000048108	GO:0003674|GO:0005575|GO:0008150|GO:0016020|GO:0016021
ENSMUSG00000087034	-4.5308	-2.17977	4.5308	down	Cbfa2t2-ps1			ENSMUSG00000087034
ENSMUSG00000096945	-4.52804	-2.17889	4.52804	down	Gm26546			ENSMUSG00000096945
ENSMUSG00000058163	-4.51323	-2.17416	4.51323	down	Gm5431		432555	ENSMUSG00000058163	GO:0003924|GO:0005525|GO:0005789|GO:0006952|GO:0016020|GO:0035458
ENSMUSG00000072845	-4.50772	-2.1724	4.50772	down	Tmprss11a		194597	ENSMUSG00000072845	GO:0004252|GO:0005576|GO:0005887|GO:0006508|GO:0007049|GO:0008233|GO:0008236|GO:0016020|GO:0016021|GO:0016787
ENSMUSG00000102140	-4.48132	-2.16392	4.48132	down	Gm38058			ENSMUSG00000102140
ENSMUSG00000098048	-4.45634	-2.15586	4.45634	down	Gm8330			ENSMUSG00000098048
ENSMUSG00000097871	-4.45411	-2.15514	4.45411	down	B230104I21Rik			ENSMUSG00000097871
ENSMUSG00000091105	-4.41052	-2.14095	4.41052	down	Mrto4-ps2			ENSMUSG00000091105
ENSMUSG00000084968	-4.39968	-2.1374	4.39968	down	Gm12743			ENSMUSG00000084968
ENSMUSG00000112734	-4.39045	-2.13437	4.39045	down	AC153524.2			ENSMUSG00000112734
ENSMUSG00000086881	-4.35432	-2.12245	4.35432	down	Gm13594			ENSMUSG00000086881
ENSMUSG00000085949	-4.34525	-2.11944	4.34525	down	Gm14275			ENSMUSG00000085949
ENSMUSG00000037731	-4.30417	-2.10574	4.30417	down	Themis2		230787	ENSMUSG00000037731	GO:0002376|GO:0005515|GO:0005634|GO:0005737|GO:0006954|GO:0050852
ENSMUSG00000026271	-4.30289	-2.10531	4.30289	down	Gpr35		64095	ENSMUSG00000026271	GO:0004871|GO:0004930|GO:0005886|GO:0005887|GO:0007010|GO:0007165|GO:0007186|GO:0007204|GO:0016020|GO:0016021|GO:0016494|GO:0035025|GO:0051482|GO:0070098|GO:1901386|GO:1904456
ENSMUSG00000026308	-4.27788	-2.09689	4.27788	down	Klhl30		70788	ENSMUSG00000026308	GO:0004842|GO:0016567|GO:0031463
ENSMUSG00000026644	-4.27788	-2.09689	4.27788	down	Acbd7		78245	ENSMUSG00000026644	GO:0000062|GO:0003674|GO:0005575|GO:0008150|GO:0008289
ENSMUSG00000105556	-4.27788	-2.09689	4.27788	down	Gm43080			ENSMUSG00000105556
ENSMUSG00000054435	-4.27788	-2.09689	4.27788	down	Gimap4		107526	ENSMUSG00000054435	GO:0000166|GO:0005525|GO:0005737|GO:0005829
ENSMUSG00000083649	-4.27788	-2.09689	4.27788	down	Rasl2-9		19428	ENSMUSG00000083649	GO:0000054|GO:0000166|GO:0003924|GO:0005525|GO:0005634|GO:0005737|GO:0006606|GO:0006810|GO:0006913|GO:0015031
ENSMUSG00000109765	-4.27788	-2.09689	4.27788	down	Gm18227			ENSMUSG00000109765
ENSMUSG00000102573	-4.27788	-2.09689	4.27788	down	Gm7265			ENSMUSG00000102573
ENSMUSG00000082247	-4.27788	-2.09689	4.27788	down	Gm16074			ENSMUSG00000082247
ENSMUSG00000058260	-4.27788	-2.09689	4.27788	down	Serpina9		71907	ENSMUSG00000058260	GO:0004867|GO:0005576|GO:0005615|GO:0010466|GO:0010951|GO:0030414
ENSMUSG00000114181	-4.27788	-2.09689	4.27788	down	Gm46376			ENSMUSG00000114181
ENSMUSG00000069268	-4.27788	-2.09689	4.27788	down	Hist1h2bf		319180	ENSMUSG00000069268	GO:0000786|GO:0002227|GO:0003677|GO:0005615|GO:0005634|GO:0005654|GO:0005694|GO:0005829|GO:0006334|GO:0019731|GO:0042802|GO:0046982|GO:0050830|GO:0061844|GO:0070062
ENSMUSG00000103047	-4.27788	-2.09689	4.27788	down	Gm37310			ENSMUSG00000103047
ENSMUSG00000025185	-4.27788	-2.09689	4.27788	down	Loxl4		67573	ENSMUSG00000025185	GO:0004720|GO:0005044|GO:0005507|GO:0005576|GO:0005615|GO:0006898|GO:0016020|GO:0016491|GO:0016641|GO:0043235|GO:0046872|GO:0055114|GO:0070062
ENSMUSG00000040434	-4.2761	-2.09629	4.2761	down	Large2		228366	ENSMUSG00000040434	GO:0000139|GO:0002162|GO:0003824|GO:0005794|GO:0006486|GO:0008152|GO:0015020|GO:0016020|GO:0016021|GO:0016740|GO:0016757|GO:0035269|GO:0042285|GO:0043231|GO:0046872
ENSMUSG00000014609	-4.22159	-2.07779	4.22159	down	Chrne		11448	ENSMUSG00000014609	GO:0005216|GO:0005230|GO:0005886|GO:0005892|GO:0006810|GO:0006811|GO:0007271|GO:0007274|GO:0016020|GO:0016021|GO:0022848|GO:0030054|GO:0034220|GO:0035094|GO:0042166|GO:0042391|GO:0045202|GO:0045211|GO:0055085|GO:0060078|GO:0060079
ENSMUSG00000039492	-4.21825	-2.07664	4.21825	down	Ccdc27		381580	ENSMUSG00000039492	GO:0003674|GO:0005575|GO:0008150
ENSMUSG00000074151	-4.20283	-2.07136	4.20283	down	Nlrc5		434341	ENSMUSG00000074151	GO:0000166|GO:0000979|GO:0002376|GO:0005524|GO:0005634|GO:0005737|GO:0005813|GO:0005829|GO:0032088|GO:0043549|GO:0045087|GO:0045345|GO:0045944|GO:0051607|GO:0060335|GO:0060339|GO:0060340
ENSMUSG00000046242	-4.20278	-2.07135	4.20278	down	Nme9			ENSMUSG00000046242	GO:0003674|GO:0004550|GO:0005575|GO:0005623|GO:0006165|GO:0006183|GO:0006228|GO:0006241|GO:0008150|GO:0045454
ENSMUSG00000079243	-4.17781	-2.06275	4.17781	down	Xirp1		22437	ENSMUSG00000079243	GO:0003779|GO:0007507|GO:0030036|GO:0030054
ENSMUSG00000037628	-4.15475	-2.05476	4.15475	down	Cdkn3		72391	ENSMUSG00000037628	GO:0000082|GO:0004721|GO:0004722|GO:0004725|GO:0005515|GO:0005634|GO:0005737|GO:0005829|GO:0006470|GO:0006974|GO:0007049|GO:0007050|GO:0008138|GO:0016311|GO:0016787|GO:0016791|GO:0035335|GO:0048471
ENSMUSG00000087611	-4.15279	-2.05408	4.15279	down	4930458D05Rik			ENSMUSG00000087611
ENSMUSG00000044854	-4.13661	-2.04845	4.13661	down	1700056E22Rik		73363	ENSMUSG00000044854	GO:0003674|GO:0005575|GO:0008150
ENSMUSG00000080801	-4.13661	-2.04845	4.13661	down	Gm13310			ENSMUSG00000080801
ENSMUSG00000107060	-4.13661	-2.04845	4.13661	down	Gm38901			ENSMUSG00000107060
ENSMUSG00000030954	-4.13661	-2.04845	4.13661	down	Gp2		67133	ENSMUSG00000030954	GO:0051537|GO:0070062
ENSMUSG00000031448	-4.13661	-2.04845	4.13661	down	Adprhl1		234072	ENSMUSG00000031448	GO:0000287|GO:0003875|GO:0005096|GO:0005622|GO:0006886|GO:0012505|GO:0016787|GO:0017137|GO:0031338|GO:0051725|GO:0090630
ENSMUSG00000110388	-4.13661	-2.04845	4.13661	down	Gm30329			ENSMUSG00000110388
ENSMUSG00000019278	-4.13661	-2.04845	4.13661	down	Dpep1		13479	ENSMUSG00000019278	GO:0005615|GO:0005634|GO:0005886|GO:0006508|GO:0006915|GO:0008233|GO:0008235|GO:0008237|GO:0008239|GO:0008270|GO:0016020|GO:0016324|GO:0016787|GO:0016805|GO:0016999|GO:0030054|GO:0030336|GO:0031225|GO:0031528|GO:0034235|GO:0035690|GO:0042995|GO:0043027|GO:0043066|GO:0043154|GO:0045177|GO:0046872|GO:0050667|GO:0070062|GO:0070573|GO:0071277|GO:0071732|GO:0072341
ENSMUSG00000061039	-4.13661	-2.04845	4.13661	down	Olfr920		258783	ENSMUSG00000061039	GO:0004871|GO:0004930|GO:0004984|GO:0005549|GO:0005886|GO:0007165|GO:0007186|GO:0007608|GO:0016020|GO:0016021|GO:0050896|GO:0050911
ENSMUSG00000054360	-4.13661	-2.04845	4.13661	down	Bsx		244813	ENSMUSG00000054360	GO:0003677|GO:0003700|GO:0005515|GO:0005634|GO:0005667|GO:0005737|GO:0006351|GO:0006355|GO:0007420|GO:0007626|GO:0042755|GO:0043565|GO:0045944|GO:0060056
ENSMUSG00000110353	-4.13661	-2.04845	4.13661	down	Gm33543			ENSMUSG00000110353
ENSMUSG00000112301	-4.13661	-2.04845	4.13661	down	Gm10752			ENSMUSG00000112301
ENSMUSG00000083819	-4.13661	-2.04845	4.13661	down	Gm11977			ENSMUSG00000083819
ENSMUSG00000084183	-4.13661	-2.04845	4.13661	down	Gm12009			ENSMUSG00000084183
ENSMUSG00000085772	-4.13661	-2.04845	4.13661	down	D630024D03Rik			ENSMUSG00000085772
ENSMUSG00000081451	-4.13661	-2.04845	4.13661	down	Gm12734			ENSMUSG00000081451
ENSMUSG00000020698	-4.13661	-2.04845	4.13661	down	Cct6b		12467	ENSMUSG00000020698	GO:0000166|GO:0005524|GO:0005737|GO:0005829|GO:0005832|GO:0006457|GO:0006458|GO:0044183|GO:0051082|GO:0061077|GO:1901998
ENSMUSG00000020867	-4.13661	-2.04845	4.13661	down	Spata20		217116	ENSMUSG00000020867	GO:0003824|GO:0005515|GO:0005576|GO:0007275|GO:0007283|GO:0030154
ENSMUSG00000072972	-4.13661	-2.04845	4.13661	down	Adam4		11498	ENSMUSG00000072972	GO:0004222|GO:0006508|GO:0007229|GO:0008237|GO:0016020|GO:0016021|GO:0046872
ENSMUSG00000103439	-4.13661	-2.04845	4.13661	down	Gm7019			ENSMUSG00000103439
ENSMUSG00000096932	-4.13661	-2.04845	4.13661	down	5033403F01Rik			ENSMUSG00000096932
ENSMUSG00000115471	-4.13661	-2.04845	4.13661	down	AC151831.1			ENSMUSG00000115471
ENSMUSG00000115848	-4.13661	-2.04845	4.13661	down	AC114008.2			ENSMUSG00000115848
ENSMUSG00000049687	-4.13661	-2.04845	4.13661	down	Fam109b		338368	ENSMUSG00000049687	GO:0001881|GO:0005769|GO:0005802|GO:0005829|GO:0007032|GO:0030136|GO:0042147|GO:0042803|GO:0055037
ENSMUSG00000047746	-4.13661	-2.04845	4.13661	down	Fbxo40		207215	ENSMUSG00000047746	GO:0004842|GO:0005737|GO:0008150|GO:0008270|GO:0016567|GO:0042692|GO:0046872|GO:0061630
ENSMUSG00000079580	-4.13661	-2.04845	4.13661	down	Tmem217		71138	ENSMUSG00000079580	GO:0003674|GO:0005575|GO:0008150|GO:0016020|GO:0016021
ENSMUSG00000071068	-4.13661	-2.04845	4.13661	down	Treml2		328833	ENSMUSG00000071068	GO:0004872|GO:0005886|GO:0009986|GO:0016020|GO:0016021|GO:0042110
ENSMUSG00000039193	-4.13661	-2.04845	4.13661	down	Nlrc4		268973	ENSMUSG00000039193	GO:0000166|GO:0002218|GO:0002376|GO:0004842|GO:0005515|GO:0005524|GO:0005634|GO:0005737|GO:0005829|GO:0006915|GO:0006919|GO:0006954|GO:0009966|GO:0016045|GO:0016567|GO:0042742|GO:0042802|GO:0042803|GO:0042981|GO:0043027|GO:0043065|GO:0043281|GO:0045087|GO:0050702|GO:0051092|GO:0051260|GO:0070269|GO:0072557|GO:1990001
ENSMUSG00000032845	-4.13661	-2.04845	4.13661	down	Alpk2		225638	ENSMUSG00000032845	GO:0004674|GO:0005524|GO:0005737|GO:0006468|GO:0008150|GO:0016301|GO:0016310|GO:0016740
ENSMUSG00000025081	-4.13661	-2.04845	4.13661	down	Tdrd1		83561	ENSMUSG00000025081	GO:0005515|GO:0005737|GO:0005829|GO:0007275|GO:0007281|GO:0007283|GO:0030154|GO:0030529|GO:0031047|GO:0033391|GO:0034587|GO:0043046|GO:0043186|GO:0046872|GO:0051321|GO:0071546
ENSMUSG00000031340	-4.13661	-2.04845	4.13661	down	Gabre		14404	ENSMUSG00000031340	GO:0004890|GO:0005216|GO:0005230|GO:0005886|GO:0005887|GO:0006810|GO:0006811|GO:0006821|GO:0007214|GO:0016020|GO:0016021|GO:0030054|GO:0034220|GO:0045202|GO:0055085
ENSMUSG00000109513	-4.123	-2.04369	4.123	down	Gm44928			ENSMUSG00000109513
ENSMUSG00000026564	-4.11944	-2.04245	4.11944	down	Dusp27		240892	ENSMUSG00000026564	GO:0005575|GO:0005737|GO:0006470|GO:0008138|GO:0016311|GO:0016791|GO:0030017
ENSMUSG00000025196	-4.11944	-2.04245	4.11944	down	Cpn1		93721	ENSMUSG00000025196	GO:0004180|GO:0004181|GO:0004185|GO:0005576|GO:0005615|GO:0005794|GO:0006508|GO:0008233|GO:0008237|GO:0008270|GO:0010815|GO:0016787|GO:0030070|GO:0030141|GO:0043025|GO:0046872|GO:0051384|GO:0097060
ENSMUSG00000063656	-4.11252	-2.04002	4.11252	down	Gm10135			ENSMUSG00000063656	GO:0003674|GO:0005575|GO:0008150
ENSMUSG00000046388	-4.10032	-2.03574	4.10032	down	Gm9806			ENSMUSG00000046388
ENSMUSG00000033826	-4.08869	-2.03164	4.08869	down	Dnah8		13417	ENSMUSG00000033826	GO:0000166|GO:0003341|GO:0003774|GO:0003777|GO:0005524|GO:0005737|GO:0005856|GO:0005874|GO:0005929|GO:0007018|GO:0008569|GO:0016887|GO:0030286|GO:0031514|GO:0036157|GO:0036158|GO:0042995|GO:0045503|GO:0045505|GO:0051959|GO:0097228
ENSMUSG00000057816	-4.07899	-2.02821	4.07899	down	1700007G11Rik		75784	ENSMUSG00000057816	GO:0003674|GO:0005575|GO:0008150
ENSMUSG00000056880	-4.078	-2.02786	4.078	down	Gadl1		73748	ENSMUSG00000056880	GO:0003824|GO:0016829|GO:0016831|GO:0019752|GO:0030170
ENSMUSG00000041479	-4.06403	-2.02291	4.06403	down	Syt15		319508	ENSMUSG00000041479	GO:0005509|GO:0005544|GO:0005886|GO:0006906|GO:0016020|GO:0016021|GO:0017158|GO:0019898|GO:0019905|GO:0030276|GO:0045202|GO:0048791|GO:0098793
ENSMUSG00000036322	-4.06403	-2.02291	4.06403	down	H2-Ea-ps			ENSMUSG00000036322
ENSMUSG00000105791	-4.04022	-2.01443	4.04022	down	Gm43341			ENSMUSG00000105791
ENSMUSG00000089818	-4.02775	-2.00997	4.02775	down	Gm15950			ENSMUSG00000089818
ENSMUSG00000097643	-4.01182	-2.00426	4.01182	down	A130051J06Rik			ENSMUSG00000097643
ENSMUSG00000078627	-4.00894	-2.00322	4.00894	down	March10		632687	ENSMUSG00000078627	GO:0003674|GO:0005575|GO:0008150|GO:0008270|GO:0046872
ENSMUSG00000059659	-4.00718	-2.00259	4.00718	down	Gm10069			ENSMUSG00000059659
ENSMUSG00000087691	-4.00507	-2.00183	4.00507	down	Gm15674			ENSMUSG00000087691
ENSMUSG00000015652	-4.00061	-2.00022	4.00061	down	Steap1		70358	ENSMUSG00000015652	GO:0005768|GO:0005886|GO:0005887|GO:0006811|GO:0010008|GO:0016020|GO:0016021|GO:0016491|GO:0046872|GO:0055072|GO:0055114
ENSMUSG00000105632	-4.00053	-2.00019	4.00053	down	Gm43272			ENSMUSG00000105632
ENSMUSG00000086441	-3.99927	-1.99974	3.99927	down	Gm15046			ENSMUSG00000086441
ENSMUSG00000084241	-3.99644	-1.99871	3.99644	down	Gm13416			ENSMUSG00000084241
ENSMUSG00000038805	-3.97261	-1.99009	3.97261	down	Six3		20473	ENSMUSG00000038805	GO:0000060|GO:0000980|GO:0000981|GO:0001205|GO:0001222|GO:0001654|GO:0002070|GO:0002088|GO:0003404|GO:0003677|GO:0003700|GO:0003705|GO:0003713|GO:0005102|GO:0005515|GO:0005634|GO:0006351|GO:0006355|GO:0006357|GO:0006366|GO:0006606|GO:0007275|GO:0007420|GO:0009946|GO:0014016|GO:0021536|GO:0021537|GO:0021797|GO:0021798|GO:0021846|GO:0021978|GO:0021983|GO:0030178|GO:0042127|GO:0042826|GO:0043010|GO:…
ENSMUSG00000027901	-3.96422	-1.98704	3.96422	down	Dennd2d		72121	ENSMUSG00000027901	GO:0005085|GO:0005654|GO:0005737|GO:0005829|GO:0017112|GO:0065009
ENSMUSG00000096215	-3.961	-1.98586	3.961	down	Smim22		432995	ENSMUSG00000096215	GO:0003674|GO:0005575|GO:0008150|GO:0016020|GO:0016021
ENSMUSG00000087292	-3.95518	-1.98374	3.95518	down	Gm13832			ENSMUSG00000087292
ENSMUSG00000025270	-3.93806	-1.97749	3.93806	down	Alas2		11656	ENSMUSG00000025270	GO:0001666|GO:0003824|GO:0003870|GO:0005739|GO:0005743|GO:0005759|GO:0006778|GO:0006782|GO:0006783|GO:0006879|GO:0008152|GO:0009058|GO:0016740|GO:0016746|GO:0030170|GO:0030218|GO:0033014|GO:0042541
ENSMUSG00000053821	-3.93703	-1.97711	3.93703	down	Gm9922			ENSMUSG00000053821	GO:0003674|GO:0005575|GO:0008150
ENSMUSG00000104814	-3.93347	-1.9758	3.93347	down	Gm42979			ENSMUSG00000104814
ENSMUSG00000106836	-3.93219	-1.97533	3.93219	down	Gm43578			ENSMUSG00000106836
ENSMUSG00000094732	-3.92796	-1.97378	3.92796	down	1500015L24Rik			ENSMUSG00000094732
ENSMUSG00000082665	-3.91889	-1.97045	3.91889	down	Gm11470			ENSMUSG00000082665
ENSMUSG00000092622	-3.91435	-1.96877	3.91435	down	Khdc3		66991	ENSMUSG00000092622	GO:0003723|GO:0005515|GO:0005737|GO:0005938|GO:0006468|GO:0007049|GO:0007094|GO:0007275|GO:0043234|GO:0045179|GO:0090307
ENSMUSG00000026963	-3.89555	-1.96183	3.89555	down	Tmem210		78217	ENSMUSG00000026963	GO:0003674|GO:0005575|GO:0008150|GO:0016020|GO:0016021
ENSMUSG00000034486	-3.88511	-1.95796	3.88511	down	Gbx2		14472	ENSMUSG00000034486	GO:0000977|GO:0000979|GO:0001190|GO:0001228|GO:0001569|GO:0001755|GO:0003677|GO:0005634|GO:0006351|GO:0006355|GO:0006366|GO:0007411|GO:0008283|GO:0021549|GO:0021555|GO:0021568|GO:0021794|GO:0021884|GO:0021930|GO:0030902|GO:0030917|GO:0035239|GO:0042472|GO:0043565|GO:0045944|GO:0048483
ENSMUSG00000097092	-3.87353	-1.95365	3.87353	down	Gm26725			ENSMUSG00000097092
ENSMUSG00000098243	-3.85326	-1.94608	3.85326	down	Gm4258			ENSMUSG00000098243
ENSMUSG00000110159	-3.84632	-1.94348	3.84632	down	Gm45501			ENSMUSG00000110159
ENSMUSG00000106224	-3.84632	-1.94348	3.84632	down	Gm43823			ENSMUSG00000106224
ENSMUSG00000026969	-3.83811	-1.9404	3.83811	down	Fam166a		68222	ENSMUSG00000026969	GO:0003674|GO:0005634|GO:0008150
ENSMUSG00000105607	-3.8191	-1.93323	3.8191	down	Gm43513			ENSMUSG00000105607
ENSMUSG00000097303	-3.8191	-1.93323	3.8191	down	3110083C13Rik			ENSMUSG00000097303
ENSMUSG00000076609	-3.80256	-1.92697	3.80256	down	Igkc			ENSMUSG00000076609
ENSMUSG00000043850	-3.80256	-1.92697	3.80256	down	Clrn1		229320	ENSMUSG00000043850	GO:0005874|GO:0005886|GO:0005902|GO:0007015|GO:0007601|GO:0007605|GO:0010592|GO:0016020|GO:0016021|GO:0030027|GO:0030140|GO:0032420|GO:0045178|GO:0045494|GO:0048870|GO:0050885|GO:0050896|GO:0050953|GO:0050957|GO:0060088|GO:0060117
ENSMUSG00000050296	-3.80256	-1.92697	3.80256	down	Abca12		74591	ENSMUSG00000050296	GO:0000166|GO:0005102|GO:0005215|GO:0005319|GO:0005515|GO:0005524|GO:0005737|GO:0005743|GO:0005829|GO:0005886|GO:0006869|GO:0010875|GO:0016020|GO:0016021|GO:0016887|GO:0030216|GO:0031424|GO:0032940|GO:0033700|GO:0034191|GO:0035627|GO:0042626|GO:0043129|GO:0045055|GO:0048286|GO:0055085|GO:0055088|GO:0061436|GO:0072659|GO:0097209|GO:2000010
ENSMUSG00000075307	-3.80256	-1.92697	3.80256	down	Klhl41		228003	ENSMUSG00000075307	GO:0001726|GO:0004842|GO:0005634|GO:0005737|GO:0005783|GO:0005789|GO:0005829|GO:0005856|GO:0005886|GO:0016020|GO:0016529|GO:0016567|GO:0030239|GO:0031143|GO:0031275|GO:0031430|GO:0031463|GO:0033017|GO:0035914|GO:0042995|GO:0045214|GO:0045661|GO:0048741|GO:2000291|GO:2001014
ENSMUSG00000104938	-3.80256	-1.92697	3.80256	down	Gm42840			ENSMUSG00000104938
ENSMUSG00000027824	-3.80256	-1.92697	3.80256	down	Vmn2r1		56544	ENSMUSG00000027824	GO:0004871|GO:0004930|GO:0005886|GO:0007165|GO:0007186|GO:0016020|GO:0016021|GO:0030425
ENSMUSG00000086556	-3.80256	-1.92697	3.80256	down	Gm15444			ENSMUSG00000086556
ENSMUSG00000063689	-3.80256	-1.92697	3.80256	down	Hist2h2ab		621893	ENSMUSG00000063689	GO:0000786|GO:0000790|GO:0003677|GO:0005634|GO:0005694|GO:0006342|GO:0046982|GO:0070062
ENSMUSG00000083145	-3.80256	-1.92697	3.80256	down	Gm12579			ENSMUSG00000083145
ENSMUSG00000073779	-3.80256	-1.92697	3.80256	down	Lrp8os2			ENSMUSG00000073779
ENSMUSG00000107211	-3.80256	-1.92697	3.80256	down	Gm5864			ENSMUSG00000107211
ENSMUSG00000107978	-3.80256	-1.92697	3.80256	down	Gm44109			ENSMUSG00000107978
ENSMUSG00000048489	-3.80256	-1.92697	3.80256	down	8430408G22Rik		213393	ENSMUSG00000048489	GO:0003674|GO:0005737|GO:0005739|GO:0005777|GO:0008150|GO:0010506
ENSMUSG00000074121	-3.80256	-1.92697	3.80256	down	Ntf5		78405	ENSMUSG00000074121	GO:0005102|GO:0005166|GO:0005576|GO:0005788|GO:0007169|GO:0007267|GO:0007402|GO:0007616|GO:0008052|GO:0008083|GO:0008344|GO:0008544|GO:0010469|GO:0031410|GO:0042490|GO:0043524|GO:0045664|GO:0048812|GO:0060384|GO:0060548|GO:0061193
ENSMUSG00000109021	-3.80256	-1.92697	3.80256	down	Gm44812			ENSMUSG00000109021
ENSMUSG00000032860	-3.80256	-1.92697	3.80256	down	P2ry2		18442	ENSMUSG00000032860	GO:0004871|GO:0004930|GO:0007165|GO:0007186|GO:0007200|GO:0016020|GO:0016021|GO:0035589|GO:0045028|GO:0070257|GO:0097746
ENSMUSG00000044702	-3.80256	-1.92697	3.80256	down	Palb2		233826	ENSMUSG00000044702	GO:0000724|GO:0001701|GO:0001756|GO:0001833|GO:0003677|GO:0005634|GO:0005654|GO:0006281|GO:0006310|GO:0006974|GO:0007498|GO:0009887|GO:0035264|GO:0036342|GO:0043066|GO:0048568
ENSMUSG00000061974	-3.80256	-1.92697	3.80256	down	Cldn24		100039801	ENSMUSG00000061974	GO:0003674|GO:0005198|GO:0005886|GO:0005923|GO:0008150|GO:0016020|GO:0016021|GO:0016324|GO:0030054
ENSMUSG00000110246	-3.80256	-1.92697	3.80256	down	C130073E24Rik			ENSMUSG00000110246
ENSMUSG00000031737	-3.80256	-1.92697	3.80256	down	Irx5		54352	ENSMUSG00000031737	GO:0002027|GO:0003677|GO:0005634|GO:0006351|GO:0006355|GO:0007601|GO:0008406|GO:0010468|GO:0042551|GO:0043565|GO:0048468|GO:0048701|GO:0050896|GO:0060040
ENSMUSG00000074113	-3.80256	-1.92697	3.80256	down	Gm10629			ENSMUSG00000074113
ENSMUSG00000034427	-3.80256	-1.92697	3.80256	down	Myo15b			ENSMUSG00000034427	GO:0003674|GO:0003774|GO:0005524|GO:0005856|GO:0005903|GO:0008150|GO:0016459
ENSMUSG00000113196	-3.80256	-1.92697	3.80256	down	AC159193.2			ENSMUSG00000113196
ENSMUSG00000061482	-3.80256	-1.92697	3.80256	down	Hist1h4d		319156	ENSMUSG00000061482	GO:0000183|GO:0000228|GO:0000784|GO:0000786|GO:0000788|GO:0003677|GO:0003723|GO:0005515|GO:0005634|GO:0005654|GO:0005694|GO:0006334|GO:0006335|GO:0006336|GO:0006352|GO:0016020|GO:0019904|GO:0031012|GO:0042393|GO:0043234|GO:0045653|GO:0046982|GO:0051290|GO:0070062
ENSMUSG00000037991	-3.80256	-1.92697	3.80256	down	Rmi2		223970	ENSMUSG00000037991	GO:0003674|GO:0003677|GO:0005634|GO:0005829|GO:0006260|GO:0016607|GO:0033045
ENSMUSG00000024989	-3.80256	-1.92697	3.80256	down	Cep55		74107	ENSMUSG00000024989	GO:0000281|GO:0000920|GO:0005515|GO:0005737|GO:0005813|GO:0005814|GO:0005815|GO:0005856|GO:0005886|GO:0007049|GO:0016020|GO:0030496|GO:0032154|GO:0045171|GO:0045184|GO:0051301|GO:0072001|GO:0090543|GO:1904888
ENSMUSG00000058147	-3.80256	-1.92697	3.80256	down	Xlr3c		22446	ENSMUSG00000058147
ENSMUSG00000081683	-3.80095	-1.92636	3.80095	down	Fzd10		93897	ENSMUSG00000081683	GO:0004871|GO:0004888|GO:0004930|GO:0005654|GO:0005737|GO:0005886|GO:0007165|GO:0007166|GO:0007186|GO:0007275|GO:0009986|GO:0016020|GO:0016021|GO:0016055|GO:0017147|GO:0032956|GO:0034260|GO:0035567|GO:0038031|GO:0042813|GO:0043507|GO:0043547|GO:0060070
ENSMUSG00000012187	-3.79189	-1.92292	3.79189	down	Mogat1		68393	ENSMUSG00000012187	GO:0003846|GO:0004144|GO:0005783|GO:0005789|GO:0006071|GO:0006629|GO:0006651|GO:0016020|GO:0016021|GO:0016740|GO:0016746|GO:0016747|GO:0019432
ENSMUSG00000113317	-3.79189	-1.92292	3.79189	down	AC159641.1			ENSMUSG00000113317
ENSMUSG00000027702	-3.77522	-1.91656	3.77522	down	Lrrc34		71827	ENSMUSG00000027702	GO:0003674|GO:0005575|GO:0005634|GO:0005730|GO:0005737|GO:0008150|GO:0030154
ENSMUSG00000111219	-3.77386	-1.91604	3.77386	down	AC110091.1			ENSMUSG00000111219
ENSMUSG00000110605	-3.77208	-1.91536	3.77208	down	Gm32856			ENSMUSG00000110605
ENSMUSG00000100635	-3.75878	-1.91026	3.75878	down	Gm29157			ENSMUSG00000100635
ENSMUSG00000069301	-3.74001	-1.90304	3.74001	down	Hist1h2ag		319167	ENSMUSG00000069301	GO:0000786|GO:0003674|GO:0003677|GO:0005575|GO:0005634|GO:0005694|GO:0008150|GO:0008285|GO:0019899|GO:0046982|GO:0070062
ENSMUSG00000067158	-3.69895	-1.88711	3.69895	down	Col4a4		12829	ENSMUSG00000067158	GO:0005201|GO:0005576|GO:0005578|GO:0005581|GO:0005587|GO:0005604|GO:0005605|GO:0032836
ENSMUSG00000097323	-3.68615	-1.88212	3.68615	down	4930426I24Rik			ENSMUSG00000097323
ENSMUSG00000001672	-3.68373	-1.88117	3.68373	down	Marveld3		73608	ENSMUSG00000001672	GO:0005923|GO:0006970|GO:0010633|GO:0016020|GO:0016021|GO:0031410|GO:0031435|GO:0045216|GO:0046329|GO:0050680|GO:0070830|GO:1902414
ENSMUSG00000092284	-3.67536	-1.87789	3.67536	down	Gm8801			ENSMUSG00000092284
ENSMUSG00000037418	-3.66184	-1.87257	3.66184	down	Best1		24115	ENSMUSG00000037418	GO:0005254|GO:0005886|GO:0006810|GO:0006811|GO:0006821|GO:0007601|GO:0016020|GO:0016021|GO:0016323|GO:0030321|GO:0034707|GO:0042802|GO:0050908|GO:0051924|GO:1902476
ENSMUSG00000098091	-3.64412	-1.86557	3.64412	down	Gm16470			ENSMUSG00000098091
ENSMUSG00000109587	-3.63995	-1.86392	3.63995	down	Gm31105			ENSMUSG00000109587
ENSMUSG00000097546	-3.63815	-1.8632	3.63815	down	Gm26749			ENSMUSG00000097546
ENSMUSG00000072675	-3.6286	-1.85941	3.6286	down	Duxbl2		100039227	ENSMUSG00000072675	GO:0003674|GO:0003677|GO:0005634|GO:0008150|GO:0045580
ENSMUSG00000114446	-3.60198	-1.84879	3.60198	down	AC123867.1			ENSMUSG00000114446
ENSMUSG00000043789	-3.58409	-1.84161	3.58409	down	Vwce		71768	ENSMUSG00000043789	GO:0005509|GO:0005575|GO:0005576|GO:0005737|GO:0008150|GO:0098586
ENSMUSG00000001604	-3.58366	-1.84143	3.58366	down	Tcea3		21401	ENSMUSG00000001604	GO:0003676|GO:0003677|GO:0005634|GO:0006351|GO:0006355|GO:0008270|GO:0046872
ENSMUSG00000010342	-3.58366	-1.84143	3.58366	down	Tex14		83560	ENSMUSG00000010342	GO:0000166|GO:0000775|GO:0000776|GO:0000777|GO:0004672|GO:0005515|GO:0005524|GO:0005623|GO:0005694|GO:0005737|GO:0006468|GO:0007049|GO:0007094|GO:0007140|GO:0008608|GO:0019901|GO:0030496|GO:0032091|GO:0032466|GO:0043063|GO:0045171|GO:0051301|GO:0051306|GO:0070062|GO:1990830
ENSMUSG00000060678	-3.57068	-1.8362	3.57068	down	Hist1h4c		319155	ENSMUSG00000060678	GO:0000183|GO:0000228|GO:0000784|GO:0000786|GO:0000788|GO:0003677|GO:0003723|GO:0005515|GO:0005634|GO:0005654|GO:0005694|GO:0006334|GO:0006335|GO:0006336|GO:0006352|GO:0016020|GO:0019904|GO:0031012|GO:0042393|GO:0043234|GO:0045653|GO:0046982|GO:0051290|GO:0070062
ENSMUSG00000087153	-3.56518	-1.83398	3.56518	down	Gm6483			ENSMUSG00000087153
ENSMUSG00000111892	-3.5651	-1.83394	3.5651	down	AC153524.1			ENSMUSG00000111892
ENSMUSG00000037101	-3.5649	-1.83386	3.5649	down	Ttc29		73301	ENSMUSG00000037101	GO:0003674|GO:0005575|GO:0008150
ENSMUSG00000071722	-3.5649	-1.83386	3.5649	down	Spin4		270624	ENSMUSG00000071722	GO:0003674|GO:0005575|GO:0007276|GO:0008150|GO:0035064
ENSMUSG00000035041	-3.56073	-1.83217	3.56073	down	Creb3l3		208677	ENSMUSG00000035041	GO:0000976|GO:0000977|GO:0001228|GO:0003677|GO:0003700|GO:0005634|GO:0005654|GO:0005783|GO:0005789|GO:0005829|GO:0006351|GO:0006355|GO:0006366|GO:0006986|GO:0016020|GO:0016021|GO:0030968|GO:0035497|GO:0042803|GO:0045944|GO:0046982|GO:1990440
ENSMUSG00000102602	-3.55239	-1.82879	3.55239	down	A930004J17Rik			ENSMUSG00000102602
ENSMUSG00000111800	-3.53789	-1.82289	3.53789	down	Gm31557			ENSMUSG00000111800
ENSMUSG00000086746	-3.53675	-1.82243	3.53675	down	Gm15222			ENSMUSG00000086746
ENSMUSG00000083391	-3.52853	-1.81907	3.52853	down	Gm14148			ENSMUSG00000083391
ENSMUSG00000025330	-3.52466	-1.81749	3.52466	down	Padi4		18602	ENSMUSG00000025330	GO:0002376|GO:0004668|GO:0005509|GO:0005634|GO:0005737|GO:0006325|GO:0006334|GO:0006338|GO:0006351|GO:0006355|GO:0016569|GO:0016787|GO:0016990|GO:0018101|GO:0019546|GO:0019827|GO:0034618|GO:0036413|GO:0036414|GO:0042803|GO:0043234|GO:0045087|GO:0046872
ENSMUSG00000086825	-3.52268	-1.81667	3.52268	down	Gm15675			ENSMUSG00000086825
ENSMUSG00000112409	-3.52224	-1.81649	3.52224	down	C030006N10Rik			ENSMUSG00000112409
ENSMUSG00000015001	-3.51067	-1.81175	3.51067	down	Oc90		18256	ENSMUSG00000015001	GO:0004623|GO:0005198|GO:0005509|GO:0005576|GO:0005578|GO:0006629|GO:0006644|GO:0016042|GO:0016787|GO:0050482|GO:0102567|GO:0102568
ENSMUSG00000101695	-3.51005	-1.81149	3.51005	down	1700094J05Rik			ENSMUSG00000101695
ENSMUSG00000068794	-3.50008	-1.80739	3.50008	down	Col28a1		213945	ENSMUSG00000068794	GO:0003674|GO:0004867|GO:0005576|GO:0005578|GO:0005581|GO:0005604|GO:0007155|GO:0008150|GO:0010466|GO:0010951|GO:0030414|GO:0031012
ENSMUSG00000029155	-3.49617	-1.80577	3.49617	down	Spata18		73472	ENSMUSG00000029155	GO:0003674|GO:0005737|GO:0005739|GO:0005741|GO:0006974|GO:0007275|GO:0007283|GO:0016020|GO:0030154|GO:0033554|GO:0035694|GO:0035695|GO:0043231
ENSMUSG00000101610	-3.48568	-1.80144	3.48568	down	Gm7560			ENSMUSG00000101610
ENSMUSG00000029072	-3.48503	-1.80117	3.48503	down	Tas1r3		83771	ENSMUSG00000029072	GO:0001582|GO:0004871|GO:0004930|GO:0005515|GO:0005886|GO:0005887|GO:0007165|GO:0007186|GO:0008527|GO:0016020|GO:0016021|GO:0033041|GO:0050896|GO:0050909|GO:0050916|GO:0050917|GO:1903767
ENSMUSG00000085642	-3.47892	-1.79864	3.47892	down	3110053B16Rik			ENSMUSG00000085642
ENSMUSG00000047773	-3.47349	-1.79639	3.47349	down	Ankfn1		382543	ENSMUSG00000047773	GO:0001662|GO:0003674|GO:0005575|GO:0045475|GO:0050957
ENSMUSG00000073652	-3.47048	-1.79514	3.47048	down	Apol7d			ENSMUSG00000073652
ENSMUSG00000112990	-3.4613	-1.79131	3.4613	down	AC124516.1			ENSMUSG00000112990
ENSMUSG00000056023	-3.44717	-1.78541	3.44717	down	Gm9989			ENSMUSG00000056023
ENSMUSG00000103046	-3.44717	-1.78541	3.44717	down	Gm37309			ENSMUSG00000103046
ENSMUSG00000102840	-3.44717	-1.78541	3.44717	down	Gm38037			ENSMUSG00000102840
ENSMUSG00000085386	-3.44717	-1.78541	3.44717	down	Gm13630			ENSMUSG00000085386
ENSMUSG00000081487	-3.44717	-1.78541	3.44717	down	Gm13689			ENSMUSG00000081487
ENSMUSG00000085261	-3.44717	-1.78541	3.44717	down	Gm13814			ENSMUSG00000085261
ENSMUSG00000084858	-3.44717	-1.78541	3.44717	down	Gm1980			ENSMUSG00000084858
ENSMUSG00000093507	-3.44717	-1.78541	3.44717	down	Gm20627			ENSMUSG00000093507
ENSMUSG00000105822	-3.44717	-1.78541	3.44717	down	Gm42969			ENSMUSG00000105822
ENSMUSG00000082368	-3.44717	-1.78541	3.44717	down	Gm11225			ENSMUSG00000082368
ENSMUSG00000054304	-3.44717	-1.78541	3.44717	down	D130007C19Rik			ENSMUSG00000054304
ENSMUSG00000028825	-3.44717	-1.78541	3.44717	down	Rhd		19746	ENSMUSG00000028825	GO:0008519|GO:0015696|GO:0016020|GO:0016021|GO:0072488
ENSMUSG00000078496	-3.44717	-1.78541	3.44717	down	Zfp982		195531	ENSMUSG00000078496	GO:0003676|GO:0005575|GO:0005622|GO:0006355|GO:0046872
ENSMUSG00000105771	-3.44717	-1.78541	3.44717	down	2900064K03Rik			ENSMUSG00000105771
ENSMUSG00000107041	-3.44717	-1.78541	3.44717	down	Gm42735			ENSMUSG00000107041
ENSMUSG00000082389	-3.44717	-1.78541	3.44717	down	Mkrn1-ps1			ENSMUSG00000082389
ENSMUSG00000086219	-3.44717	-1.78541	3.44717	down	Srrm4os			ENSMUSG00000086219
ENSMUSG00000108132	-3.44717	-1.78541	3.44717	down	Gm44175			ENSMUSG00000108132
ENSMUSG00000108035	-3.44717	-1.78541	3.44717	down	Gm44021			ENSMUSG00000108035
ENSMUSG00000109176	-3.44717	-1.78541	3.44717	down	Zfp264			ENSMUSG00000109176
ENSMUSG00000062132	-3.44717	-1.78541	3.44717	down	Arhgap33os			ENSMUSG00000062132
ENSMUSG00000109057	-3.44717	-1.78541	3.44717	down	Gm44741			ENSMUSG00000109057
ENSMUSG00000068480	-3.44717	-1.78541	3.44717	down	Gm7551			ENSMUSG00000068480
ENSMUSG00000046591	-3.44717	-1.78541	3.44717	down	Ticrr		77011	ENSMUSG00000046591	GO:0000075|GO:0001731|GO:0003682|GO:0005634|GO:0005654|GO:0006260|GO:0006281|GO:0006974|GO:0007049|GO:0010212|GO:0030174|GO:0033314
ENSMUSG00000109562	-3.44717	-1.78541	3.44717	down	Gm45178			ENSMUSG00000109562
ENSMUSG00000045362	-3.44717	-1.78541	3.44717	down	Tnfrsf26		244237	ENSMUSG00000045362	GO:0005031|GO:0005634|GO:0005887|GO:0006954|GO:0006955|GO:0007411|GO:0010977|GO:0016020|GO:0016021|GO:0032496|GO:0033209|GO:0042127|GO:0042981|GO:0043005|GO:0048406|GO:0097190
ENSMUSG00000109819	-3.44717	-1.78541	3.44717	down	B930018H19Rik			ENSMUSG00000109819
ENSMUSG00000109584	-3.44717	-1.78541	3.44717	down	Gm7997			ENSMUSG00000109584
ENSMUSG00000111132	-3.44717	-1.78541	3.44717	down	AC154296.2			ENSMUSG00000111132
ENSMUSG00000059830	-3.44717	-1.78541	3.44717	down	Gm16380			ENSMUSG00000059830
ENSMUSG00000103507	-3.44717	-1.78541	3.44717	down	Gm38375			ENSMUSG00000103507
ENSMUSG00000111844	-3.44717	-1.78541	3.44717	down	AC159810.1			ENSMUSG00000111844
ENSMUSG00000091618	-3.44717	-1.78541	3.44717	down	H60c		670558	ENSMUSG00000091618	GO:0001913|GO:0002376|GO:0005886|GO:0016020|GO:0016021|GO:0031225|GO:0042267|GO:0046658|GO:0046703
ENSMUSG00000111055	-3.44717	-1.78541	3.44717	down	D030034A15Rik			ENSMUSG00000111055
ENSMUSG00000089835	-3.44717	-1.78541	3.44717	down	Gm7097			ENSMUSG00000089835
ENSMUSG00000081262	-3.44717	-1.78541	3.44717	down	Gm12261			ENSMUSG00000081262
ENSMUSG00000033044	-3.44717	-1.78541	3.44717	down	Dhrs7c		68460	ENSMUSG00000033044	GO:0004745|GO:0005576|GO:0010880|GO:0014801|GO:0016491|GO:0033017|GO:0055114
ENSMUSG00000039084	-3.44717	-1.78541	3.44717	down	Chad		12643	ENSMUSG00000039084	GO:0004860|GO:0005576|GO:0005578|GO:0005737|GO:0006469|GO:0019221|GO:0046426|GO:0060348|GO:1900155
ENSMUSG00000018862	-3.44717	-1.78541	3.44717	down	Otop3		69602	ENSMUSG00000018862	GO:0003674|GO:0008150|GO:0016020|GO:0016021
ENSMUSG00000113137	-3.44717	-1.78541	3.44717	down	AC157515.1			ENSMUSG00000113137
ENSMUSG00000114103	-3.44717	-1.78541	3.44717	down	Gm8557			ENSMUSG00000114103
ENSMUSG00000099750	-3.44717	-1.78541	3.44717	down	Gm18827			ENSMUSG00000099750
ENSMUSG00000113427	-3.44717	-1.78541	3.44717	down	AC163040.1			ENSMUSG00000113427
ENSMUSG00000041886	-3.44717	-1.78541	3.44717	down	Macc1		238455	ENSMUSG00000041886	GO:0000977|GO:0001228|GO:0005737|GO:0005739|GO:0006366|GO:0045944
ENSMUSG00000069309	-3.44717	-1.78541	3.44717	down	Hist1h2an		319170	ENSMUSG00000069309	GO:0000786|GO:0003674|GO:0003677|GO:0005575|GO:0005634|GO:0005694|GO:0008150|GO:0008285|GO:0019899|GO:0046982|GO:0070062
ENSMUSG00000021678	-3.44717	-1.78541	3.44717	down	F2rl1		14063	ENSMUSG00000021678	GO:0001965|GO:0002286|GO:0002376|GO:0002690|GO:0002741|GO:0003104|GO:0004871|GO:0004930|GO:0005769|GO:0005886|GO:0005887|GO:0006954|GO:0007165|GO:0007186|GO:0007204|GO:0007596|GO:0010804|GO:0014068|GO:0015057|GO:0016020|GO:0016021|GO:0030193|GO:0030335|GO:0030836|GO:0031143|GO:0031274|GO:0031681|GO:0032795|GO:0032930|GO:0034137|GO:0034140|GO:0034141|GO:0034145|GO:0035025|GO:0035926|GO:0042119|GO:…
ENSMUSG00000091577	-3.44717	-1.78541	3.44717	down	Gm6211			ENSMUSG00000091577
ENSMUSG00000114707	-3.44717	-1.78541	3.44717	down	CT010486.2			ENSMUSG00000114707
ENSMUSG00000040432	-3.44717	-1.78541	3.44717	down	Ltb4r2		57260	ENSMUSG00000040432	GO:0001632|GO:0004871|GO:0004930|GO:0004974|GO:0005654|GO:0005886|GO:0005887|GO:0007165|GO:0007186|GO:0007200|GO:0007218|GO:0008528|GO:0016020|GO:0016021|GO:0051546|GO:0061737
ENSMUSG00000115548	-3.44717	-1.78541	3.44717	down	AC138716.2			ENSMUSG00000115548
ENSMUSG00000098620	-3.44717	-1.78541	3.44717	down	Gm27209			ENSMUSG00000098620
ENSMUSG00000097874	-3.44717	-1.78541	3.44717	down	C030010L15Rik			ENSMUSG00000097874
ENSMUSG00000096278	-3.44717	-1.78541	3.44717	down	Dcpp2		630537	ENSMUSG00000096278	GO:0003674|GO:0005575|GO:0008150
ENSMUSG00000024041	-3.44717	-1.78541	3.44717	down	Cryaa		12954	ENSMUSG00000024041	GO:0001666|GO:0001934|GO:0002088|GO:0002089|GO:0005212|GO:0005515|GO:0005634|GO:0005654|GO:0005737|GO:0005829|GO:0006457|GO:0006915|GO:0007005|GO:0007015|GO:0007017|GO:0007021|GO:0010288|GO:0010629|GO:0030307|GO:0042493|GO:0042542|GO:0042802|GO:0043010|GO:0043066|GO:0043154|GO:0046872|GO:0048596|GO:0051082|GO:0051260|GO:0051384|GO:0060561|GO:0070062|GO:0070141|GO:0070309
ENSMUSG00000024154	-3.44717	-1.78541	3.44717	down	Gtf2a1l		71828	ENSMUSG00000024154	GO:0003677|GO:0003713|GO:0005515|GO:0005634|GO:0005672|GO:0005737|GO:0006351|GO:0006355|GO:0006366|GO:0006367|GO:0050890
ENSMUSG00000086607	-3.44717	-1.78541	3.44717	down	4930511M06Rik			ENSMUSG00000086607
ENSMUSG00000100475	-3.42105	-1.77444	3.42105	down	Gm29543			ENSMUSG00000100475
ENSMUSG00000085287	-3.41171	-1.77049	3.41171	down	4833418N02Rik			ENSMUSG00000085287
ENSMUSG00000098912	-3.40293	-1.76678	3.40293	down	1500004A13Rik			ENSMUSG00000098912
ENSMUSG00000051844	-3.38367	-1.75859	3.38367	down	B230319C09Rik			ENSMUSG00000051844
ENSMUSG00000082588	-3.37957	-1.75684	3.37957	down	Gm15443			ENSMUSG00000082588
ENSMUSG00000108509	-3.37914	-1.75665	3.37914	down	Gm44780			ENSMUSG00000108509
ENSMUSG00000110079	-3.3746	-1.75472	3.3746	down	Gm45292			ENSMUSG00000110079
ENSMUSG00000114220	-3.36337	-1.74991	3.36337	down	AC129217.1			ENSMUSG00000114220
ENSMUSG00000085852	-3.35225	-1.74513	3.35225	down	Gm13807			ENSMUSG00000085852
ENSMUSG00000077575	-3.34739	-1.74303	3.34739	down	Gm24888			ENSMUSG00000077575
ENSMUSG00000092574	-3.346	-1.74244	3.346	down	2810047C21Rik1			ENSMUSG00000092574
ENSMUSG00000038903	-3.33829	-1.73911	3.33829	down	Ccdc68		381175	ENSMUSG00000038903	GO:0003674|GO:0005814|GO:0008104|GO:0034454|GO:0120103
ENSMUSG00000014158	-3.33533	-1.73783	3.33533	down	Trpv4		63873	ENSMUSG00000014158	GO:0000122|GO:0000166|GO:0002024|GO:0003779|GO:0005034|GO:0005080|GO:0005216|GO:0005261|GO:0005262|GO:0005515|GO:0005516|GO:0005524|GO:0005881|GO:0005886|GO:0005887|GO:0005912|GO:0005925|GO:0005929|GO:0006810|GO:0006811|GO:0006816|GO:0006874|GO:0006970|GO:0006971|GO:0007015|GO:0007043|GO:0007204|GO:0007231|GO:0008017|GO:0009986|GO:0010628|GO:0010759|GO:0010977|GO:0015275|GO:0016020|GO:0016021|GO:…
ENSMUSG00000115190	-3.33349	-1.73703	3.33349	down	AC121960.2			ENSMUSG00000115190
ENSMUSG00000086373	-3.33036	-1.73568	3.33036	down	Gm11978			ENSMUSG00000086373
ENSMUSG00000090547	-3.32724	-1.73432	3.32724	down	Gm8265			ENSMUSG00000090547	GO:0003674|GO:0005575|GO:0008150
ENSMUSG00000079588	-3.32724	-1.73432	3.32724	down	Tmem182		381339	ENSMUSG00000079588	GO:0003674|GO:0005575|GO:0008150|GO:0016020|GO:0016021
ENSMUSG00000026971	-3.32724	-1.73432	3.32724	down	Itgb6		16420	ENSMUSG00000026971	GO:0004872|GO:0005178|GO:0005925|GO:0006954|GO:0007155|GO:0007160|GO:0007229|GO:0008305|GO:0009897|GO:0016020|GO:0016021|GO:0030054|GO:0033627|GO:0034685|GO:0038044|GO:0043235|GO:0070062
ENSMUSG00000058620	-3.32724	-1.73432	3.32724	down	Adra2b		11552	ENSMUSG00000058620	GO:0000187|GO:0003056|GO:0004871|GO:0004930|GO:0004935|GO:0004938|GO:0005886|GO:0006940|GO:0007165|GO:0007186|GO:0007565|GO:0016020|GO:0016021|GO:0019229|GO:0030168|GO:0032148|GO:0035625|GO:0043410|GO:0045666|GO:0045777|GO:0051379|GO:0070474|GO:0071875
ENSMUSG00000074676	-3.32724	-1.73432	3.32724	down	Foxs1		14239	ENSMUSG00000074676	GO:0000122|GO:0000978|GO:0001078|GO:0001568|GO:0003677|GO:0003700|GO:0005634|GO:0006351|GO:0006355|GO:0009653|GO:0030154|GO:0040018|GO:0043433|GO:0043565|GO:0045892|GO:0050885
ENSMUSG00000097366	-3.32724	-1.73432	3.32724	down	Gm8177			ENSMUSG00000097366
ENSMUSG00000102564	-3.32724	-1.73432	3.32724	down	Gm37035			ENSMUSG00000102564
ENSMUSG00000044505	-3.32724	-1.73432	3.32724	down	Lingo4		320747	ENSMUSG00000044505	GO:0016020|GO:0016021
ENSMUSG00000028012	-3.32724	-1.73432	3.32724	down	Rrh		20132	ENSMUSG00000028012	GO:0001750|GO:0004871|GO:0004930|GO:0007165|GO:0007186|GO:0007601|GO:0007602|GO:0008020|GO:0009584|GO:0009881|GO:0016020|GO:0016021|GO:0018298|GO:0050896
ENSMUSG00000086159	-3.32724	-1.73432	3.32724	down	Gm13025			ENSMUSG00000086159
ENSMUSG00000029595	-3.32724	-1.73432	3.32724	down	Lhx5		16873	ENSMUSG00000029595	GO:0003677|GO:0005634|GO:0006351|GO:0006355|GO:0007267|GO:0021527|GO:0021549|GO:0021702|GO:0021766|GO:0021846|GO:0021879|GO:0021937|GO:0042127|GO:0043565|GO:0045893|GO:0046872
ENSMUSG00000037962	-3.32724	-1.73432	3.32724	down	Rflna		73121	ENSMUSG00000037962	GO:0005737|GO:0005856|GO:0031005|GO:0032432|GO:0048705|GO:0061181|GO:0061182|GO:0061572|GO:1900158
ENSMUSG00000044156	-3.32724	-1.73432	3.32724	down	Hepacam2		101202	ENSMUSG00000044156	GO:0000139|GO:0003674|GO:0005737|GO:0005794|GO:0005813|GO:0005815|GO:0005819|GO:0005856|GO:0007049|GO:0007098|GO:0016020|GO:0016021|GO:0030496|GO:0051301
ENSMUSG00000108033	-3.32724	-1.73432	3.32724	down	Gm44284			ENSMUSG00000108033
ENSMUSG00000107707	-3.32724	-1.73432	3.32724	down	Gm44286			ENSMUSG00000107707
ENSMUSG00000097486	-3.32724	-1.73432	3.32724	down	Gm17733			ENSMUSG00000097486
ENSMUSG00000044378	-3.32724	-1.73432	3.32724	down	Slc15a5		277898	ENSMUSG00000044378	GO:0003674|GO:0005575|GO:0006810|GO:0008150|GO:0015031|GO:0015293|GO:0015833|GO:0016020|GO:0016021|GO:0022857|GO:0055085
ENSMUSG00000098199	-3.32724	-1.73432	3.32724	down	Gm9358			ENSMUSG00000098199
ENSMUSG00000031554	-3.32724	-1.73432	3.32724	down	Adam5		11499	ENSMUSG00000031554	GO:0004222|GO:0005515|GO:0006508|GO:0008237|GO:0016020|GO:0016021
ENSMUSG00000111236	-3.32724	-1.73432	3.32724	down	Gm31614			ENSMUSG00000111236
ENSMUSG00000044938	-3.32724	-1.73432	3.32724	down	Klhl31		244923	ENSMUSG00000044938	GO:0016020|GO:0016021
ENSMUSG00000049103	-3.32724	-1.73432	3.32724	down	Ccr2		12772	ENSMUSG00000049103	GO:0001525|GO:0001974|GO:0002246|GO:0002548|GO:0002827|GO:0002829|GO:0004871|GO:0004930|GO:0004950|GO:0005515|GO:0005737|GO:0005829|GO:0005886|GO:0005887|GO:0006874|GO:0006935|GO:0006954|GO:0006955|GO:0006959|GO:0006968|GO:0007165|GO:0007186|GO:0009897|GO:0010574|GO:0010820|GO:0016020|GO:0016021|GO:0016493|GO:0016525|GO:0019221|GO:0019233|GO:0019725|GO:0019955|GO:0030097|GO:0030334|GO:0030425|GO:…
ENSMUSG00000042189	-3.32724	-1.73432	3.32724	down	Tekt3		71062	ENSMUSG00000042189	GO:0002080|GO:0005634|GO:0005737|GO:0005856|GO:0005874|GO:0005929|GO:0030317|GO:0036126|GO:0042995|GO:0060271|GO:0060294|GO:0070062|GO:0080154
ENSMUSG00000018486	-3.32724	-1.73432	3.32724	down	Wnt9b		22412	ENSMUSG00000018486	GO:0001658|GO:0001701|GO:0001822|GO:0001932|GO:0003339|GO:0005102|GO:0005109|GO:0005576|GO:0005578|GO:0005615|GO:0007165|GO:0007267|GO:0007275|GO:0009267|GO:0009786|GO:0009887|GO:0010469|GO:0016055|GO:0030182|GO:0030539|GO:0035150|GO:0039706|GO:0043085|GO:0045165|GO:0048018|GO:0048701|GO:0048754|GO:0060021|GO:0060070|GO:0060071|GO:0060993|GO:0061038|GO:0072003|GO:0072038|GO:0072044|GO:0072046|GO:…
ENSMUSG00000071177	-3.32724	-1.73432	3.32724	down	Serpina1d		20703	ENSMUSG00000071177	GO:0002020|GO:0004867|GO:0005576|GO:0005615|GO:0005783|GO:0005794|GO:0010466|GO:0010951|GO:0030414|GO:0034097|GO:0042802|GO:0043231|GO:0043434|GO:0070062
ENSMUSG00000114200	-3.32724	-1.73432	3.32724	down	AC155298.1			ENSMUSG00000114200
ENSMUSG00000042379	-3.32724	-1.73432	3.32724	down	Esm1		71690	ENSMUSG00000042379	GO:0001525|GO:0001558|GO:0002040|GO:0005171|GO:0005178|GO:0005520|GO:0005575|GO:0005576|GO:0008284|GO:1902204
ENSMUSG00000096579	-3.32724	-1.73432	3.32724	down	Gm17121			ENSMUSG00000096579
ENSMUSG00000114739	-3.32724	-1.73432	3.32724	down	AC158525.1			ENSMUSG00000114739
ENSMUSG00000022491	-3.32724	-1.73432	3.32724	down	Glycam1		14663	ENSMUSG00000022491	GO:0005576|GO:0005886|GO:0007155|GO:0016020|GO:0043199|GO:0050839
ENSMUSG00000083554	-3.32724	-1.73432	3.32724	down	Gm6645			ENSMUSG00000083554
ENSMUSG00000112922	-3.32724	-1.73432	3.32724	down	AC158605.4			ENSMUSG00000112922
ENSMUSG00000035394	-3.32724	-1.73432	3.32724	down	Cfap53		74453	ENSMUSG00000035394	GO:0003341|GO:0003674|GO:0005575|GO:0005929|GO:0007275|GO:0007368|GO:0042995|GO:0060271|GO:0060287
ENSMUSG00000082334	-3.32098	-1.73161	3.32098	down	Gm13244			ENSMUSG00000082334
ENSMUSG00000073529	-3.31763	-1.73016	3.31763	down	F830208F22Rik			ENSMUSG00000073529
ENSMUSG00000036169	-3.3164	-1.72962	3.3164	down	Sostdc1		66042	ENSMUSG00000036169	GO:0005515|GO:0005576|GO:0005615|GO:0007389|GO:0010454|GO:0016055|GO:0030178|GO:0030509|GO:0030514|GO:0031069|GO:0036122|GO:0042475|GO:0045662|GO:0060648|GO:0090090|GO:0098821|GO:2000016
ENSMUSG00000027938	-3.31473	-1.72889	3.31473	down	Creb3l4		78284	ENSMUSG00000027938	GO:0000139|GO:0000977|GO:0001228|GO:0002079|GO:0003677|GO:0003700|GO:0005634|GO:0005654|GO:0005739|GO:0005783|GO:0005789|GO:0005794|GO:0005829|GO:0006351|GO:0006355|GO:0006366|GO:0006986|GO:0007275|GO:0007283|GO:0016020|GO:0016021|GO:0030154|GO:0030968|GO:0031410|GO:0031965|GO:0035497|GO:0045944
ENSMUSG00000059887	-3.31473	-1.72889	3.31473	down	Olfr1507		57269	ENSMUSG00000059887	GO:0004871|GO:0004888|GO:0004930|GO:0004984|GO:0005886|GO:0007165|GO:0007186|GO:0007608|GO:0016020|GO:0016021|GO:0050896|GO:0050907|GO:0050911
ENSMUSG00000113965	-3.30222	-1.72344	3.30222	down	A730091E23Rik			ENSMUSG00000113965
ENSMUSG00000000317	-3.29753	-1.72139	3.29753	down	Bcl6b		12029	ENSMUSG00000000317	GO:0000122|GO:0000977|GO:0001227|GO:0003676|GO:0003677|GO:0005515|GO:0005634|GO:0042092|GO:0042127|GO:0045595|GO:0046872|GO:0050727
ENSMUSG00000079710	-3.29283	-1.71933	3.29283	down	Gm3448			ENSMUSG00000079710	GO:0003674|GO:0003774|GO:0005515|GO:0005575|GO:0005737|GO:0005856|GO:0005868|GO:0005874|GO:0006810|GO:0007018|GO:0008150|GO:0016020|GO:0019898|GO:0030286|GO:0036126
ENSMUSG00000086745	-3.29217	-1.71904	3.29217	down	Tspan2os			ENSMUSG00000086745
ENSMUSG00000021135	-3.28388	-1.7154	3.28388	down	Slc10a1		20493	ENSMUSG00000021135	GO:0006810|GO:0006811|GO:0006814|GO:0008508|GO:0015125|GO:0015293|GO:0015721|GO:0016020|GO:0016021|GO:0016323|GO:0055085
ENSMUSG00000105271	-3.28388	-1.7154	3.28388	down	Gm42875			ENSMUSG00000105271
ENSMUSG00000097456	-3.27408	-1.71109	3.27408	down	Gm16958			ENSMUSG00000097456
ENSMUSG00000036687	-3.27183	-1.7101	3.27183	down	Tmem184a		231832	ENSMUSG00000036687	GO:0005215|GO:0005737|GO:0005768|GO:0005886|GO:0008201|GO:0016020|GO:0016021|GO:0018992|GO:0030658|GO:0030659|GO:0030667|GO:0031410|GO:0031901|GO:0032880|GO:0048471|GO:0051046
ENSMUSG00000112736	-3.27006	-1.70932	3.27006	down	AC159379.2			ENSMUSG00000112736
ENSMUSG00000067276	-3.26713	-1.70802	3.26713	down	Capn6		12338	ENSMUSG00000067276	GO:0001578|GO:0004198|GO:0005515|GO:0005622|GO:0005737|GO:0005819|GO:0005829|GO:0005856|GO:0005874|GO:0005876|GO:0006508|GO:0008017|GO:0048471|GO:0051493
ENSMUSG00000097641	-3.25911	-1.70448	3.25911	down	Gm26865			ENSMUSG00000097641
ENSMUSG00000039672	-3.25873	-1.70431	3.25873	down	Kcne2		246133	ENSMUSG00000039672	GO:0005242|GO:0005249|GO:0005251|GO:0005764|GO:0005783|GO:0005794|GO:0005886|GO:0006811|GO:0006813|GO:0007568|GO:0008076|GO:0009986|GO:0010107|GO:0015459|GO:0016020|GO:0016021|GO:0035690|GO:0042803|GO:0043586|GO:0044325|GO:0060306|GO:0060307|GO:0071435|GO:0071805|GO:0086002|GO:0086005|GO:0086009|GO:0086011|GO:0086091|GO:0098915|GO:1901379|GO:1901387|GO:1901800|GO:1901979|GO:1902159|GO:1902259|GO:…
ENSMUSG00000103964	-3.25411	-1.70226	3.25411	down	Gm8407			ENSMUSG00000103964
ENSMUSG00000030730	-3.25275	-1.70166	3.25275	down	Atp2a1		11937	ENSMUSG00000030730	GO:0000166|GO:0005388|GO:0005509|GO:0005515|GO:0005524|GO:0005739|GO:0005783|GO:0005789|GO:0005793|GO:0006810|GO:0006811|GO:0006816|GO:0006937|GO:0006942|GO:0008637|GO:0016020|GO:0016021|GO:0016529|GO:0016787|GO:0016887|GO:0031448|GO:0031673|GO:0031674|GO:0032470|GO:0032471|GO:0033017|GO:0034976|GO:0042803|GO:0045988|GO:0046872|GO:0048471|GO:0051561|GO:0051659|GO:0070059|GO:0070509|GO:0070588|GO:…
ENSMUSG00000106120	-3.2476	-1.69937	3.2476	down	Gm42697			ENSMUSG00000106120
ENSMUSG00000093749	-3.2476	-1.69937	3.2476	down	4921523L03Rik			ENSMUSG00000093749
ENSMUSG00000028750	-3.24306	-1.69736	3.24306	down	Pla2g2c		18781	ENSMUSG00000028750	GO:0004623|GO:0005509|GO:0005576|GO:0006629|GO:0006644|GO:0016042|GO:0016787|GO:0050482|GO:0102567|GO:0102568
ENSMUSG00000031488	-3.2367	-1.69452	3.2367	down	Rab11fip1		75767	ENSMUSG00000031488	GO:0005737|GO:0005768|GO:0005829|GO:0006810|GO:0015031|GO:0016020|GO:0017137|GO:0030670|GO:0031410|GO:0043231|GO:0045055|GO:0055037|GO:0070164
ENSMUSG00000081070	-3.23342	-1.69306	3.23342	down	Gm13181			ENSMUSG00000081070
ENSMUSG00000081251	-3.23329	-1.693	3.23329	down	Gm12164			ENSMUSG00000081251
ENSMUSG00000043286	-3.22717	-1.69027	3.22717	down	Pnpla1		433091	ENSMUSG00000043286	GO:0004806|GO:0005737|GO:0005811|GO:0006629|GO:0008152|GO:0016020|GO:0016042|GO:0016787|GO:0019433|GO:0055088
ENSMUSG00000101210	-3.21736	-1.68588	3.21736	down	Gm28720			ENSMUSG00000101210
ENSMUSG00000083049	-3.21131	-1.68316	3.21131	down	Gm14822			ENSMUSG00000083049
ENSMUSG00000111943	-3.20968	-1.68243	3.20968	down	AC153890.1			ENSMUSG00000111943
ENSMUSG00000107505	-3.20841	-1.68186	3.20841	down	Gm18009			ENSMUSG00000107505
ENSMUSG00000097775	-3.20025	-1.67819	3.20025	down	4931440J10Rik			ENSMUSG00000097775
ENSMUSG00000045102	-3.19392	-1.67533	3.19392	down	Poln		272158	ENSMUSG00000045102	GO:0000724|GO:0003677|GO:0003887|GO:0005634|GO:0005654|GO:0006260|GO:0006261|GO:0019985|GO:0030332|GO:0036297|GO:0071897
ENSMUSG00000045813	-3.19224	-1.67457	3.19224	down	Gm9801			ENSMUSG00000045813
ENSMUSG00000091562	-3.19143	-1.6742	3.19143	down	Crybg3			ENSMUSG00000091562
ENSMUSG00000025488	-3.18464	-1.67113	3.18464	down	Cox8b		12869	ENSMUSG00000025488	GO:0004129|GO:0005739|GO:0005743|GO:0005751|GO:0006123|GO:0016020|GO:0016021|GO:0022900|GO:1902600
ENSMUSG00000104569	-3.1841	-1.67088	3.1841	down	Gm43054			ENSMUSG00000104569
ENSMUSG00000071656	-3.18076	-1.66937	3.18076	down	Lrrn4cl		68852	ENSMUSG00000071656	GO:0003674|GO:0005575|GO:0008150|GO:0016020|GO:0016021
ENSMUSG00000089713	-3.1688	-1.66394	3.1688	down	Gm16564			ENSMUSG00000089713
ENSMUSG00000001014	-3.1688	-1.66394	3.1688	down	Icam4		78369	ENSMUSG00000001014	GO:0005178|GO:0005576|GO:0005615|GO:0005737|GO:0005886|GO:0005887|GO:0007155|GO:0016020|GO:0016021|GO:0098609
ENSMUSG00000044681	-3.16595	-1.66264	3.16595	down	Cnpy1		269637	ENSMUSG00000044681	GO:0003674|GO:0005783|GO:0007167|GO:0009888
ENSMUSG00000096977	-3.16595	-1.66264	3.16595	down	Gm10827			ENSMUSG00000096977
ENSMUSG00000105156	-3.16417	-1.66183	3.16417	down	Gm9057			ENSMUSG00000105156
ENSMUSG00000104358	-3.16093	-1.66035	3.16093	down	Gm37127			ENSMUSG00000104358
ENSMUSG00000074841	-3.15837	-1.65918	3.15837	down	Cbx3-ps1			ENSMUSG00000074841
ENSMUSG00000084780	-3.15806	-1.65904	3.15806	down	Gm15350			ENSMUSG00000084780
ENSMUSG00000046372	-3.15301	-1.65673	3.15301	down	Gm5590			ENSMUSG00000046372
ENSMUSG00000112112	-3.13336	-1.64771	3.13336	down	AC154300.1			ENSMUSG00000112112
ENSMUSG00000115008	-3.11656	-1.63996	3.11656	down	AC154640.1			ENSMUSG00000115008
ENSMUSG00000046971	-3.11153	-1.63762	3.11153	down	Pla2g4f		271844	ENSMUSG00000046971	GO:0001516|GO:0004620|GO:0004622|GO:0004623|GO:0005737|GO:0005764|GO:0005765|GO:0005829|GO:0006629|GO:0008152|GO:0009395|GO:0015908|GO:0016020|GO:0016042|GO:0016787|GO:0031982|GO:0032587|GO:0046872|GO:0047498|GO:0050482|GO:0071236|GO:0071407|GO:0102567|GO:0102568
ENSMUSG00000113031	-3.10834	-1.63614	3.10834	down	Gm34552			ENSMUSG00000113031
ENSMUSG00000097923	-3.10824	-1.6361	3.10824	down	Gm26577			ENSMUSG00000097923
ENSMUSG00000109868	-3.10521	-1.63469	3.10521	down	Gm39244			ENSMUSG00000109868
ENSMUSG00000092627	-3.10245	-1.63341	3.10245	down	D130058E05Rik			ENSMUSG00000092627
ENSMUSG00000086507	-3.10245	-1.63341	3.10245	down	Adap2os			ENSMUSG00000086507
ENSMUSG00000113434	-3.10245	-1.63341	3.10245	down	3200001D21Rik			ENSMUSG00000113434
ENSMUSG00000097311	-3.1013	-1.63288	3.1013	down	Gm26871			ENSMUSG00000097311
ENSMUSG00000089661	-3.09208	-1.62858	3.09208	down	Mia		12587	ENSMUSG00000089661	GO:0005576|GO:0007160|GO:0008083|GO:0010469|GO:0030198
ENSMUSG00000046500	-3.08958	-1.62741	3.08958	down	Fam19a4		320701	ENSMUSG00000046500	GO:0003674|GO:0005575|GO:0005576|GO:0042391|GO:0051930
ENSMUSG00000038537	-3.08958	-1.62741	3.08958	down	Mc3r		17201	ENSMUSG00000038537	GO:0002027|GO:0004871|GO:0004930|GO:0004977|GO:0004980|GO:0005515|GO:0005886|GO:0007165|GO:0007186|GO:0007188|GO:0008217|GO:0016020|GO:0016021|GO:0017046|GO:0030819|GO:0032922|GO:0042309|GO:0042923|GO:0045475|GO:0048511|GO:0055078|GO:0060259
ENSMUSG00000062545	-3.08958	-1.62741	3.08958	down	Tlr12		384059	ENSMUSG00000062545	GO:0002376|GO:0006954|GO:0007165|GO:0016020|GO:0016021|GO:0042832|GO:0045087
ENSMUSG00000073975	-3.08958	-1.62741	3.08958	down	Olfr550		259108	ENSMUSG00000073975	GO:0004871|GO:0004930|GO:0004984|GO:0005886|GO:0007165|GO:0007186|GO:0007608|GO:0016020|GO:0016021|GO:0050896|GO:0050911
ENSMUSG00000059901	-3.08958	-1.62741	3.08958	down	Adamts14		237360	ENSMUSG00000059901	GO:0004222|GO:0005576|GO:0006508|GO:0007229|GO:0008233|GO:0008237|GO:0008270|GO:0030199|GO:0046872
ENSMUSG00000007030	-3.08958	-1.62741	3.08958	down	Vwa7		27762	ENSMUSG00000007030	GO:0005576
ENSMUSG00000047759	-3.08958	-1.62741	3.08958	down	Hs3st3a1		15478	ENSMUSG00000047759	GO:0000139|GO:0003674|GO:0005575|GO:0005794|GO:0008146|GO:0008150|GO:0008467|GO:0016020|GO:0016021|GO:0016740
ENSMUSG00000052403	-3.08693	-1.62617	3.08693	down	Fcnaos			ENSMUSG00000052403
ENSMUSG00000074570	-3.08332	-1.62449	3.08332	down	Cass4		320664	ENSMUSG00000074570	GO:0005737|GO:0005856|GO:0005925|GO:0007155|GO:0030054
ENSMUSG00000000392	-3.0804	-1.62312	3.0804	down	Fap		14089	ENSMUSG00000000392	GO:0001525|GO:0002020|GO:0004175|GO:0004252|GO:0005178|GO:0005576|GO:0005615|GO:0005886|GO:0005925|GO:0006508|GO:0006915|GO:0007155|GO:0008233|GO:0008236|GO:0008239|GO:0009986|GO:0010710|GO:0010716|GO:0016020|GO:0016021|GO:0016787|GO:0030027|GO:0030054|GO:0031258|GO:0032587|GO:0042803|GO:0042995|GO:0043542|GO:0045177|GO:0045178|GO:0051603|GO:0060244|GO:0071158|GO:0071438|GO:0071850|GO:0097325|GO:…
ENSMUSG00000085125	-3.07978	-1.62282	3.07978	down	Gm16070			ENSMUSG00000085125
ENSMUSG00000085440	-3.079	-1.62246	3.079	down	Sorbs2os			ENSMUSG00000085440
ENSMUSG00000098595	-3.05563	-1.61147	3.05563	down	Gm27957			ENSMUSG00000098595
ENSMUSG00000037086	-3.05563	-1.61147	3.05563	down	Prr32		68800	ENSMUSG00000037086	GO:0003674|GO:0005575|GO:0008150
ENSMUSG00000029759	-3.05184	-1.60968	3.05184	down	Pon3		269823	ENSMUSG00000029759	GO:0004063|GO:0004064|GO:0005576|GO:0005615|GO:0009636|GO:0010124|GO:0016311|GO:0016787|GO:0018733|GO:0019439|GO:0032929|GO:0042803|GO:0043231|GO:0046226|GO:0046395|GO:0046872|GO:0047856|GO:0070062|GO:0102007
ENSMUSG00000029859	-3.04764	-1.60769	3.04764	down	Epha1		13835	ENSMUSG00000029859	GO:0000166|GO:0001525|GO:0001954|GO:0004672|GO:0004713|GO:0004714|GO:0005003|GO:0005005|GO:0005524|GO:0005886|GO:0005887|GO:0006468|GO:0006469|GO:0007155|GO:0007166|GO:0007169|GO:0008284|GO:0016020|GO:0016021|GO:0016301|GO:0016310|GO:0016740|GO:0018108|GO:0019901|GO:0030335|GO:0030336|GO:0034446|GO:0043087|GO:0045766|GO:0046777|GO:0048013|GO:0051496|GO:0090630
ENSMUSG00000024979	-3.0458	-1.60682	3.0458	down	Tectb		21684	ENSMUSG00000024979	GO:0005201|GO:0005576|GO:0005578|GO:0005886|GO:0007605|GO:0016020|GO:0031225
ENSMUSG00000031559	-3.03895	-1.60357	3.03895	down	4930555F03Rik			ENSMUSG00000031559
ENSMUSG00000087644	-3.03554	-1.60195	3.03554	down	Gm14703			ENSMUSG00000087644
ENSMUSG00000007591	-3.03351	-1.60099	3.03351	down	Tssk4		71099	ENSMUSG00000007591	GO:0000166|GO:0000287|GO:0001669|GO:0004672|GO:0004674|GO:0005524|GO:0005634|GO:0006468|GO:0007275|GO:0007283|GO:0016301|GO:0016310|GO:0016740|GO:0030154|GO:0031514|GO:0032793|GO:0035556|GO:0046872
ENSMUSG00000102437	-3.02988	-1.59926	3.02988	down	Gm38048			ENSMUSG00000102437
ENSMUSG00000113416	-3.0264	-1.5976	3.0264	down	CT030170.3			ENSMUSG00000113416
ENSMUSG00000099125	-3.02081	-1.59494	3.02081	down	Gm27322			ENSMUSG00000099125
ENSMUSG00000034774	-3.02081	-1.59494	3.02081	down	Dsg1c		211924	ENSMUSG00000034774	GO:0005509|GO:0005886|GO:0007155|GO:0007156|GO:0016020|GO:0016021|GO:0030054|GO:0030057|GO:0046872
ENSMUSG00000084898	-3.01203	-1.59073	3.01203	down	Gm12371			ENSMUSG00000084898
ENSMUSG00000030048	-3.0114	-1.59043	3.0114	down	Gkn3		68888	ENSMUSG00000030048	GO:0003674|GO:0005576|GO:0005615|GO:0050680
ENSMUSG00000087473	-3.00271	-1.58627	3.00271	down	Gm13883			ENSMUSG00000087473
ENSMUSG00000039079	-3.00269	-1.58626	3.00269	down	Trhr2		170732	ENSMUSG00000039079	GO:0004871|GO:0004930|GO:0004997|GO:0005515|GO:0005887|GO:0007165|GO:0007186|GO:0007200|GO:0016020|GO:0016021|GO:0043025
ENSMUSG00000030450	-3.00073	-1.58531	3.00073	down	Oca2		18431	ENSMUSG00000030450	GO:0005765|GO:0005789|GO:0006810|GO:0007286|GO:0008283|GO:0010008|GO:0016020|GO:0016021|GO:0030318|GO:0033162|GO:0042438|GO:0043473|GO:0048066|GO:0055085
ENSMUSG00000081751	-3.00067	-1.58529	3.00067	down	Gm14251			ENSMUSG00000081751
ENSMUSG00000019368	-2.99993	-1.58493	2.99993	down	Sec14l4		103655	ENSMUSG00000019368	GO:0003674|GO:0005575|GO:0006810|GO:0008289
ENSMUSG00000067929	-2.99756	-1.58379	2.99756	down	Gm10226			ENSMUSG00000067929	GO:0003676|GO:0005575
ENSMUSG00000032246	-2.97558	-1.57317	2.97558	down	Calml4		75600	ENSMUSG00000032246	GO:0005509
ENSMUSG00000087433	-2.96009	-1.56564	2.96009	down	Gm14167			ENSMUSG00000087433
ENSMUSG00000061048	-2.95863	-1.56493	2.95863	down	Cdh3		12560	ENSMUSG00000061048	GO:0001895|GO:0005509|GO:0005737|GO:0005886|GO:0005913|GO:0007155|GO:0007156|GO:0010628|GO:0010838|GO:0016020|GO:0016021|GO:0022405|GO:0031424|GO:0032773|GO:0032912|GO:0042060|GO:0042493|GO:0043568|GO:0046872|GO:0048023|GO:0051796|GO:0060070|GO:0060901|GO:0098609|GO:1902910
ENSMUSG00000098184	-2.95731	-1.56429	2.95731	down	Gm27011			ENSMUSG00000098184
ENSMUSG00000090958	-2.94698	-1.55924	2.94698	down	Lrrc32		434215	ENSMUSG00000090958	GO:0005887|GO:0010628|GO:0016020|GO:0016021|GO:0046007|GO:0050710
ENSMUSG00000091345	-2.94698	-1.55924	2.94698	down	Col6a5		665033	ENSMUSG00000091345
ENSMUSG00000042641	-2.94573	-1.55863	2.94573	down	Rgsl1		240816	ENSMUSG00000042641	GO:0005096|GO:0005737|GO:0005886|GO:0016020|GO:0016021|GO:0043547
ENSMUSG00000081153	-2.93318	-1.55246	2.93318	down	Gm11401			ENSMUSG00000081153
ENSMUSG00000021848	-2.92908	-1.55045	2.92908	down	Otx2		18424	ENSMUSG00000021848	GO:0000978|GO:0001077|GO:0003677|GO:0003700|GO:0005634|GO:0006355|GO:0006366|GO:0006461|GO:0007275|GO:0007411|GO:0030426|GO:0043234|GO:0043565|GO:0045944|GO:0071542
ENSMUSG00000068323	-2.92863	-1.55023	2.92863	down	Slc4a5		232156	ENSMUSG00000068323	GO:0002064|GO:0003014|GO:0003073|GO:0005452|GO:0005887|GO:0006810|GO:0006811|GO:0006820|GO:0008509|GO:0008510|GO:0010468|GO:0015698|GO:0015701|GO:0016020|GO:0016021|GO:0033326|GO:0035725|GO:0048311|GO:0051453|GO:0060041|GO:0098656
ENSMUSG00000109669	-2.92705	-1.54945	2.92705	down	Gm45472			ENSMUSG00000109669
ENSMUSG00000107000	-2.92071	-1.54632	2.92071	down	Gm43481			ENSMUSG00000107000
ENSMUSG00000042816	-2.91982	-1.54588	2.91982	down	Gpr151		240239	ENSMUSG00000042816	GO:0003674|GO:0004871|GO:0004930|GO:0005575|GO:0005886|GO:0007165|GO:0007186|GO:0008150|GO:0016020|GO:0016021
ENSMUSG00000070806	-2.91133	-1.54168	2.91133	down	Zmynd12		332934	ENSMUSG00000070806	GO:0003674|GO:0005622|GO:0008150
ENSMUSG00000111620	-2.90747	-1.53977	2.90747	down	AC118733.1			ENSMUSG00000111620
ENSMUSG00000069755	-2.90716	-1.53961	2.90716	down	Zfp125			ENSMUSG00000069755
ENSMUSG00000078796	-2.90655	-1.53931	2.90655	down	Zfp541		666528	ENSMUSG00000078796	GO:0000118|GO:0003676|GO:0003677|GO:0003700|GO:0005634|GO:0005667|GO:0006351|GO:0006355|GO:0006357|GO:0007275|GO:0007283|GO:0008134|GO:0030154|GO:0044212|GO:0046872
ENSMUSG00000037578	-2.90508	-1.53858	2.90508	down	Pkd2l1		329064	ENSMUSG00000037578	GO:0001581|GO:0005227|GO:0005261|GO:0005262|GO:0005272|GO:0005509|GO:0005515|GO:0005783|GO:0005886|GO:0005929|GO:0006810|GO:0006811|GO:0006812|GO:0006816|GO:0007224|GO:0008092|GO:0008324|GO:0009986|GO:0015269|GO:0016020|GO:0016021|GO:0033040|GO:0034703|GO:0034704|GO:0035725|GO:0042802|GO:0042995|GO:0043231|GO:0043235|GO:0050915|GO:0050982|GO:0051371|GO:0051393|GO:0060170|GO:0070207|GO:0070588|GO:…
ENSMUSG00000022431	-2.90195	-1.53702	2.90195	down	Ribc2		67747	ENSMUSG00000022431
ENSMUSG00000094344	-2.90003	-1.53607	2.90003	down	Gm11942			ENSMUSG00000094344
ENSMUSG00000107336	-2.89882	-1.53547	2.89882	down	Gm43461			ENSMUSG00000107336
ENSMUSG00000056758	-2.89237	-1.53225	2.89237	down	Hmga2		15364	ENSMUSG00000056758	GO:0000122|GO:0000228|GO:0000785|GO:0001047|GO:0001077|GO:0001078|GO:0001837|GO:0002062|GO:0003131|GO:0003677|GO:0003680|GO:0003906|GO:0004677|GO:0005515|GO:0005634|GO:0006284|GO:0006351|GO:0006355|GO:0006366|GO:0007049|GO:0007095|GO:0007283|GO:0008283|GO:0008284|GO:0008301|GO:0008584|GO:0010564|GO:0010628|GO:0021846|GO:0021983|GO:0030178|GO:0030261|GO:0030325|GO:0031052|GO:0031492|GO:0031507|GO:…
ENSMUSG00000019320	-2.88636	-1.52925	2.88636	down	Noxo1		71893	ENSMUSG00000019320	GO:0005622|GO:0005886|GO:0006801|GO:0008289|GO:0016020|GO:0016176|GO:0019899|GO:0022617|GO:0035091|GO:0042802|GO:0043020|GO:0043085|GO:0055114
ENSMUSG00000026579	-2.88271	-1.52743	2.88271	down	F5		14067	ENSMUSG00000026579	GO:0005507|GO:0005576|GO:0005615|GO:0007596|GO:0007599|GO:0008015|GO:0016020|GO:0031091|GO:0046872|GO:1903561
ENSMUSG00000111462	-2.87718	-1.52465	2.87718	down	CT025619.4			ENSMUSG00000111462
ENSMUSG00000046808	-2.86574	-1.51891	2.86574	down	Atp10d		231287	ENSMUSG00000046808	GO:0000287|GO:0004012|GO:0005524|GO:0015914|GO:0016020|GO:0016021|GO:0045332
ENSMUSG00000111662	-2.85504	-1.51351	2.85504	down	Gm7435			ENSMUSG00000111662
ENSMUSG00000090994	-2.85192	-1.51193	2.85192	down	Gm6153			ENSMUSG00000090994
ENSMUSG00000103630	-2.85192	-1.51193	2.85192	down	Gm37242			ENSMUSG00000103630
ENSMUSG00000102559	-2.85192	-1.51193	2.85192	down	Gm37570			ENSMUSG00000102559
ENSMUSG00000073535	-2.85192	-1.51193	2.85192	down	Gm5532			ENSMUSG00000073535
ENSMUSG00000079466	-2.85192	-1.51193	2.85192	down	Prdm12		381359	ENSMUSG00000079466	GO:0003676|GO:0003677|GO:0005634|GO:0006351|GO:0006355|GO:0008168|GO:0016740|GO:0019233|GO:0022008|GO:0031175|GO:0032259|GO:0046872|GO:0050965|GO:0051574|GO:1900111|GO:1990226
ENSMUSG00000026866	-2.85192	-1.51193	2.85192	down	Kynu		70789	ENSMUSG00000026866	GO:0003824|GO:0005737|GO:0005739|GO:0005829|GO:0006569|GO:0009435|GO:0016787|GO:0019363|GO:0019441|GO:0019442|GO:0019805|GO:0030170|GO:0030429|GO:0034341|GO:0034354|GO:0034516|GO:0042803|GO:0043420|GO:0097053
ENSMUSG00000027790	-2.85192	-1.51193	2.85192	down	Sis		69983	ENSMUSG00000027790	GO:0003824|GO:0004553|GO:0004558|GO:0005903|GO:0005975|GO:0016020|GO:0016021|GO:0030246|GO:0070062
ENSMUSG00000083822	-2.85192	-1.51193	2.85192	down	Hmgb1-ps5			ENSMUSG00000083822
ENSMUSG00000027855	-2.85192	-1.51193	2.85192	down	Sycp1		20957	ENSMUSG00000027855	GO:0000711|GO:0000775|GO:0000794|GO:0000795|GO:0000800|GO:0000801|GO:0000802|GO:0001673|GO:0003677|GO:0005515|GO:0005634|GO:0005654|GO:0005694|GO:0007049|GO:0007129|GO:0007130|GO:0007131|GO:0007283|GO:0032880|GO:0035092|GO:0051026|GO:0051301|GO:0051321|GO:0051878
ENSMUSG00000071001	-2.85192	-1.51193	2.85192	down	Hrct1		100039781	ENSMUSG00000071001	GO:0003674|GO:0005575|GO:0008150|GO:0016020|GO:0016021
ENSMUSG00000081772	-2.85192	-1.51193	2.85192	down	Gm13131			ENSMUSG00000081772
ENSMUSG00000066178	-2.85192	-1.51193	2.85192	down	6030445D17Rik			ENSMUSG00000066178	GO:0003674|GO:0005575|GO:0008150
ENSMUSG00000102813	-2.85192	-1.51193	2.85192	down	Gm37795			ENSMUSG00000102813
ENSMUSG00000104684	-2.85192	-1.51193	2.85192	down	5430427N15Rik			ENSMUSG00000104684
ENSMUSG00000105096	-2.85192	-1.51193	2.85192	down	Gbp10		626578	ENSMUSG00000105096	GO:0000166|GO:0003674|GO:0003924|GO:0005525|GO:0031410|GO:0042832|GO:0050830|GO:0070062|GO:0071222|GO:0071346
ENSMUSG00000034384	-2.85192	-1.51193	2.85192	down	Barhl2		104382	ENSMUSG00000034384	GO:0000977|GO:0001077|GO:0001709|GO:0001764|GO:0003677|GO:0003700|GO:0005634|GO:0006351|GO:0006355|GO:0006357|GO:0006366|GO:0007275|GO:0007399|GO:0030182|GO:0030516|GO:0043565|GO:0045165|GO:0045727|GO:0045944
ENSMUSG00000051397	-2.85192	-1.51193	2.85192	down	Tacstd2		56753	ENSMUSG00000051397	GO:0003674|GO:0005615|GO:0005634|GO:0005886|GO:0005887|GO:0009925|GO:0010633|GO:0016020|GO:0016021|GO:0016328|GO:0050678|GO:0051497|GO:0060675|GO:0070062|GO:0090191|GO:0098609|GO:1900025|GO:1900028|GO:2000146|GO:2000738
ENSMUSG00000030324	-2.85192	-1.51193	2.85192	down	Rho		212541	ENSMUSG00000030324	GO:0001750|GO:0001917|GO:0004871|GO:0004930|GO:0005515|GO:0005794|GO:0005886|GO:0005911|GO:0006468|GO:0007165|GO:0007186|GO:0007601|GO:0007602|GO:0008020|GO:0009416|GO:0009583|GO:0009584|GO:0009881|GO:0016020|GO:0016021|GO:0016038|GO:0018298|GO:0030507|GO:0042622|GO:0045494|GO:0046872|GO:0050896|GO:0050953|GO:0060041|GO:0060342|GO:0071482
ENSMUSG00000048574	-2.85192	-1.51193	2.85192	down	Ccnb1-ps			ENSMUSG00000048574
ENSMUSG00000109005	-2.85192	-1.51193	2.85192	down	Gm45221			ENSMUSG00000109005
ENSMUSG00000031491	-2.85192	-1.51193	2.85192	down	Chrna6		11440	ENSMUSG00000031491	GO:0005216|GO:0005230|GO:0005515|GO:0005886|GO:0005892|GO:0006810|GO:0006811|GO:0007271|GO:0007274|GO:0014059|GO:0016020|GO:0016021|GO:0022848|GO:0030054|GO:0034220|GO:0035094|GO:0042166|GO:0045202|GO:0045211|GO:0051899|GO:0055085|GO:0060078|GO:0060079
ENSMUSG00000110411	-2.85192	-1.51193	2.85192	down	Gm45457			ENSMUSG00000110411
ENSMUSG00000111110	-2.85192	-1.51193	2.85192	down	Gm36855			ENSMUSG00000111110
ENSMUSG00000102803	-2.85192	-1.51193	2.85192	down	Gm37477			ENSMUSG00000102803
ENSMUSG00000101152	-2.85192	-1.51193	2.85192	down	Gm28305			ENSMUSG00000101152
ENSMUSG00000048752	-2.85192	-1.51193	2.85192	down	Prss50		235631	ENSMUSG00000048752	GO:0004252|GO:0004298|GO:0005737|GO:0005783|GO:0006508|GO:0008233|GO:0016020|GO:0016021|GO:0016787
ENSMUSG00000095168	-2.85192	-1.51193	2.85192	down	Gm4795			ENSMUSG00000095168
ENSMUSG00000052426	-2.85192	-1.51193	2.85192	down	Gm9877			ENSMUSG00000052426
ENSMUSG00000000731	-2.85192	-1.51193	2.85192	down	Aire		11634	ENSMUSG00000000731	GO:0000977|GO:0002458|GO:0002509|GO:0003677|GO:0003682|GO:0003712|GO:0005622|GO:0005634|GO:0005737|GO:0006351|GO:0006355|GO:0006417|GO:0006959|GO:0008270|GO:0016604|GO:0032602|GO:0042393|GO:0042802|GO:0044212|GO:0045060|GO:0045182|GO:0045893|GO:0045944|GO:0046872|GO:0097536|GO:2000410
ENSMUSG00000098662	-2.85192	-1.51193	2.85192	down	Gm27582			ENSMUSG00000098662
ENSMUSG00000111910	-2.85192	-1.51193	2.85192	down	AC162908.1			ENSMUSG00000111910
ENSMUSG00000058755	-2.85192	-1.51193	2.85192	down	Osm		18413	ENSMUSG00000058755	GO:0005125|GO:0005147|GO:0005576|GO:0005615|GO:0005622|GO:0006955|GO:0007260|GO:0007422|GO:0008083|GO:0008284|GO:0008285|GO:0009408|GO:0010469|GO:0033138|GO:0038165|GO:0040008|GO:0042531|GO:0043410|GO:0045835|GO:0045944|GO:0046888|GO:0048266|GO:0050731|GO:2001235
ENSMUSG00000020787	-2.85192	-1.51193	2.85192	down	P2rx1		18436	ENSMUSG00000020787	GO:0001614|GO:0002554|GO:0003056|GO:0004931|GO:0005216|GO:0005261|GO:0005524|GO:0005639|GO:0005886|GO:0005887|GO:0006810|GO:0006811|GO:0006915|GO:0006919|GO:0006940|GO:0007320|GO:0008144|GO:0008217|GO:0008270|GO:0009897|GO:0010033|GO:0016020|GO:0016021|GO:0019228|GO:0019229|GO:0030168|GO:0033198|GO:0035249|GO:0035590|GO:0042310|GO:0043005|GO:0043234|GO:0043270|GO:0045121|GO:0045211|GO:0046513|GO:…
ENSMUSG00000087211	-2.85192	-1.51193	2.85192	down	Lhx1os			ENSMUSG00000087211
ENSMUSG00000038560	-2.85192	-1.51193	2.85192	down	Sp6		83395	ENSMUSG00000038560	GO:0000981|GO:0003676|GO:0003677|GO:0005634|GO:0005829|GO:0006351|GO:0006355|GO:0006357|GO:0006366|GO:0008284|GO:0042481|GO:0046872
ENSMUSG00000098061	-2.85192	-1.51193	2.85192	down	Gm26945			ENSMUSG00000098061
ENSMUSG00000085603	-2.85192	-1.51193	2.85192	down	Gm11346			ENSMUSG00000085603
ENSMUSG00000036944	-2.85192	-1.51193	2.85192	down	Tmem71		213068	ENSMUSG00000036944	GO:0005739|GO:0016020|GO:0016021
ENSMUSG00000068227	-2.85192	-1.51193	2.85192	down	Il2rb		16185	ENSMUSG00000068227	GO:0004896|GO:0004911|GO:0005886|GO:0009897|GO:0016020|GO:0016021|GO:0019221|GO:0019976|GO:0038110|GO:0043066
ENSMUSG00000033187	-2.85192	-1.51193	2.85192	down	BC016579		212998	ENSMUSG00000033187	GO:0016020|GO:0016021
ENSMUSG00000090101	-2.85192	-1.51193	2.85192	down	Snhg9			ENSMUSG00000090101
ENSMUSG00000051663	-2.85192	-1.51193	2.85192	down	Pcdhb1		93872	ENSMUSG00000051663	GO:0005509|GO:0005886|GO:0005887|GO:0007155|GO:0007156|GO:0007268|GO:0007416|GO:0016020|GO:0016021|GO:0046872
ENSMUSG00000069324	-2.85192	-1.51193	2.85192	down	Gm5096			ENSMUSG00000069324	GO:0005737|GO:0005829|GO:0006577|GO:0006579|GO:0008168|GO:0008270|GO:0009086|GO:0016740|GO:0032259|GO:0046872|GO:0047150|GO:0070062|GO:0071267
ENSMUSG00000024905	-2.85192	-1.51193	2.85192	down	Tesmin		17771	ENSMUSG00000024905	GO:0003674|GO:0005634|GO:0005737|GO:0007275|GO:0007283|GO:0008150|GO:0030154
ENSMUSG00000082461	-2.85192	-1.51193	2.85192	down	Gm8844			ENSMUSG00000082461
ENSMUSG00000074485	-2.84983	-1.51088	2.84983	down	Gm7381			ENSMUSG00000074485
ENSMUSG00000104653	-2.84845	-1.51018	2.84845	down	Gm43109			ENSMUSG00000104653
ENSMUSG00000079436	-2.84843	-1.51017	2.84843	down	Kcnj13		100040591	ENSMUSG00000079436	GO:0005242|GO:0005244|GO:0005887|GO:0006810|GO:0006811|GO:0006813|GO:0010107|GO:0016020|GO:0016021|GO:0034765|GO:0071805|GO:0098655
ENSMUSG00000034917	-2.84551	-1.50869	2.84551	down	Tjp3		27375	ENSMUSG00000034917	GO:0005634|GO:0005923
ENSMUSG00000016918	-2.8389	-1.50533	2.8389	down	Sulf1		240725	ENSMUSG00000016918	GO:0001502|GO:0001822|GO:0001937|GO:0002063|GO:0003094|GO:0003824|GO:0004065|GO:0005509|GO:0005615|GO:0005783|GO:0005794|GO:0005795|GO:0005886|GO:0006790|GO:0006915|GO:0007155|GO:0008152|GO:0008449|GO:0008484|GO:0009986|GO:0010575|GO:0014846|GO:0016525|GO:0016787|GO:0030177|GO:0030201|GO:0030336|GO:0030513|GO:0032836|GO:0035860|GO:0036022|GO:0040036|GO:0040037|GO:0045121|GO:0046872|GO:0048010|GO:…
ENSMUSG00000091155	-2.83484	-1.50327	2.83484	down	Serpine3		319433	ENSMUSG00000091155	GO:0004867|GO:0005615|GO:0010951
ENSMUSG00000086429	-2.82944	-1.50052	2.82944	down	Gt(ROSA)26Sor			ENSMUSG00000086429
ENSMUSG00000097732	-2.82754	-1.49955	2.82754	down	D930048G16Rik			ENSMUSG00000097732
ENSMUSG00000094840	-2.82712	-1.49933	2.82712	down	Muc3a			ENSMUSG00000094840	GO:0003674|GO:0005575|GO:0008150|GO:0016020|GO:0016021
ENSMUSG00000050957	-2.82396	-1.49772	2.82396	down	Insl6		27356	ENSMUSG00000050957	GO:0005179|GO:0005576|GO:0007283|GO:0007286|GO:0008584|GO:0009566|GO:0010469|GO:0030317|GO:0043066
ENSMUSG00000044172	-2.82377	-1.49762	2.82377	down	Ptx4		68509	ENSMUSG00000044172
ENSMUSG00000085695	-2.82124	-1.49633	2.82124	down	Gm15243			ENSMUSG00000085695
ENSMUSG00000037185	-2.81951	-1.49544	2.81951	down	Krt80		74127	ENSMUSG00000037185	GO:0005198|GO:0005737|GO:0005882|GO:0045095|GO:0045111
ENSMUSG00000084863	-2.8162	-1.49375	2.8162	down	Gm12523			ENSMUSG00000084863
ENSMUSG00000047390	-2.80814	-1.48961	2.80814	down	Defb9		246079	ENSMUSG00000047390	GO:0003674|GO:0005575|GO:0005576|GO:0006952|GO:0008150|GO:0042742
ENSMUSG00000084822	-2.80762	-1.48935	2.80762	down	Myadml2os			ENSMUSG00000084822
ENSMUSG00000044254	-2.80501	-1.48801	2.80501	down	Pcsk9		100102	ENSMUSG00000044254	GO:0001822|GO:0001889|GO:0001920|GO:0002092|GO:0003723|GO:0004252|GO:0005576|GO:0005615|GO:0005737|GO:0005764|GO:0005768|GO:0005769|GO:0005770|GO:0005783|GO:0005788|GO:0005791|GO:0005794|GO:0005886|GO:0006508|GO:0006629|GO:0006641|GO:0006644|GO:0006915|GO:0007041|GO:0008202|GO:0008203|GO:0008233|GO:0008236|GO:0009267|GO:0009986|GO:0010469|GO:0010989|GO:0016485|GO:0016540|GO:0016787|GO:0019871|GO:…
ENSMUSG00000036598	-2.80188	-1.4864	2.80188	down	Ccdc113		244608	ENSMUSG00000036598	GO:0003674|GO:0005737|GO:0005815|GO:0005856|GO:0030030|GO:0034451|GO:0043234|GO:0060271
ENSMUSG00000036768	-2.79771	-1.48425	2.79771	down	Kif15		209737	ENSMUSG00000036768	GO:0000166|GO:0003774|GO:0003777|GO:0005524|GO:0005737|GO:0005819|GO:0005856|GO:0005871|GO:0005874|GO:0007018|GO:0008017|GO:0016020|GO:0016887
ENSMUSG00000048334	-2.79167	-1.48113	2.79167	down	Gm8258			ENSMUSG00000048334
ENSMUSG00000086970	-2.79061	-1.48058	2.79061	down	Bcas1os1			ENSMUSG00000086970
ENSMUSG00000104379	-2.78938	-1.47994	2.78938	down	Gm37509			ENSMUSG00000104379
ENSMUSG00000100204	-2.78938	-1.47994	2.78938	down	Gm4849			ENSMUSG00000100204
ENSMUSG00000083245	-2.78687	-1.47865	2.78687	down	Gm11185			ENSMUSG00000083245
ENSMUSG00000076231	-2.78552	-1.47794	2.78552	down	Gm22759			ENSMUSG00000076231
ENSMUSG00000042842	-2.78133	-1.47578	2.78133	down	Serpinb6b		20708	ENSMUSG00000042842	GO:0004867|GO:0005615|GO:0005622|GO:0005737|GO:0008406|GO:0010951
ENSMUSG00000115624	-2.77879	-1.47446	2.77879	down	AC154640.4			ENSMUSG00000115624
ENSMUSG00000021388	-2.77867	-1.4744	2.77867	down	Aspn		66695	ENSMUSG00000021388	GO:0004860|GO:0005509|GO:0005515|GO:0005518|GO:0005576|GO:0005578|GO:0005737|GO:0006469|GO:0015288|GO:0019221|GO:0030282|GO:0030512|GO:0031012|GO:0031214|GO:0046426|GO:0046930|GO:0055085|GO:0070171
ENSMUSG00000084274	-2.77687	-1.47346	2.77687	down	Gm12504			ENSMUSG00000084274
ENSMUSG00000105077	-2.7727	-1.47129	2.7727	down	Gm4859			ENSMUSG00000105077
ENSMUSG00000021879	-2.76969	-1.46972	2.76969	down	Dnah12		110083	ENSMUSG00000021879	GO:0003777|GO:0005524|GO:0007018|GO:0016887
ENSMUSG00000113238	-2.76842	-1.46906	2.76842	down	AC154552.2			ENSMUSG00000113238
ENSMUSG00000037716	-2.76771	-1.46869	2.76771	down	Ccdc33		382077	ENSMUSG00000037716	GO:0003674|GO:0005777|GO:0007283
ENSMUSG00000059060	-2.76697	-1.46831	2.76697	down	Rad51b		19363	ENSMUSG00000059060	GO:0000150|GO:0000166|GO:0000400|GO:0000707|GO:0000724|GO:0001701|GO:0001832|GO:0003677|GO:0003690|GO:0003697|GO:0004520|GO:0005524|GO:0005634|GO:0005657|GO:0006281|GO:0006310|GO:0006312|GO:0006974|GO:0007131|GO:0008094|GO:0008284|GO:0010212|GO:0010971|GO:0033063|GO:0042148|GO:0061053
ENSMUSG00000115625	-2.76626	-1.46793	2.76626	down	AC140426.1			ENSMUSG00000115625
ENSMUSG00000032988	-2.76411	-1.46682	2.76411	down	Slc16a8		57274	ENSMUSG00000032988	GO:0005886|GO:0005887|GO:0006810|GO:0008028|GO:0015129|GO:0015293|GO:0015718|GO:0016020|GO:0016021|GO:0035873|GO:0055085
ENSMUSG00000068428	-2.75784	-1.46354	2.75784	down	Gmnc		239789	ENSMUSG00000068428	GO:0003674|GO:0003682|GO:0005575|GO:0005634|GO:0006260|GO:0006270|GO:0007049|GO:0008283|GO:0060271
ENSMUSG00000032769	-2.75774	-1.46348	2.75774	down	Trpa1		277328	ENSMUSG00000032769	GO:0005216|GO:0005262|GO:0005515|GO:0005886|GO:0005887|GO:0006810|GO:0006811|GO:0006816|GO:0007166|GO:0009409|GO:0010033|GO:0014070|GO:0015267|GO:0015278|GO:0016020|GO:0016021|GO:0019233|GO:0032421|GO:0034220|GO:0042493|GO:0042542|GO:0042802|GO:0048265|GO:0050896|GO:0050955|GO:0050966|GO:0050968|GO:0051209|GO:0051289|GO:0055085|GO:0070588|GO:0097604
ENSMUSG00000104027	-2.75774	-1.46348	2.75774	down	Gm37211			ENSMUSG00000104027
ENSMUSG00000046337	-2.75774	-1.46348	2.75774	down	Fam178b		381337	ENSMUSG00000046337
ENSMUSG00000103804	-2.75774	-1.46348	2.75774	down	Gm37062			ENSMUSG00000103804
ENSMUSG00000026009	-2.75774	-1.46348	2.75774	down	Icos		54167	ENSMUSG00000026009	GO:0002517|GO:0005515|GO:0005887|GO:0009897|GO:0016020|GO:0016021|GO:0031295|GO:0098609
ENSMUSG00000036480	-2.75774	-1.46348	2.75774	down	Prss56		69453	ENSMUSG00000036480	GO:0004252|GO:0005783|GO:0005789|GO:0006508|GO:0008233|GO:0008236|GO:0016020|GO:0016787|GO:0043010
ENSMUSG00000102788	-2.75774	-1.46348	2.75774	down	Gm38255			ENSMUSG00000102788
ENSMUSG00000104118	-2.75774	-1.46348	2.75774	down	Gm37298			ENSMUSG00000104118
ENSMUSG00000102749	-2.75774	-1.46348	2.75774	down	Gm37598			ENSMUSG00000102749
ENSMUSG00000104010	-2.75774	-1.46348	2.75774	down	Gm37366			ENSMUSG00000104010
ENSMUSG00000026976	-2.75774	-1.46348	2.75774	down	Pax8		18510	ENSMUSG00000026976	GO:0000978|GO:0000979|GO:0001077|GO:0001655|GO:0001656|GO:0001658|GO:0001822|GO:0001823|GO:0003281|GO:0003337|GO:0003677|GO:0003700|GO:0005515|GO:0005634|GO:0005654|GO:0005667|GO:0006351|GO:0006355|GO:0006366|GO:0006790|GO:0007275|GO:0007417|GO:0009887|GO:0010667|GO:0030154|GO:0030878|GO:0039003|GO:0042472|GO:0042981|GO:0043565|GO:0044212|GO:0045893|GO:0045944|GO:0048793|GO:0071371|GO:0071599|GO:…
ENSMUSG00000083707	-2.75774	-1.46348	2.75774	down	Gm13592			ENSMUSG00000083707
ENSMUSG00000056436	-2.75774	-1.46348	2.75774	down	Cyct		13067	ENSMUSG00000056436	GO:0005739|GO:0005758|GO:0006122|GO:0006123|GO:0006915|GO:0009055|GO:0020037|GO:0042743|GO:0043280|GO:0046872|GO:0055114|GO:0070469|GO:2001244
ENSMUSG00000086029	-2.75774	-1.46348	2.75774	down	Pax6os1			ENSMUSG00000086029
ENSMUSG00000027485	-2.75774	-1.46348	2.75774	down	Bpifb1		228801	ENSMUSG00000027485	GO:0002227|GO:0002376|GO:0005576|GO:0005615|GO:0008289|GO:0034144|GO:0045087|GO:0070062
ENSMUSG00000103313	-2.75774	-1.46348	2.75774	down	Gm38357			ENSMUSG00000103313
ENSMUSG00000049013	-2.75774	-1.46348	2.75774	down	Prss48		368202	ENSMUSG00000049013	GO:0004252|GO:0005575|GO:0005576|GO:0006508|GO:0008233|GO:0008236|GO:0016787
ENSMUSG00000028072	-2.75774	-1.46348	2.75774	down	Ntrk1		18211	ENSMUSG00000028072	GO:0000166|GO:0001934|GO:0004672|GO:0004713|GO:0004714|GO:0005004|GO:0005030|GO:0005166|GO:0005515|GO:0005524|GO:0005737|GO:0005768|GO:0005769|GO:0005770|GO:0005886|GO:0005887|GO:0006468|GO:0007169|GO:0007275|GO:0007399|GO:0007411|GO:0007568|GO:0007611|GO:0007623|GO:0008285|GO:0009314|GO:0009986|GO:0010465|GO:0010623|GO:0010976|GO:0014823|GO:0016020|GO:0016021|GO:0016301|GO:0016310|GO:0016740|GO:…
ENSMUSG00000041237	-2.75774	-1.46348	2.75774	down	Pklr		18770	ENSMUSG00000041237	GO:0000287|GO:0001666|GO:0003824|GO:0004743|GO:0005829|GO:0005975|GO:0006096|GO:0006754|GO:0007584|GO:0009408|GO:0009749|GO:0010038|GO:0010226|GO:0016301|GO:0016310|GO:0016740|GO:0030955|GO:0032869|GO:0033198|GO:0042866|GO:0051591|GO:0070062|GO:0071872
ENSMUSG00000105728	-2.75774	-1.46348	2.75774	down	Gm42819			ENSMUSG00000105728
ENSMUSG00000082394	-2.75774	-1.46348	2.75774	down	Gm4596			ENSMUSG00000082394
ENSMUSG00000105748	-2.75774	-1.46348	2.75774	down	Gm43088			ENSMUSG00000105748
ENSMUSG00000040264	-2.75774	-1.46348	2.75774	down	Gbp2b		14468	ENSMUSG00000040264	GO:0000166|GO:0003924|GO:0005525
ENSMUSG00000087054	-2.75774	-1.46348	2.75774	down	Gm12405			ENSMUSG00000087054
ENSMUSG00000028327	-2.75774	-1.46348	2.75774	down	Stra6l		74152	ENSMUSG00000028327	GO:0005515|GO:0005886|GO:0006810|GO:0016020|GO:0016021|GO:0034633|GO:0071939
ENSMUSG00000070985	-2.75774	-1.46348	2.75774	down	Acnat1		230161	ENSMUSG00000070985	GO:0005777|GO:0006629|GO:0006631|GO:0006637|GO:0016410|GO:0016740|GO:0016746|GO:0016790|GO:0047617
ENSMUSG00000025329	-2.75774	-1.46348	2.75774	down	Padi1		18599	ENSMUSG00000025329	GO:0004668|GO:0005509|GO:0005634|GO:0005654|GO:0005737|GO:0005829|GO:0016787|GO:0018101|GO:0036414|GO:0070062
ENSMUSG00000110067	-2.75774	-1.46348	2.75774	down	6330411D24Rik			ENSMUSG00000110067
ENSMUSG00000083811	-2.75774	-1.46348	2.75774	down	Gm13071			ENSMUSG00000083811
ENSMUSG00000105999	-2.75774	-1.46348	2.75774	down	Gm2213			ENSMUSG00000105999
ENSMUSG00000105896	-2.75774	-1.46348	2.75774	down	Gm43311			ENSMUSG00000105896
ENSMUSG00000105261	-2.75774	-1.46348	2.75774	down	Gm43333			ENSMUSG00000105261
ENSMUSG00000106963	-2.75774	-1.46348	2.75774	down	Gm8675			ENSMUSG00000106963
ENSMUSG00000083107	-2.75774	-1.46348	2.75774	down	Gm5303			ENSMUSG00000083107
ENSMUSG00000107909	-2.75774	-1.46348	2.75774	down	2610017A05Rik			ENSMUSG00000107909
ENSMUSG00000078817	-2.75774	-1.46348	2.75774	down	Nlrp12		378425	ENSMUSG00000078817	GO:0000166|GO:0005515|GO:0005524|GO:0005737|GO:0008588|GO:0009968|GO:0031953|GO:0032088|GO:0036336|GO:0043122|GO:0043124|GO:0043281|GO:0045345|GO:0045409|GO:0045751|GO:0050710|GO:0050711|GO:0050728|GO:0070373|GO:0071345|GO:1901223
ENSMUSG00000099901	-2.75774	-1.46348	2.75774	down	Zbed4-ps2			ENSMUSG00000099901
ENSMUSG00000109431	-2.75774	-1.46348	2.75774	down	Gm45161			ENSMUSG00000109431
ENSMUSG00000049709	-2.75774	-1.46348	2.75774	down	Nlrp10		244202	ENSMUSG00000049709	GO:0000166|GO:0002250|GO:0002376|GO:0002827|GO:0003924|GO:0005524|GO:0005737|GO:0005886|GO:0006952|GO:0006954|GO:0016020|GO:0016887|GO:0019897|GO:0045087|GO:0050717|GO:0050729|GO:0050829|GO:0050832|GO:1900426|GO:2000318|GO:2000484|GO:2000778
ENSMUSG00000085049	-2.75774	-1.46348	2.75774	down	Parvaos			ENSMUSG00000085049
ENSMUSG00000025500	-2.75774	-1.46348	2.75774	down	Lmntd2		72000	ENSMUSG00000025500	GO:0003674|GO:0005575|GO:0048026
ENSMUSG00000108829	-2.75774	-1.46348	2.75774	down	Vmn2r-ps89			ENSMUSG00000108829
ENSMUSG00000109181	-2.75774	-1.46348	2.75774	down	Gm5605			ENSMUSG00000109181
ENSMUSG00000074469	-2.75774	-1.46348	2.75774	down	Gm15348			ENSMUSG00000074469
ENSMUSG00000074252	-2.75774	-1.46348	2.75774	down	Gm10654			ENSMUSG00000074252
ENSMUSG00000111151	-2.75774	-1.46348	2.75774	down	Gm5120			ENSMUSG00000111151
ENSMUSG00000081497	-2.75774	-1.46348	2.75774	down	Gm15560			ENSMUSG00000081497
ENSMUSG00000045680	-2.75774	-1.46348	2.75774	down	Tcf21		21412	ENSMUSG00000045680	GO:0000122|GO:0001077|GO:0001078|GO:0001657|GO:0001658|GO:0001763|GO:0001822|GO:0001944|GO:0003677|GO:0005515|GO:0005634|GO:0006351|GO:0006355|GO:0006366|GO:0007530|GO:0007548|GO:0009887|GO:0014707|GO:0030855|GO:0031063|GO:0032835|GO:0042826|GO:0043425|GO:0045944|GO:0046983|GO:0048286|GO:0048536|GO:0048557|GO:0048608|GO:0048732|GO:0050681|GO:0060008|GO:0060021|GO:0060425|GO:0060426|GO:0060435|GO:…
ENSMUSG00000020051	-2.75774	-1.46348	2.75774	down	Pah		18478	ENSMUSG00000020051	GO:0003824|GO:0004497|GO:0004505|GO:0005506|GO:0006559|GO:0008152|GO:0009072|GO:0016491|GO:0016714|GO:0046872|GO:0055114|GO:0070062
ENSMUSG00000020062	-2.75774	-1.46348	2.75774	down	Slc5a8		216225	ENSMUSG00000020062	GO:0005215|GO:0005886|GO:0006810|GO:0006811|GO:0006814|GO:0006915|GO:0015293|GO:0016020|GO:0016021|GO:0016324|GO:0055085|GO:0070062
ENSMUSG00000111947	-2.75774	-1.46348	2.75774	down	AC131120.1			ENSMUSG00000111947
ENSMUSG00000081974	-2.75774	-1.46348	2.75774	down	Gm11960			ENSMUSG00000081974
ENSMUSG00000082476	-2.75774	-1.46348	2.75774	down	Gm12242			ENSMUSG00000082476
ENSMUSG00000040963	-2.75774	-1.46348	2.75774	down	Asgr2		11890	ENSMUSG00000040963	GO:0006897|GO:0009100|GO:0016020|GO:0016021|GO:0030246|GO:0030282|GO:0031647|GO:0055088
ENSMUSG00000083764	-2.75774	-1.46348	2.75774	down	Gm11516			ENSMUSG00000083764
ENSMUSG00000111967	-2.75774	-1.46348	2.75774	down	Gm3678			ENSMUSG00000111967
ENSMUSG00000113898	-2.75774	-1.46348	2.75774	down	Gm19144			ENSMUSG00000113898
ENSMUSG00000114034	-2.75774	-1.46348	2.75774	down	Gm9267			ENSMUSG00000114034
ENSMUSG00000113310	-2.75774	-1.46348	2.75774	down	CT009546.1			ENSMUSG00000113310
ENSMUSG00000113775	-2.75774	-1.46348	2.75774	down	CT025604.1			ENSMUSG00000113775
ENSMUSG00000113689	-2.75774	-1.46348	2.75774	down	Gm29676			ENSMUSG00000113689
ENSMUSG00000069805	-2.75774	-1.46348	2.75774	down	Fbp1		14121	ENSMUSG00000069805	GO:0000122|GO:0001191|GO:0003824|GO:0005634|GO:0005737|GO:0005829|GO:0005975|GO:0005986|GO:0006000|GO:0006002|GO:0006094|GO:0006111|GO:0008152|GO:0016208|GO:0016311|GO:0016787|GO:0016791|GO:0030308|GO:0030388|GO:0035690|GO:0042132|GO:0042578|GO:0042802|GO:0045820|GO:0046580|GO:0046872|GO:0048029|GO:0051289|GO:0070062|GO:0071286
ENSMUSG00000114677	-2.75774	-1.46348	2.75774	down	AC187103.4			ENSMUSG00000114677
ENSMUSG00000114778	-2.75774	-1.46348	2.75774	down	AC158511.1			ENSMUSG00000114778
ENSMUSG00000114193	-2.75774	-1.46348	2.75774	down	AC122828.3			ENSMUSG00000114193
ENSMUSG00000097848	-2.75774	-1.46348	2.75774	down	Gm807			ENSMUSG00000097848
ENSMUSG00000086124	-2.75774	-1.46348	2.75774	down	A530076I17Rik			ENSMUSG00000086124
ENSMUSG00000002324	-2.75774	-1.46348	2.75774	down	Rec8		56739	ENSMUSG00000002324	GO:0000228|GO:0000724|GO:0000775|GO:0000778|GO:0000780|GO:0000793|GO:0000794|GO:0000795|GO:0000800|GO:0001556|GO:0001673|GO:0003682|GO:0005515|GO:0005634|GO:0005654|GO:0005694|GO:0007059|GO:0007062|GO:0007129|GO:0007130|GO:0007141|GO:0007286|GO:0009566|GO:0030893|GO:0034991|GO:0051321|GO:0072520
ENSMUSG00000022221	-2.75774	-1.46348	2.75774	down	Ripk3		56532	ENSMUSG00000022221	GO:0000166|GO:0001914|GO:0002819|GO:0004672|GO:0004674|GO:0004704|GO:0005515|GO:0005524|GO:0005622|GO:0005737|GO:0005739|GO:0005829|GO:0005886|GO:0006468|GO:0007249|GO:0010922|GO:0010940|GO:0012501|GO:0016020|GO:0016032|GO:0016301|GO:0016310|GO:0016740|GO:0032147|GO:0032403|GO:0032649|GO:0033077|GO:0038061|GO:0042802|GO:0043029|GO:0046006|GO:0046777|GO:0048535|GO:0048536|GO:0048538|GO:0051092|GO:…
ENSMUSG00000110165	-2.75774	-1.46348	2.75774	down	Gm4032			ENSMUSG00000110165
ENSMUSG00000115816	-2.75774	-1.46348	2.75774	down	CT009530.1			ENSMUSG00000115816
ENSMUSG00000089828	-2.75774	-1.46348	2.75774	down	Gm16300			ENSMUSG00000089828
ENSMUSG00000022996	-2.75774	-1.46348	2.75774	down	Wnt10b		22410	ENSMUSG00000022996	GO:0000086|GO:0000122|GO:0002062|GO:0005102|GO:0005109|GO:0005576|GO:0005578|GO:0005615|GO:0006357|GO:0006629|GO:0007050|GO:0007165|GO:0007224|GO:0007267|GO:0007275|GO:0008284|GO:0009887|GO:0010971|GO:0014835|GO:0016055|GO:0030182|GO:0030501|GO:0030858|GO:0032434|GO:0043065|GO:0043403|GO:0045165|GO:0045598|GO:0045599|GO:0045669|GO:0045778|GO:0045899|GO:0045944|GO:0048641|GO:0048741|GO:0050680|GO:…
ENSMUSG00000103937	-2.75774	-1.46348	2.75774	down	Gm37186			ENSMUSG00000103937
ENSMUSG00000096960	-2.75774	-1.46348	2.75774	down	A230028O05Rik			ENSMUSG00000096960
ENSMUSG00000024128	-2.75774	-1.46348	2.75774	down	Sbp		20234	ENSMUSG00000024128	GO:0003674|GO:0005576|GO:0008150|GO:0030246
ENSMUSG00000103207	-2.75774	-1.46348	2.75774	down	Gm9874			ENSMUSG00000103207
ENSMUSG00000090936	-2.75774	-1.46348	2.75774	down	Gm17705			ENSMUSG00000090936
ENSMUSG00000079414	-2.75774	-1.46348	2.75774	down	Gm11110			ENSMUSG00000079414
ENSMUSG00000097430	-2.75774	-1.46348	2.75774	down	Gm10544			ENSMUSG00000097430
ENSMUSG00000091055	-2.75774	-1.46348	2.75774	down	Siglec15		620235	ENSMUSG00000091055	GO:0005515|GO:0005886|GO:0016020|GO:0016021|GO:0032956|GO:0043234|GO:0045124|GO:2001204
ENSMUSG00000081597	-2.75774	-1.46348	2.75774	down	Gm14506			ENSMUSG00000081597
ENSMUSG00000043661	-2.75774	-1.46348	2.75774	down	Gm9785			ENSMUSG00000043661
ENSMUSG00000083294	-2.75774	-1.46348	2.75774	down	Gm14957			ENSMUSG00000083294
ENSMUSG00000080743	-2.75774	-1.46348	2.75774	down	Gm7150			ENSMUSG00000080743
ENSMUSG00000040522	-2.75774	-1.46348	2.75774	down	Tlr8		170744	ENSMUSG00000040522	GO:0001774|GO:0001932|GO:0002224|GO:0002376|GO:0002755|GO:0003677|GO:0003725|GO:0003727|GO:0004872|GO:0005515|GO:0005622|GO:0005887|GO:0006954|GO:0007165|GO:0007249|GO:0008144|GO:0009615|GO:0009897|GO:0016020|GO:0016021|GO:0034158|GO:0042802|GO:0045078|GO:0045087|GO:0045089|GO:0045356|GO:0045359|GO:0045416|GO:0050707|GO:0050718|GO:0051607|GO:0071260|GO:2000778|GO:2001183
ENSMUSG00000097399	-2.75338	-1.4612	2.75338	down	Gm26555			ENSMUSG00000097399
ENSMUSG00000049382	-2.75185	-1.4604	2.75185	down	Krt8		16691	ENSMUSG00000049382	GO:0000904|GO:0005198|GO:0005515|GO:0005634|GO:0005654|GO:0005737|GO:0005882|GO:0005911|GO:0007275|GO:0016010|GO:0016327|GO:0016363|GO:0030018|GO:0032403|GO:0033209|GO:0042383|GO:0043034|GO:0045095|GO:0045111|GO:0045214|GO:0051599|GO:0051707|GO:0060706|GO:0070062|GO:0071944|GO:0097110|GO:0097191|GO:0097284
ENSMUSG00000081099	-2.75093	-1.45992	2.75093	down	Gm5270			ENSMUSG00000081099
ENSMUSG00000097267	-2.7456	-1.45712	2.7456	down	1700109K24Rik			ENSMUSG00000097267
ENSMUSG00000085371	-2.74247	-1.45548	2.74247	down	Gm3160			ENSMUSG00000085371
ENSMUSG00000114244	-2.74162	-1.45503	2.74162	down	AC151275.1			ENSMUSG00000114244
ENSMUSG00000021553	-2.74087	-1.45463	2.74087	down	Slc28a3		114304	ENSMUSG00000021553	GO:0005337|GO:0005887|GO:0015389|GO:0015390|GO:0015855|GO:0015860|GO:0015864|GO:0016020|GO:0016021|GO:0072531|GO:1901642|GO:1904823
ENSMUSG00000099835	-2.73959	-1.45396	2.73959	down	Gm29668			ENSMUSG00000099835
ENSMUSG00000085498	-2.73959	-1.45396	2.73959	down	Gm14023			ENSMUSG00000085498
ENSMUSG00000061684	-2.73934	-1.45383	2.73934	down	Rpl21-ps8			ENSMUSG00000061684
ENSMUSG00000048677	-2.737	-1.45259	2.737	down	Tpcn2		233979	ENSMUSG00000048677	GO:0005216|GO:0005244|GO:0005245|GO:0005262|GO:0005764|GO:0005765|GO:0005886|GO:0006810|GO:0006811|GO:0006816|GO:0006874|GO:0006939|GO:0007040|GO:0010008|GO:0010506|GO:0016020|GO:0016021|GO:0019722|GO:0019901|GO:0033280|GO:0034765|GO:0042802|GO:0051209|GO:0055085|GO:0070588|GO:0072345|GO:0086010
ENSMUSG00000032776	-2.73559	-1.45185	2.73559	down	Mctp2		244049	ENSMUSG00000032776	GO:0005509|GO:0005654|GO:0005783|GO:0005829|GO:0007275|GO:0008150|GO:0016020|GO:0016021
ENSMUSG00000043753	-2.73309	-1.45053	2.73309	down	Dmrta1		242523	ENSMUSG00000043753	GO:0001541|GO:0003677|GO:0003700|GO:0005634|GO:0006351|GO:0006355|GO:0042803|GO:0043565|GO:0046872|GO:0060179
ENSMUSG00000017607	-2.73309	-1.45053	2.73309	down	Tns4		217169	ENSMUSG00000017607	GO:0003674|GO:0003779|GO:0005737|GO:0005856|GO:0005925|GO:0006915|GO:0008104|GO:0030054
ENSMUSG00000109674	-2.73309	-1.45053	2.73309	down	Gm45470			ENSMUSG00000109674
ENSMUSG00000026686	-2.73264	-1.45029	2.73264	down	Lmx1a		110648	ENSMUSG00000026686	GO:0000977|GO:0001228|GO:0001558|GO:0003677|GO:0005634|GO:0006351|GO:0006355|GO:0006366|GO:0007275|GO:0007411|GO:0007417|GO:0007420|GO:0007613|GO:0007626|GO:0010468|GO:0021542|GO:0021549|GO:0021766|GO:0021953|GO:0030182|GO:0030901|GO:0042048|GO:0043565|GO:0045665|GO:0045944|GO:0046872|GO:0050808|GO:0071542|GO:0090263|GO:1904948|GO:1905426
ENSMUSG00000080720	-2.73052	-1.44918	2.73052	down	Gm16077			ENSMUSG00000080720
ENSMUSG00000074939	-2.72642	-1.44701	2.72642	down	Chrm5		213788	ENSMUSG00000074939	GO:0001696|GO:0004871|GO:0004930|GO:0005886|GO:0005887|GO:0007165|GO:0007186|GO:0007197|GO:0007207|GO:0007271|GO:0015698|GO:0015872|GO:0016020|GO:0016021|GO:0016907|GO:0016934|GO:0019226|GO:0030054|GO:0045202|GO:0045211|GO:0060079|GO:0060304|GO:1902476
ENSMUSG00000038932	-2.72604	-1.44681	2.72604	down	Tcfl5		277353	ENSMUSG00000038932	GO:0000122|GO:0000978|GO:0001078|GO:0001673|GO:0003677|GO:0003700|GO:0005634|GO:0006355|GO:0006366|GO:0007283|GO:0042127|GO:0045595|GO:0046983
ENSMUSG00000050876	-2.72145	-1.44438	2.72145	down	Spata31d1a		72219	ENSMUSG00000050876	GO:0003674|GO:0005575|GO:0008150|GO:0016020|GO:0016021
ENSMUSG00000032443	-2.71685	-1.44193	2.71685	down	Zcwpw2			ENSMUSG00000032443
ENSMUSG00000045903	-2.71324	-1.44002	2.71324	down	Npas4		225872	ENSMUSG00000045903	GO:0000978|GO:0000981|GO:0001012|GO:0001077|GO:0003677|GO:0005634|GO:0005667|GO:0006351|GO:0006355|GO:0006366|GO:0007399|GO:0007612|GO:0007614|GO:0007616|GO:0030154|GO:0032228|GO:0035176|GO:0045893|GO:0045944|GO:0046982|GO:0046983|GO:0048167|GO:0060079|GO:0060080|GO:0071386|GO:0098794|GO:1904862
ENSMUSG00000090019	-2.71294	-1.43985	2.71294	down	Gimap1		16205	ENSMUSG00000090019	GO:0005525|GO:0005783|GO:0016020|GO:0016021
ENSMUSG00000031504	-2.7105	-1.43856	2.7105	down	Rab20		19332	ENSMUSG00000031504	GO:0000166|GO:0003924|GO:0005525|GO:0005769|GO:0005794|GO:0005886|GO:0006810|GO:0015031|GO:0016020|GO:0030100|GO:0030139|GO:0030670|GO:0031410|GO:0043231|GO:0045335|GO:0090383|GO:0090385
ENSMUSG00000031258	-2.70807	-1.43727	2.70807	down	Xkrx		331524	ENSMUSG00000031258	GO:0003674|GO:0005575|GO:0008150|GO:0016020|GO:0016021
ENSMUSG00000009596	-2.70807	-1.43727	2.70807	down	Taf7l		74469	ENSMUSG00000009596	GO:0003713|GO:0005515|GO:0005634|GO:0005669|GO:0005737|GO:0006351|GO:0006355|GO:0006357|GO:0006367|GO:0007275|GO:0007283|GO:0007286|GO:0008134|GO:0030154|GO:0030317|GO:0035035|GO:0044212|GO:0051123
ENSMUSG00000044165	-2.70331	-1.43473	2.70331	down	Bcl2l15		229672	ENSMUSG00000044165	GO:0003674|GO:0005634|GO:0005829|GO:0008150|GO:0042981
ENSMUSG00000081557	-2.70068	-1.43332	2.70068	down	Gm5697			ENSMUSG00000081557
ENSMUSG00000091238	-2.70064	-1.4333	2.70064	down	Gm17103			ENSMUSG00000091238
ENSMUSG00000110575	-2.69612	-1.43089	2.69612	down	6330537M06Rik			ENSMUSG00000110575
ENSMUSG00000021791	-2.6959	-1.43077	2.6959	down	Dydc2		71200	ENSMUSG00000021791	GO:0000781|GO:0006348|GO:0042800|GO:0048188|GO:0051568
ENSMUSG00000020686	-2.69547	-1.43054	2.69547	down	Gas2l2		237891	ENSMUSG00000020686	GO:0001578|GO:0001725|GO:0005737|GO:0005856|GO:0005874|GO:0007026|GO:0008017|GO:0008093|GO:0051015
ENSMUSG00000107194	-2.69424	-1.42988	2.69424	down	Gm43173			ENSMUSG00000107194
ENSMUSG00000022425	-2.69402	-1.42976	2.69402	down	Enpp2		18606	ENSMUSG00000022425	GO:0003676|GO:0003824|GO:0004528|GO:0004551|GO:0004622|GO:0005044|GO:0005509|GO:0005576|GO:0005615|GO:0005887|GO:0006629|GO:0006644|GO:0006898|GO:0006935|GO:0006955|GO:0008152|GO:0008270|GO:0009395|GO:0010634|GO:0016020|GO:0016021|GO:0016042|GO:0016787|GO:0030247|GO:0030334|GO:0034638|GO:0045765|GO:0046872|GO:0047391|GO:0050731|GO:0090305|GO:2000394
ENSMUSG00000104574	-2.69348	-1.42947	2.69348	down	Gm42836			ENSMUSG00000104574
ENSMUSG00000028678	-2.69348	-1.42947	2.69348	down	Kif2c		73804	ENSMUSG00000028678	GO:0000166|GO:0000775|GO:0000776|GO:0000777|GO:0003774|GO:0003777|GO:0005524|GO:0005634|GO:0005654|GO:0005694|GO:0005737|GO:0005813|GO:0005829|GO:0005856|GO:0005871|GO:0005874|GO:0005881|GO:0007018|GO:0007019|GO:0007049|GO:0007059|GO:0007080|GO:0008017|GO:0015630|GO:0016020|GO:0016887|GO:0030951|GO:0035371|GO:0051010|GO:0051301|GO:0051310|GO:0051315|GO:0051983
ENSMUSG00000038745	-2.69348	-1.42947	2.69348	down	Nlrp6		101613	ENSMUSG00000038745	GO:0000166|GO:0002376|GO:0002862|GO:0005000|GO:0005515|GO:0005524|GO:0005575|GO:0005634|GO:0005737|GO:0005886|GO:0006954|GO:0007186|GO:0009617|GO:0010506|GO:0016020|GO:0031965|GO:0034122|GO:0042060|GO:0043124|GO:0043409|GO:0045087|GO:0050727|GO:0050777|GO:0061702|GO:0070255|GO:0070373
ENSMUSG00000035270	-2.69348	-1.42947	2.69348	down	Impg2		224224	ENSMUSG00000035270	GO:0005201|GO:0005540|GO:0005578|GO:0007601|GO:0008150|GO:0008201|GO:0016020|GO:0016021|GO:0033165|GO:0043235
ENSMUSG00000000365	-2.69348	-1.42947	2.69348	down	Rnf17		30054	ENSMUSG00000000365	GO:0005634|GO:0005737|GO:0007275|GO:0007283|GO:0007286|GO:0030154|GO:0042803|GO:0046872
ENSMUSG00000037737	-2.69139	-1.42835	2.69139	down	Actrt3		76652	ENSMUSG00000037737	GO:0001673|GO:0005515|GO:0005634|GO:0005737|GO:0005856
ENSMUSG00000055069	-2.68514	-1.425	2.68514	down	Rab39		270160	ENSMUSG00000055069	GO:0000166|GO:0003924|GO:0005515|GO:0005525|GO:0005764|GO:0005794|GO:0005886|GO:0006810|GO:0006914|GO:0015031|GO:0016020|GO:0030670|GO:0031410|GO:0045335|GO:0090383|GO:0090385
ENSMUSG00000095304	-2.68305	-1.42388	2.68305	down	Plac9a		211623	ENSMUSG00000095304	GO:0003674|GO:0005575|GO:0005576|GO:0005615|GO:0008150
ENSMUSG00000100837	-2.67587	-1.42001	2.67587	down	1700063D05Rik			ENSMUSG00000100837
ENSMUSG00000086995	-2.66702	-1.41523	2.66702	down	Gm13544			ENSMUSG00000086995
ENSMUSG00000041735	-2.66581	-1.41458	2.66581	down	Gm13178		546849	ENSMUSG00000041735	GO:0005575|GO:0008152|GO:0009056|GO:0016020|GO:0016021|GO:0016787|GO:0052689
ENSMUSG00000028125	-2.66223	-1.41264	2.66223	down	Abca4		11304	ENSMUSG00000028125	GO:0000166|GO:0001750|GO:0004012|GO:0005524|GO:0005548|GO:0005887|GO:0006649|GO:0006810|GO:0007601|GO:0016020|GO:0016021|GO:0016887|GO:0042626|GO:0043231|GO:0045332|GO:0045494|GO:0050896|GO:0055085|GO:0090555
ENSMUSG00000097365	-2.66215	-1.41259	2.66215	down	C030034L19Rik			ENSMUSG00000097365
ENSMUSG00000043168	-2.66179	-1.4124	2.66179	down	4930426D05Rik			ENSMUSG00000043168
ENSMUSG00000096941	-2.65795	-1.41031	2.65795	down	Gm26720			ENSMUSG00000096941
ENSMUSG00000102824	-2.65735	-1.40999	2.65735	down	Pdcd5-ps			ENSMUSG00000102824
ENSMUSG00000001827	-2.65565	-1.40906	2.65565	down	Folr1		14275	ENSMUSG00000001827	GO:0001947|GO:0003147|GO:0003253|GO:0004872|GO:0005542|GO:0005576|GO:0005634|GO:0005768|GO:0005886|GO:0005903|GO:0006620|GO:0006810|GO:0008144|GO:0008517|GO:0009986|GO:0015884|GO:0016020|GO:0016323|GO:0016324|GO:0017015|GO:0030136|GO:0031103|GO:0031225|GO:0031362|GO:0031410|GO:0031526|GO:0046655|GO:0046658|GO:0048678|GO:0051870|GO:0060828|GO:0061626|GO:0061713|GO:0061714|GO:0070062|GO:0071231
ENSMUSG00000044749	-2.65481	-1.40861	2.65481	down	Abca6		76184	ENSMUSG00000044749	GO:0000166|GO:0005524|GO:0005654|GO:0006810|GO:0006869|GO:0016020|GO:0016021|GO:0016887|GO:0042626|GO:0043231|GO:0055085
ENSMUSG00000078776	-2.6528	-1.40752	2.6528	down	9530053A07Rik		319482	ENSMUSG00000078776	GO:0003674|GO:0005575|GO:0008150
ENSMUSG00000039851	-2.65264	-1.40743	2.65264	down	4932438H23Rik		74387	ENSMUSG00000039851	GO:0003674|GO:0005575|GO:0008150
ENSMUSG00000046811	-2.64888	-1.40538	2.64888	down	Gltpd2		216871	ENSMUSG00000046811	GO:0003674|GO:0005575|GO:0005737|GO:0008150|GO:0120009|GO:0120013
ENSMUSG00000050315	-2.64821	-1.40502	2.64821	down	Synpo2		118449	ENSMUSG00000050315	GO:0000045|GO:0001725|GO:0003779|GO:0005515|GO:0005634|GO:0005737|GO:0005829|GO:0005925|GO:0015629|GO:0030018|GO:0030054|GO:0030335|GO:0031005|GO:0032233|GO:0043231|GO:0051371|GO:0051393|GO:0071889|GO:0099023|GO:2000298
ENSMUSG00000026100	-2.64709	-1.40441	2.64709	down	Mstn		17700	ENSMUSG00000026100	GO:0005102|GO:0005125|GO:0005160|GO:0005515|GO:0005576|GO:0005615|GO:0005737|GO:0007179|GO:0008083|GO:0008201|GO:0009408|GO:0009629|GO:0010469|GO:0010862|GO:0014732|GO:0014741|GO:0014850|GO:0022602|GO:0033574|GO:0033673|GO:0042802|GO:0042803|GO:0042981|GO:0043403|GO:0043408|GO:0043627|GO:0045471|GO:0045662|GO:0045893|GO:0046627|GO:0046716|GO:0048468|GO:0048632|GO:0051384|GO:0051602|GO:0051898|GO:…
ENSMUSG00000053208	-2.64662	-1.40415	2.64662	down	Kat2b-ps			ENSMUSG00000053208
ENSMUSG00000108628	-2.64611	-1.40387	2.64611	down	Gm5037			ENSMUSG00000108628
ENSMUSG00000114907	-2.63981	-1.40043	2.63981	down	AC173482.6			ENSMUSG00000114907
ENSMUSG00000106499	-2.63302	-1.39672	2.63302	down	Gm9403			ENSMUSG00000106499
ENSMUSG00000055958	-2.62687	-1.39334	2.62687	down	Gm9987			ENSMUSG00000055958
ENSMUSG00000003355	-2.62157	-1.39043	2.62157	down	Fkbp11		66120	ENSMUSG00000003355	GO:0000413|GO:0003755|GO:0005528|GO:0005737|GO:0016020|GO:0016021|GO:0016853|GO:0061077
ENSMUSG00000041782	-2.61426	-1.3864	2.61426	down	Lad1		16763	ENSMUSG00000041782	GO:0005198|GO:0005576|GO:0005578|GO:0005604|GO:0045296|GO:0070062
ENSMUSG00000031927	-2.61426	-1.3864	2.61426	down	1700012B09Rik		69325	ENSMUSG00000031927	GO:0003674|GO:0008150
ENSMUSG00000047180	-2.61426	-1.3864	2.61426	down	Neurl3		214854	ENSMUSG00000047180	GO:0005575|GO:0016567|GO:0016740|GO:0046872|GO:0061630
ENSMUSG00000017652	-2.61426	-1.3864	2.61426	down	Cd40		21939	ENSMUSG00000017652	GO:0001934|GO:0002376|GO:0002768|GO:0003823|GO:0004872|GO:0005031|GO:0005515|GO:0005576|GO:0005615|GO:0005737|GO:0005886|GO:0006874|GO:0006954|GO:0009617|GO:0009897|GO:0009986|GO:0016020|GO:0016021|GO:0019899|GO:0019904|GO:0030890|GO:0031625|GO:0031667|GO:0032496|GO:0032735|GO:0033209|GO:0033590|GO:0034341|GO:0035631|GO:0036018|GO:0042113|GO:0042531|GO:0042832|GO:0042981|GO:0043025|GO:0043123|GO:…
ENSMUSG00000038527	-2.61426	-1.3864	2.61426	down	C1rl		232371	ENSMUSG00000038527	GO:0002376|GO:0004252|GO:0005576|GO:0005615|GO:0006508|GO:0006958|GO:0008233|GO:0008236|GO:0016787|GO:0045087|GO:0070062
ENSMUSG00000079168	-2.61426	-1.3864	2.61426	down	Cd209g		70192	ENSMUSG00000079168	GO:0005575|GO:0008150|GO:0030246
ENSMUSG00000112799	-2.61426	-1.3864	2.61426	down	AC155293.1			ENSMUSG00000112799
ENSMUSG00000113660	-2.61426	-1.3864	2.61426	down	Gm5626			ENSMUSG00000113660
ENSMUSG00000039092	-2.61426	-1.3864	2.61426	down	Sptlc3		228677	ENSMUSG00000039092	GO:0003824|GO:0004758|GO:0005783|GO:0005789|GO:0006629|GO:0006665|GO:0008152|GO:0009058|GO:0016020|GO:0016021|GO:0016740|GO:0016746|GO:0017059|GO:0030170|GO:0046520
ENSMUSG00000061615	-2.61426	-1.3864	2.61426	down	Hist1h2ab		319172	ENSMUSG00000061615	GO:0000786|GO:0003674|GO:0003677|GO:0005575|GO:0005634|GO:0005694|GO:0008150|GO:0008285|GO:0019899|GO:0046982|GO:0070062
ENSMUSG00000113892	-2.61259	-1.38548	2.61259	down	CT025611.2			ENSMUSG00000113892
ENSMUSG00000047641	-2.61113	-1.38467	2.61113	down	Krt87		406219	ENSMUSG00000047641	GO:0003674|GO:0005198|GO:0005882|GO:0008150|GO:0045095
ENSMUSG00000086468	-2.61066	-1.38441	2.61066	down	Etaa1os			ENSMUSG00000086468
ENSMUSG00000079465	-2.609	-1.3835	2.609	down	Col4a3		12828	ENSMUSG00000079465	GO:0005178|GO:0005201|GO:0005576|GO:0005578|GO:0005581|GO:0005587|GO:0005604|GO:0005783|GO:0006919|GO:0007155|GO:0007166|GO:0008283|GO:0016525|GO:0032836|GO:0038063|GO:0043231|GO:0072577
ENSMUSG00000041377	-2.60277	-1.38005	2.60277	down	Ninj2		29862	ENSMUSG00000041377	GO:0007155|GO:0016020|GO:0016021|GO:0042246
ENSMUSG00000094370	-2.60175	-1.37948	2.60175	down	Gm3373			ENSMUSG00000094370
ENSMUSG00000042988	-2.59606	-1.37633	2.59606	down	Notum		77583	ENSMUSG00000042988	GO:0005575|GO:0005576|GO:0016055|GO:0016787|GO:0030178|GO:0052689|GO:0090090|GO:1990697|GO:1990699
ENSMUSG00000087387	-2.59445	-1.37543	2.59445	down	Gm15420			ENSMUSG00000087387
ENSMUSG00000082766	-2.59445	-1.37543	2.59445	down	1700064H15Rik			ENSMUSG00000082766	GO:0003674|GO:0005575|GO:0008150
ENSMUSG00000041481	-2.59352	-1.37491	2.59352	down	Serpina3g		20715	ENSMUSG00000041481	GO:0005615
ENSMUSG00000046192	-2.59309	-1.37467	2.59309	down	Iqub		214704	ENSMUSG00000046192	GO:0001669|GO:0005515|GO:0007224|GO:0030030|GO:0031514|GO:0060271
ENSMUSG00000085363	-2.593	-1.37462	2.593	down	Gm15478			ENSMUSG00000085363
ENSMUSG00000031364	-2.58924	-1.37253	2.58924	down	Grpr		14829	ENSMUSG00000031364	GO:0004871|GO:0004930|GO:0004946|GO:0005515|GO:0005886|GO:0005887|GO:0007165|GO:0007186|GO:0007200|GO:0007218|GO:0008188|GO:0008528|GO:0016020|GO:0016021|GO:0031989|GO:0035176|GO:0036343|GO:0042127|GO:0043207|GO:0061744
ENSMUSG00000112161	-2.58888	-1.37233	2.58888	down	Gm34045			ENSMUSG00000112161
ENSMUSG00000030761	-2.58847	-1.3721	2.58847	down	Myo7a		17921	ENSMUSG00000030761	GO:0000146|GO:0000166|GO:0001750|GO:0001845|GO:0001917|GO:0003774|GO:0003779|GO:0005515|GO:0005516|GO:0005524|GO:0005737|GO:0005765|GO:0005829|GO:0005856|GO:0005902|GO:0005938|GO:0006810|GO:0006886|GO:0006909|GO:0007040|GO:0007600|GO:0007601|GO:0007605|GO:0016324|GO:0016459|GO:0019904|GO:0030030|GO:0030048|GO:0030507|GO:0030898|GO:0031477|GO:0032391|GO:0032403|GO:0032420|GO:0042470|GO:0042472|GO:…
ENSMUSG00000081884	-2.58299	-1.36904	2.58299	down	Gm11821			ENSMUSG00000081884
ENSMUSG00000099112	-2.58093	-1.36789	2.58093	down	Gm27406			ENSMUSG00000099112
ENSMUSG00000114968	-2.58084	-1.36784	2.58084	down	AC130217.2			ENSMUSG00000114968
ENSMUSG00000113918	-2.57986	-1.36729	2.57986	down	Gm6566			ENSMUSG00000113918
ENSMUSG00000022949	-2.57949	-1.36708	2.57949	down	Clic6		209195	ENSMUSG00000022949	GO:0005244|GO:0005254|GO:0005634|GO:0005737|GO:0005886|GO:0006810|GO:0006811|GO:0006821|GO:0016020|GO:0016021|GO:0034707|GO:0034765|GO:0070062|GO:1902476
ENSMUSG00000068196	-2.57763	-1.36604	2.57763	down	Col8a1		12837	ENSMUSG00000068196	GO:0001525|GO:0005576|GO:0005578|GO:0005581|GO:0005604|GO:0005615|GO:0007155|GO:0010811|GO:0031012|GO:0035987|GO:0048593|GO:0050673|GO:0070062
ENSMUSG00000039158	-2.57673	-1.36554	2.57673	down	Akna		100182	ENSMUSG00000039158	GO:0000978|GO:0001077|GO:0001650|GO:0003677|GO:0005634|GO:0005654|GO:0005813|GO:0005829|GO:0006351|GO:0006355|GO:0006366|GO:0016020|GO:0043231|GO:0045944
ENSMUSG00000007034	-2.57631	-1.3653	2.57631	down	Slc44a4		70129	ENSMUSG00000007034	GO:0005886|GO:0008292|GO:0015220|GO:0015871|GO:0016020|GO:0016021|GO:0016324|GO:0030307|GO:0030974|GO:0032475|GO:0035675|GO:0061526|GO:0070062|GO:0090422
ENSMUSG00000044921	-2.57465	-1.36438	2.57465	down	Rassf9		237504	ENSMUSG00000044921	GO:0005622|GO:0005768|GO:0005829|GO:0007165|GO:0012510|GO:0016197|GO:0070062
ENSMUSG00000082336	-2.57048	-1.36204	2.57048	down	Gm8401			ENSMUSG00000082336
ENSMUSG00000029851	-2.56673	-1.35993	2.56673	down	Tcaf2		232748	ENSMUSG00000029851	GO:0002244|GO:0005886|GO:0006810|GO:0010360|GO:0016020|GO:0030335|GO:0044325|GO:0090314
ENSMUSG00000029917	-2.56631	-1.35969	2.56631	down	C130060K24Rik		243407	ENSMUSG00000029917	GO:0004871|GO:0004930|GO:0004983|GO:0005887|GO:0007165|GO:0007186|GO:0007218|GO:0016020|GO:0016021|GO:0032870|GO:0042277|GO:1901652
ENSMUSG00000046991	-2.5651	-1.35902	2.5651	down	Wdr27		71682	ENSMUSG00000046991	GO:0003674|GO:0005654|GO:0008150
ENSMUSG00000056854	-2.55743	-1.35469	2.55743	down	Pou3f4		18994	ENSMUSG00000056854	GO:0000977|GO:0003677|GO:0003680|GO:0003690|GO:0003700|GO:0005622|GO:0005634|GO:0006351|GO:0006355|GO:0006357|GO:0006366|GO:0007420|GO:0007605|GO:0021879|GO:0043565|GO:0048839|GO:0090103|GO:2001054
ENSMUSG00000115090	-2.55363	-1.35255	2.55363	down	AC155167.1			ENSMUSG00000115090
ENSMUSG00000039110	-2.55162	-1.35141	2.55162	down	Mycbpap		104601	ENSMUSG00000039110	GO:0005737|GO:0007268|GO:0007275|GO:0007283|GO:0008150|GO:0016020|GO:0030154
ENSMUSG00000108478	-2.54909	-1.34998	2.54909	down	Gm19514			ENSMUSG00000108478
ENSMUSG00000055210	-2.54859	-1.3497	2.54859	down	Foxd2		17301	ENSMUSG00000055210	GO:0000981|GO:0003677|GO:0003700|GO:0005634|GO:0006351|GO:0006355|GO:0009653|GO:0030154|GO:0043565|GO:0045944
ENSMUSG00000087347	-2.54396	-1.34708	2.54396	down	1700047K16Rik			ENSMUSG00000087347
ENSMUSG00000075304	-2.53999	-1.34482	2.53999	down	Sp5		64406	ENSMUSG00000075304	GO:0000122|GO:0000977|GO:0000981|GO:0001227|GO:0003676|GO:0003677|GO:0005634|GO:0006351|GO:0006355|GO:0006357|GO:0036342|GO:0043565|GO:0046872|GO:0060349|GO:0071407
ENSMUSG00000016024	-2.53983	-1.34473	2.53983	down	Lbp		16803	ENSMUSG00000016024	GO:0001530|GO:0002232|GO:0002281|GO:0002376|GO:0005102|GO:0005576|GO:0005615|GO:0006810|GO:0006869|GO:0006953|GO:0008228|GO:0008289|GO:0009986|GO:0015920|GO:0016020|GO:0031663|GO:0032490|GO:0032496|GO:0032720|GO:0032722|GO:0032755|GO:0032757|GO:0032760|GO:0033036|GO:0034145|GO:0042535|GO:0042742|GO:0043032|GO:0044130|GO:0045087|GO:0045919|GO:0050829|GO:0050830|GO:0060265|GO:0070062|GO:0070891|GO:…
ENSMUSG00000057143	-2.5397	-1.34466	2.5397	down	Trim12c		319236	ENSMUSG00000057143	GO:0000932|GO:0002221|GO:0004842|GO:0005622|GO:0005737|GO:0006914|GO:0008270|GO:0008329|GO:0016567|GO:0019901|GO:0030674|GO:0042802|GO:0042803|GO:0045087|GO:0046872|GO:0051607|GO:1990462
ENSMUSG00000001583	-2.53523	-1.34212	2.53523	down	Tnk1		83813	ENSMUSG00000001583	GO:0000166|GO:0004672|GO:0004713|GO:0004715|GO:0005102|GO:0005524|GO:0005737|GO:0005829|GO:0006468|GO:0007169|GO:0016020|GO:0016301|GO:0016310|GO:0016477|GO:0016740|GO:0018108|GO:0030154|GO:0030308|GO:0031234|GO:0038083|GO:0042127|GO:0045087|GO:0046580|GO:0046777
ENSMUSG00000081010	-2.53504	-1.34201	2.53504	down	Gm13880			ENSMUSG00000081010
ENSMUSG00000030745	-2.53504	-1.34201	2.53504	down	Il21r		60504	ENSMUSG00000030745	GO:0004888|GO:0004896|GO:0007165|GO:0016020|GO:0016021|GO:0019221
ENSMUSG00000020878	-2.53504	-1.34201	2.53504	down	Lrrc46		69297	ENSMUSG00000020878	GO:0003674|GO:0005575|GO:0031647|GO:1903955
ENSMUSG00000113428	-2.53504	-1.34201	2.53504	down	Gm7664			ENSMUSG00000113428
ENSMUSG00000047230	-2.53433	-1.34161	2.53433	down	Cldn2		12738	ENSMUSG00000047230	GO:0005198|GO:0005515|GO:0005886|GO:0005923|GO:0016020|GO:0016021|GO:0016338|GO:0030054|GO:0042802|GO:0070062
ENSMUSG00000106783	-2.53095	-1.33968	2.53095	down	Chaer1			ENSMUSG00000106783
ENSMUSG00000098108	-2.52938	-1.33878	2.52938	down	Gm27008			ENSMUSG00000098108
ENSMUSG00000087263	-2.52763	-1.33779	2.52763	down	Gm15726			ENSMUSG00000087263
ENSMUSG00000085733	-2.52357	-1.33547	2.52357	down	Arhgap27os1			ENSMUSG00000085733
ENSMUSG00000024727	-2.52334	-1.33534	2.52334	down	Trpm6		225997	ENSMUSG00000024727	GO:0000166|GO:0004674|GO:0005216|GO:0005261|GO:0005262|GO:0005524|GO:0005886|GO:0006468|GO:0006810|GO:0006811|GO:0006812|GO:0006816|GO:0009636|GO:0016020|GO:0016021|GO:0016301|GO:0016310|GO:0016324|GO:0016740|GO:0030001|GO:0031526|GO:0034220|GO:0046872|GO:0051262|GO:0055085|GO:0070588|GO:0098655
ENSMUSG00000097090	-2.52292	-1.33509	2.52292	down	Gm26724			ENSMUSG00000097090
ENSMUSG00000082433	-2.52246	-1.33483	2.52246	down	Gm9025			ENSMUSG00000082433
ENSMUSG00000114429	-2.52246	-1.33483	2.52246	down	AC113060.1			ENSMUSG00000114429
ENSMUSG00000103785	-2.52188	-1.3345	2.52188	down	Gm35025			ENSMUSG00000103785
ENSMUSG00000101621	-2.52044	-1.33368	2.52044	down	Gm28905			ENSMUSG00000101621
ENSMUSG00000086129	-2.51919	-1.33296	2.51919	down	Gm13558			ENSMUSG00000086129
ENSMUSG00000110062	-2.51774	-1.33213	2.51774	down	B430319F04Rik			ENSMUSG00000110062
ENSMUSG00000018822	-2.5164	-1.33136	2.5164	down	Sfrp5		54612	ENSMUSG00000018822	GO:0005576|GO:0007275|GO:0008285|GO:0016055|GO:0030111|GO:0030510|GO:0035414|GO:0043433|GO:0051898|GO:0090090|GO:2000057
ENSMUSG00000084892	-2.51544	-1.33081	2.51544	down	Gm14471			ENSMUSG00000084892
ENSMUSG00000086770	-2.50794	-1.3265	2.50794	down	Gm15351			ENSMUSG00000086770
ENSMUSG00000086851	-2.4996	-1.3217	2.4996	down	A430108G06Rik			ENSMUSG00000086851
ENSMUSG00000038583	-2.49751	-1.32049	2.49751	down	Pln		18821	ENSMUSG00000038583	GO:0002026|GO:0005246|GO:0005515|GO:0005739|GO:0005783|GO:0005789|GO:0006816|GO:0006874|GO:0007219|GO:0008016|GO:0010043|GO:0010459|GO:0010880|GO:0010881|GO:0016020|GO:0016021|GO:0016529|GO:0031966|GO:0031982|GO:0032780|GO:0032868|GO:0033017|GO:0033574|GO:0042030|GO:0043234|GO:0045822|GO:0048738|GO:0051260|GO:0051924|GO:0051926|GO:0060314|GO:0086004|GO:0086023|GO:0086092|GO:0090279|GO:0090534|GO:…
ENSMUSG00000058488	-2.4969	-1.32014	2.4969	down	Kl		16591	ENSMUSG00000058488	GO:0004553|GO:0004566|GO:0004871|GO:0005104|GO:0005515|GO:0005576|GO:0005615|GO:0005886|GO:0005887|GO:0005975|GO:0006112|GO:0007568|GO:0008152|GO:0008286|GO:0008422|GO:0008543|GO:0016020|GO:0016021|GO:0016324|GO:0016787|GO:0016798|GO:0017134|GO:0030501|GO:0055074|GO:0070062|GO:0090080|GO:1901657
ENSMUSG00000112937	-2.49543	-1.31929	2.49543	down	Gm17746			ENSMUSG00000112937
ENSMUSG00000044393	-2.49444	-1.31872	2.49444	down	Dsg2		13511	ENSMUSG00000044393	GO:0002934|GO:0003165|GO:0005509|GO:0005886|GO:0007155|GO:0007156|GO:0009986|GO:0014704|GO:0016020|GO:0016021|GO:0016324|GO:0016328|GO:0030054|GO:0030057|GO:0032570|GO:0046872|GO:0050839|GO:0060135|GO:0070062|GO:0086073|GO:0086091|GO:0098911
ENSMUSG00000031734	-2.4923	-1.31748	2.4923	down	Irx3		16373	ENSMUSG00000031734	GO:0001656|GO:0001822|GO:0003677|GO:0005634|GO:0005737|GO:0006351|GO:0006355|GO:0007275|GO:0007498|GO:0030424|GO:0043565|GO:0045665|GO:0045666|GO:0072047|GO:0072086
ENSMUSG00000031262	-2.4923	-1.31748	2.4923	down	Cenpi		102920	ENSMUSG00000031262	GO:0000775|GO:0000776|GO:0003674|GO:0005634|GO:0005694|GO:0005829|GO:0008150|GO:0016604|GO:0034508
ENSMUSG00000074925	-2.48823	-1.31512	2.48823	down	Ptar1		72351	ENSMUSG00000074925	GO:0005737|GO:0008318|GO:0018342|GO:1990234
ENSMUSG00000114623	-2.48559	-1.31359	2.48559	down	AC155298.2			ENSMUSG00000114623
ENSMUSG00000005611	-2.48223	-1.31163	2.48223	down	Mrvi1		17540	ENSMUSG00000005611	GO:0005515|GO:0005737|GO:0016020|GO:0016021|GO:0016529|GO:0019934|GO:0045986|GO:0048471|GO:0060087
ENSMUSG00000098507	-2.4815	-1.31121	2.4815	down	Gm27935			ENSMUSG00000098507
ENSMUSG00000112121	-2.47932	-1.30995	2.47932	down	C230072F16Rik			ENSMUSG00000112121
ENSMUSG00000019779	-2.47667	-1.3084	2.47667	down	Frk		14302	ENSMUSG00000019779	GO:0000122|GO:0000166|GO:0004672|GO:0004713|GO:0004715|GO:0005102|GO:0005524|GO:0005634|GO:0005654|GO:0005737|GO:0005829|GO:0005886|GO:0006468|GO:0007169|GO:0016301|GO:0016310|GO:0016477|GO:0016740|GO:0030154|GO:0031234|GO:0038083|GO:0042127|GO:0045087|GO:0070062
ENSMUSG00000085664	-2.47652	-1.30831	2.47652	down	Atxn7l1os2			ENSMUSG00000085664
ENSMUSG00000055172	-2.47166	-1.30548	2.47166	down	C1ra		50909	ENSMUSG00000055172	GO:0002376|GO:0004252|GO:0005509|GO:0005615|GO:0006508|GO:0006958|GO:0008233|GO:0008236|GO:0016787|GO:0045087|GO:0070062|GO:0072562
ENSMUSG00000087353	-2.46847	-1.30362	2.46847	down	Gm13727			ENSMUSG00000087353
ENSMUSG00000061808	-2.46808	-1.30339	2.46808	down	Ttr		22139	ENSMUSG00000061808	GO:0005179|GO:0005515|GO:0005576|GO:0005615|GO:0006810|GO:0010469|GO:0042562|GO:0042572|GO:0042802|GO:0043234|GO:0046982|GO:0070062|GO:0070324|GO:0070327
ENSMUSG00000038304	-2.46624	-1.30231	2.46624	down	Cd160		54215	ENSMUSG00000038304	GO:0005102|GO:0005886|GO:0007165|GO:0016020|GO:0031225|GO:0032393|GO:0046658|GO:0050829
ENSMUSG00000041845	-2.46099	-1.29924	2.46099	down	Rhod		11854	ENSMUSG00000041845	GO:0000166|GO:0003924|GO:0005525|GO:0005622|GO:0005768|GO:0005769|GO:0005886|GO:0006605|GO:0007264|GO:0016020|GO:0019901|GO:0030032|GO:0030335|GO:0045785|GO:0048041|GO:0051017|GO:0051893|GO:2000249
ENSMUSG00000112388	-2.45838	-1.29771	2.45838	down	AI463170			ENSMUSG00000112388
ENSMUSG00000059891	-2.45478	-1.29559	2.45478	down	Tsks		22116	ENSMUSG00000059891	GO:0001669|GO:0005737|GO:0005814|GO:0005856|GO:0010923|GO:0016301|GO:0016310|GO:0019901|GO:0031410
ENSMUSG00000073077	-2.45362	-1.29491	2.45362	down	Gm7173			ENSMUSG00000073077	GO:0003674|GO:0005575|GO:0008150
ENSMUSG00000059049	-2.45329	-1.29472	2.45329	down	Frem1		329872	ENSMUSG00000059049	GO:0005576|GO:0005578|GO:0005604|GO:0007154|GO:0007155|GO:0007160|GO:0007275|GO:0016021|GO:0030246|GO:0046872|GO:0097094
ENSMUSG00000017723	-2.45269	-1.29437	2.45269	down	Wfdc2		67701	ENSMUSG00000017723	GO:0004867|GO:0004869|GO:0005576|GO:0010466|GO:0010951|GO:0019828|GO:0030414|GO:0070062
ENSMUSG00000057286	-2.45267	-1.29436	2.45267	down	St6galnac2		20446	ENSMUSG00000057286	GO:0000139|GO:0005794|GO:0006486|GO:0008373|GO:0009311|GO:0016020|GO:0016021|GO:0016740|GO:0016757|GO:0018279|GO:0097503
ENSMUSG00000098293	-2.45064	-1.29316	2.45064	down	Mir6991			ENSMUSG00000098293
ENSMUSG00000095280	-2.44556	-1.29017	2.44556	down	Gm21738			ENSMUSG00000095280	GO:0016020|GO:0016021
ENSMUSG00000056987	-2.44519	-1.28995	2.44519	down	Fam71d		70897	ENSMUSG00000056987	GO:0003674|GO:0005634|GO:0008150|GO:0016020|GO:0016021
ENSMUSG00000093460	-2.44248	-1.28835	2.44248	down	Six3os1			ENSMUSG00000093460
ENSMUSG00000085001	-2.44201	-1.28807	2.44201	down	Rapgef4os2			ENSMUSG00000085001
ENSMUSG00000053545	-2.43712	-1.28518	2.43712	down	6430503K07Rik			ENSMUSG00000053545
ENSMUSG00000110686	-2.43559	-1.28427	2.43559	down	Gm45855			ENSMUSG00000110686
ENSMUSG00000021363	-2.43364	-1.28311	2.43364	down	Mak		17152	ENSMUSG00000021363	GO:0000166|GO:0001750|GO:0001917|GO:0003713|GO:0004672|GO:0004674|GO:0005515|GO:0005524|GO:0005634|GO:0005737|GO:0005813|GO:0005815|GO:0005819|GO:0005856|GO:0005929|GO:0005930|GO:0006351|GO:0006355|GO:0006468|GO:0010468|GO:0016301|GO:0016310|GO:0016740|GO:0030496|GO:0031514|GO:0032391|GO:0035556|GO:0042073|GO:0042995|GO:0045494|GO:0046777|GO:0046872|GO:0072686|GO:0097542|GO:1902856
ENSMUSG00000079644	-2.43289	-1.28267	2.43289	down	Gm1110		382064	ENSMUSG00000079644	GO:0004553|GO:0004565|GO:0005975|GO:0008150|GO:0008152|GO:0016787|GO:0016798
ENSMUSG00000038677	-2.43158	-1.2819	2.43158	down	Scube3		268935	ENSMUSG00000038677	GO:0005509|GO:0005576|GO:0005615|GO:0009986|GO:0030154|GO:0045880|GO:0051260|GO:0051291
ENSMUSG00000021898	-2.43116	-1.28165	2.43116	down	Asb14		142687	ENSMUSG00000021898	GO:0005622|GO:0016567|GO:0035556
ENSMUSG00000024107	-2.43116	-1.28165	2.43116	down	Lhcgr		16867	ENSMUSG00000024107	GO:0001541|GO:0001545|GO:0004871|GO:0004930|GO:0004963|GO:0004964|GO:0005622|GO:0005886|GO:0005887|GO:0007165|GO:0007186|GO:0007189|GO:0007190|GO:0007200|GO:0007283|GO:0008528|GO:0008584|GO:0008585|GO:0009755|GO:0016020|GO:0016021|GO:0016500|GO:0022602|GO:0032962|GO:0035472|GO:0038106|GO:0042699|GO:0042700|GO:0043950|GO:0045670|GO:0045762|GO:0046544|GO:0050890|GO:0060065|GO:0071371|GO:0071373|GO:…
ENSMUSG00000109473	-2.42768	-1.27958	2.42768	down	B930025P03Rik			ENSMUSG00000109473
ENSMUSG00000086610	-2.4235	-1.2771	2.4235	down	Gm15408			ENSMUSG00000086610
ENSMUSG00000102817	-2.42266	-1.27659	2.42266	down	Gm6185			ENSMUSG00000102817
ENSMUSG00000035775	-2.42209	-1.27625	2.42209	down	Krt20		66809	ENSMUSG00000035775	GO:0005198|GO:0005515|GO:0005737|GO:0005829|GO:0005882|GO:0006915|GO:0033554|GO:0045109|GO:0050708
ENSMUSG00000111583	-2.42116	-1.2757	2.42116	down	AC150314.2			ENSMUSG00000111583
ENSMUSG00000099568	-2.42088	-1.27553	2.42088	down	Gm28513			ENSMUSG00000099568
ENSMUSG00000114649	-2.42038	-1.27523	2.42038	down	CT025642.3			ENSMUSG00000114649
ENSMUSG00000053081	-2.41981	-1.27489	2.41981	down	1700069B07Rik			ENSMUSG00000053081
ENSMUSG00000021611	-2.41788	-1.27374	2.41788	down	Tert		21752	ENSMUSG00000021611	GO:0000049|GO:0000333|GO:0000781|GO:0000784|GO:0001172|GO:0001223|GO:0003677|GO:0003720|GO:0003721|GO:0003723|GO:0003964|GO:0003968|GO:0005515|GO:0005634|GO:0005654|GO:0005694|GO:0005697|GO:0005730|GO:0005737|GO:0005739|GO:0005886|GO:0006278|GO:0007004|GO:0007005|GO:0008022|GO:0010629|GO:0016605|GO:0016740|GO:0016779|GO:0022616|GO:0030177|GO:0030422|GO:0030529|GO:0031379|GO:0031647|GO:0032092|GO:…
ENSMUSG00000102634	-2.41604	-1.27265	2.41604	down	Gm38225			ENSMUSG00000102634
ENSMUSG00000033589	-2.41551	-1.27233	2.41551	down	Reep4		72549	ENSMUSG00000033589	GO:0003674|GO:0005783|GO:0005789|GO:0005874|GO:0006998|GO:0007049|GO:0007084|GO:0008017|GO:0016020|GO:0016021|GO:0051301
ENSMUSG00000097072	-2.41462	-1.2718	2.41462	down	Foxl2os			ENSMUSG00000097072
ENSMUSG00000066752	-2.41316	-1.27092	2.41316	down	Gm10176			ENSMUSG00000066752
ENSMUSG00000086515	-2.41302	-1.27084	2.41302	down	Erich2os			ENSMUSG00000086515
ENSMUSG00000097262	-2.41302	-1.27084	2.41302	down	4933416M07Rik			ENSMUSG00000097262
ENSMUSG00000047565	-2.41302	-1.27084	2.41302	down	Acot10		64833	ENSMUSG00000047565	GO:0005739|GO:0006637|GO:0016787|GO:0047617|GO:0052689
ENSMUSG00000043122	-2.40787	-1.26776	2.40787	down	A530016L24Rik		319942	ENSMUSG00000043122	GO:0016020|GO:0016021
ENSMUSG00000102112	-2.40787	-1.26776	2.40787	down	1810041H14Rik			ENSMUSG00000102112
ENSMUSG00000069743	-2.40774	-1.26768	2.40774	down	Zfp820		75424	ENSMUSG00000069743	GO:0003674|GO:0003676|GO:0005575|GO:0005622|GO:0006355|GO:0008150|GO:0046872
ENSMUSG00000049353	-2.4054	-1.26628	2.4054	down	Rd3		74023	ENSMUSG00000049353	GO:0007601|GO:0050896|GO:0060041
ENSMUSG00000082927	-2.39849	-1.26213	2.39849	down	Gm5863			ENSMUSG00000082927
ENSMUSG00000087192	-2.39488	-1.25995	2.39488	down	4930412L05Rik			ENSMUSG00000087192
ENSMUSG00000097158	-2.39488	-1.25995	2.39488	down	Gm26516			ENSMUSG00000097158
ENSMUSG00000079505	-2.39414	-1.25951	2.39414	down	Gm11131			ENSMUSG00000079505
ENSMUSG00000080950	-2.3938	-1.2593	2.3938	down	Gm7278			ENSMUSG00000080950
ENSMUSG00000033792	-2.39292	-1.25877	2.39292	down	Atp7a		11977	ENSMUSG00000033792	GO:0000166|GO:0001568|GO:0001701|GO:0001836|GO:0001889|GO:0001974|GO:0002082|GO:0004008|GO:0005375|GO:0005507|GO:0005515|GO:0005524|GO:0005634|GO:0005770|GO:0005783|GO:0005794|GO:0005802|GO:0005829|GO:0005886|GO:0005902|GO:0006568|GO:0006570|GO:0006584|GO:0006810|GO:0006811|GO:0006812|GO:0006825|GO:0006878|GO:0007005|GO:0007595|GO:0007626|GO:0010041|GO:0010042|GO:0010043|GO:0010273|GO:0010288|GO:…
ENSMUSG00000109089	-2.38911	-1.25647	2.38911	down	4833411C07Rik			ENSMUSG00000109089
ENSMUSG00000082241	-2.38747	-1.25548	2.38747	down	Gng5-ps			ENSMUSG00000082241
ENSMUSG00000024598	-2.38376	-1.25324	2.38376	down	Fbn2		14119	ENSMUSG00000024598	GO:0001527|GO:0005201|GO:0005509|GO:0005515|GO:0005576|GO:0005578|GO:0030326|GO:0030501|GO:0031012|GO:0035108|GO:0035583|GO:0043010|GO:0045669|GO:0048048|GO:0060346
ENSMUSG00000108688	-2.38127	-1.25173	2.38127	down	Gm44985			ENSMUSG00000108688
ENSMUSG00000046844	-2.37777	-1.24961	2.37777	down	Vat1l		270097	ENSMUSG00000046844	GO:0008270|GO:0016491|GO:0055114
ENSMUSG00000000159	-2.37765	-1.24954	2.37765	down	Igsf5		72058	ENSMUSG00000000159	GO:0016020|GO:0016021
ENSMUSG00000027070	-2.3766	-1.2489	2.3766	down	Lrp2		14725	ENSMUSG00000027070	GO:0001843|GO:0003139|GO:0003148|GO:0003223|GO:0003281|GO:0004872|GO:0005509|GO:0005515|GO:0005765|GO:0005768|GO:0005783|GO:0005794|GO:0005886|GO:0005903|GO:0005905|GO:0006766|GO:0006810|GO:0006897|GO:0006898|GO:0007399|GO:0007507|GO:0007605|GO:0008144|GO:0008283|GO:0008584|GO:0009897|GO:0016020|GO:0016021|GO:0016324|GO:0017124|GO:0030001|GO:0030139|GO:0030424|GO:0030425|GO:0030514|GO:0030900|GO:…
ENSMUSG00000111272	-2.3766	-1.2489	2.3766	down	Gm7787			ENSMUSG00000111272
ENSMUSG00000072674	-2.3766	-1.2489	2.3766	down	Plac9b		100039246	ENSMUSG00000072674	GO:0003674|GO:0005575|GO:0005576|GO:0005615|GO:0008150
ENSMUSG00000015355	-2.3766	-1.2489	2.3766	down	Cd48		12506	ENSMUSG00000015355	GO:0002819|GO:0004872|GO:0005515|GO:0005886|GO:0007165|GO:0009897|GO:0016020|GO:0031225|GO:0042110|GO:0045121|GO:0070062
ENSMUSG00000044268	-2.3766	-1.2489	2.3766	down	Gm4895			ENSMUSG00000044268
ENSMUSG00000047497	-2.3766	-1.2489	2.3766	down	Adamts12		239337	ENSMUSG00000047497	GO:0004222|GO:0005576|GO:0005578|GO:0006508|GO:0007160|GO:0008233|GO:0008237|GO:0008270|GO:0016477|GO:0016787|GO:0030167|GO:0031012|GO:0032331|GO:0046872|GO:0050727|GO:0051603|GO:0071347|GO:0071356|GO:0071773|GO:1901509|GO:1902203|GO:1902548|GO:2001113
ENSMUSG00000025017	-2.3766	-1.2489	2.3766	down	Pik3ap1		83490	ENSMUSG00000025017	GO:0005515|GO:0005737|GO:0005829|GO:0005886|GO:0014068|GO:0016020|GO:0034134|GO:0034142|GO:0034154|GO:0034162|GO:0036312|GO:0042802|GO:0050727
ENSMUSG00000049134	-2.3766	-1.2489	2.3766	down	Nrap		18175	ENSMUSG00000049134	GO:0003779|GO:0005515|GO:0005916|GO:0005927|GO:0017166|GO:0030016|GO:0030036|GO:0046872|GO:0051371
ENSMUSG00000080870	-2.3766	-1.2489	2.3766	down	Gm14111			ENSMUSG00000080870
ENSMUSG00000037661	-2.3766	-1.2489	2.3766	down	Gpr160		71862	ENSMUSG00000037661	GO:0004871|GO:0004930|GO:0005886|GO:0007165|GO:0007186|GO:0016020|GO:0016021|GO:0043235
ENSMUSG00000105741	-2.3766	-1.2489	2.3766	down	C79130			ENSMUSG00000105741
ENSMUSG00000107385	-2.3766	-1.2489	2.3766	down	C330024D21Rik			ENSMUSG00000107385
ENSMUSG00000089942	-2.3766	-1.2489	2.3766	down	Pira2			ENSMUSG00000089942	GO:0003674|GO:0005575|GO:0008150
ENSMUSG00000004371	-2.3766	-1.2489	2.3766	down	Il11		16156	ENSMUSG00000004371	GO:0005125|GO:0005142|GO:0005576|GO:0005615|GO:0005737|GO:0008083|GO:0008284|GO:0010469|GO:0033138|GO:0043410|GO:0045944|GO:0046888|GO:0050731
ENSMUSG00000082154	-2.3766	-1.2489	2.3766	down	Gm16464			ENSMUSG00000082154
ENSMUSG00000081021	-2.3766	-1.2489	2.3766	down	Gm11964			ENSMUSG00000081021
ENSMUSG00000071342	-2.3766	-1.2489	2.3766	down	Lsmem1		380755	ENSMUSG00000071342	GO:0003674|GO:0005829|GO:0008150|GO:0016020|GO:0016021
ENSMUSG00000113186	-2.3766	-1.2489	2.3766	down	A330076C08Rik			ENSMUSG00000113186
ENSMUSG00000096971	-2.3766	-1.2489	2.3766	down	4930556M19Rik			ENSMUSG00000096971
ENSMUSG00000078240	-2.3766	-1.2489	2.3766	down	Gm3550			ENSMUSG00000078240	GO:0002181|GO:0003735|GO:0005622|GO:0005840|GO:0006412|GO:0022625|GO:0030529
ENSMUSG00000024553	-2.3766	-1.2489	2.3766	down	Galr1		14427	ENSMUSG00000024553	GO:0004871|GO:0004930|GO:0004966|GO:0005622|GO:0005886|GO:0005887|GO:0007165|GO:0007186|GO:0007189|GO:0007194|GO:0007204|GO:0007218|GO:0016020|GO:0016021|GO:0017046|GO:0042923|GO:0045944|GO:0051464
ENSMUSG00000056380	-2.3766	-1.2489	2.3766	down	Gpr50		14765	ENSMUSG00000056380	GO:0004871|GO:0004930|GO:0005654|GO:0005886|GO:0007165|GO:0007186|GO:0008502|GO:0016020|GO:0016021|GO:0042802
ENSMUSG00000082840	-2.3766	-1.2489	2.3766	down	Gm16421			ENSMUSG00000082840
ENSMUSG00000062310	-2.3766	-1.2489	2.3766	down	Glrp1		14659	ENSMUSG00000062310	GO:0000122|GO:0003674|GO:0005634
ENSMUSG00000098206	-2.3766	-1.2489	2.3766	down	A430106G13Rik			ENSMUSG00000098206
ENSMUSG00000026725	-2.3766	-1.2489	2.3766	down	Tnn		329278	ENSMUSG00000026725	GO:0002076|GO:0005178|GO:0005576|GO:0005578|GO:0007160|GO:0007409|GO:0009986|GO:0016049|GO:0016477|GO:0033689|GO:0042802|GO:0045668|GO:1905240
ENSMUSG00000103659	-2.3766	-1.2489	2.3766	down	Gm32569			ENSMUSG00000103659
ENSMUSG00000097784	-2.3766	-1.2489	2.3766	down	A430105J06Rik			ENSMUSG00000097784
ENSMUSG00000026630	-2.3766	-1.2489	2.3766	down	Batf3		381319	ENSMUSG00000026630	GO:0000122|GO:0000978|GO:0001078|GO:0003677|GO:0003700|GO:0005634|GO:0006351|GO:0006355|GO:0006357|GO:0009615|GO:0030154|GO:0043011|GO:0097028
ENSMUSG00000103232	-2.3766	-1.2489	2.3766	down	Gm37160			ENSMUSG00000103232
ENSMUSG00000106961	-2.3766	-1.2489	2.3766	down	Gm43128			ENSMUSG00000106961
ENSMUSG00000041358	-2.3766	-1.2489	2.3766	down	Nutm1		213765	ENSMUSG00000041358	GO:0003674|GO:0005575|GO:0005634|GO:0005737|GO:0008150
ENSMUSG00000085582	-2.3766	-1.2489	2.3766	down	3110099E03Rik			ENSMUSG00000085582
ENSMUSG00000027202	-2.3766	-1.2489	2.3766	down	Slc12a1		20495	ENSMUSG00000027202	GO:0005215|GO:0006811|GO:0015377|GO:0016020|GO:0016021|GO:0055085|GO:0070062|GO:1902476
ENSMUSG00000039304	-2.3766	-1.2489	2.3766	down	Tnfsf10		22035	ENSMUSG00000039304	GO:0005125|GO:0005164|GO:0005615|GO:0006915|GO:0006955|GO:0008270|GO:0008584|GO:0010469|GO:0016020|GO:0016021|GO:0032813|GO:0032868|GO:0042802|GO:0043065|GO:0043123|GO:0043280|GO:0046872|GO:0070062|GO:0090200|GO:2001238
ENSMUSG00000114832	-2.3766	-1.2489	2.3766	down	AC158938.1			ENSMUSG00000114832
ENSMUSG00000104037	-2.3766	-1.2489	2.3766	down	Gm37776			ENSMUSG00000104037
ENSMUSG00000097250	-2.3766	-1.2489	2.3766	down	Gm26771			ENSMUSG00000097250
ENSMUSG00000105304	-2.3766	-1.2489	2.3766	down	Gm43696			ENSMUSG00000105304
ENSMUSG00000091542	-2.3766	-1.2489	2.3766	down	Gm17167			ENSMUSG00000091542
ENSMUSG00000107726	-2.3766	-1.2489	2.3766	down	Gm44037			ENSMUSG00000107726
ENSMUSG00000092094	-2.3766	-1.2489	2.3766	down	Zfp804b		207618	ENSMUSG00000092094	GO:0003674|GO:0003676|GO:0008150|GO:0046872
ENSMUSG00000095550	-2.3766	-1.2489	2.3766	down	Gm21671		100862359	ENSMUSG00000095550
ENSMUSG00000105700	-2.3766	-1.2489	2.3766	down	Gm42772			ENSMUSG00000105700
ENSMUSG00000106430	-2.3766	-1.2489	2.3766	down	Gm42460			ENSMUSG00000106430
ENSMUSG00000029193	-2.3766	-1.2489	2.3766	down	Cckar		12425	ENSMUSG00000029193	GO:0001764|GO:0004871|GO:0004930|GO:0004951|GO:0005886|GO:0005887|GO:0007165|GO:0007186|GO:0007409|GO:0007586|GO:0007631|GO:0015054|GO:0016020|GO:0016021|GO:0030900|GO:0032870|GO:0038188|GO:0042277|GO:0046883|GO:1901652
ENSMUSG00000105006	-2.3766	-1.2489	2.3766	down	Gm9484			ENSMUSG00000105006
ENSMUSG00000107108	-2.3766	-1.2489	2.3766	down	Gm9936		791292	ENSMUSG00000107108	GO:0003674|GO:0005575|GO:0008150
ENSMUSG00000086655	-2.3766	-1.2489	2.3766	down	C330018A13Rik			ENSMUSG00000086655
ENSMUSG00000052776	-2.3766	-1.2489	2.3766	down	Oas1a		246730	ENSMUSG00000052776	GO:0000166|GO:0001730|GO:0002376|GO:0003723|GO:0003725|GO:0005515|GO:0005524|GO:0005634|GO:0005737|GO:0005739|GO:0005783|GO:0005829|GO:0006164|GO:0006955|GO:0008270|GO:0009615|GO:0016740|GO:0016779|GO:0043231|GO:0045087|GO:0046872|GO:0048525|GO:0051607
ENSMUSG00000013936	-2.3766	-1.2489	2.3766	down	Myl2		17906	ENSMUSG00000013936	GO:0003007|GO:0003785|GO:0005509|GO:0005737|GO:0005856|GO:0007507|GO:0009791|GO:0015629|GO:0016459|GO:0030016|GO:0030308|GO:0031672|GO:0042694|GO:0046872|GO:0048747|GO:0055003|GO:0055010|GO:0060047|GO:0060048|GO:0097512|GO:0098735
ENSMUSG00000107698	-2.3766	-1.2489	2.3766	down	Gm44430			ENSMUSG00000107698
ENSMUSG00000030114	-2.3766	-1.2489	2.3766	down	Klrg1		50928	ENSMUSG00000030114	GO:0002376|GO:0005886|GO:0007166|GO:0016020|GO:0016021|GO:0030246|GO:0045087
ENSMUSG00000030144	-2.3766	-1.2489	2.3766	down	Clec4d		17474	ENSMUSG00000030144	GO:0002250|GO:0002292|GO:0002376|GO:0005886|GO:0016020|GO:0016021|GO:0030246|GO:0034987|GO:0038094|GO:0042742|GO:0045087
ENSMUSG00000109325	-2.3766	-1.2489	2.3766	down	Krt8-ps			ENSMUSG00000109325
ENSMUSG00000038239	-2.3766	-1.2489	2.3766	down	Hrc		15464	ENSMUSG00000038239	GO:0002027|GO:0005509|GO:0008016|GO:0010460|GO:0010880|GO:0010881|GO:0030018|GO:0033017|GO:0033135|GO:0044325|GO:0045823|GO:0051117|GO:0051480|GO:0051481|GO:0055074|GO:0060314|GO:1901844|GO:1901899|GO:1903169
ENSMUSG00000108659	-2.3766	-1.2489	2.3766	down	Gm34121			ENSMUSG00000108659
ENSMUSG00000095600	-2.3766	-1.2489	2.3766	down	Gm9457			ENSMUSG00000095600
ENSMUSG00000090334	-2.3766	-1.2489	2.3766	down	Gm17149			ENSMUSG00000090334
ENSMUSG00000025519	-2.3766	-1.2489	2.3766	down	Tktl2		74419	ENSMUSG00000025519	GO:0003824|GO:0005737|GO:0008152
ENSMUSG00000110529	-2.3766	-1.2489	2.3766	down	Gm45694			ENSMUSG00000110529
ENSMUSG00000109866	-2.3766	-1.2489	2.3766	down	Gm45714			ENSMUSG00000109866
ENSMUSG00000031738	-2.3766	-1.2489	2.3766	down	Irx6		64379	ENSMUSG00000031738	GO:0000122|GO:0001227|GO:0001228|GO:0003677|GO:0005634|GO:0006355|GO:0006366|GO:0009584|GO:0010842|GO:0043565|GO:0045892|GO:0045893|GO:0045944|GO:0060040
ENSMUSG00000111446	-2.3766	-1.2489	2.3766	down	Gm6581			ENSMUSG00000111446
ENSMUSG00000032511	-2.3766	-1.2489	2.3766	down	Scn5a		20271	ENSMUSG00000032511	GO:0001518|GO:0002027|GO:0003231|GO:0005216|GO:0005244|GO:0005248|GO:0005272|GO:0005515|GO:0005516|GO:0005622|GO:0005783|GO:0005886|GO:0005901|GO:0006810|GO:0006811|GO:0006814|GO:0009986|GO:0010765|GO:0014070|GO:0014704|GO:0016020|GO:0016021|GO:0016328|GO:0017134|GO:0019228|GO:0019899|GO:0019901|GO:0019904|GO:0030018|GO:0030315|GO:0030506|GO:0031625|GO:0034220|GO:0034706|GO:0034765|GO:0035725|GO:…
ENSMUSG00000086915	-2.3766	-1.2489	2.3766	down	Gm16365			ENSMUSG00000086915
ENSMUSG00000049641	-2.3766	-1.2489	2.3766	down	Vgll2		215031	ENSMUSG00000049641	GO:0003705|GO:0003713|GO:0005515|GO:0005634|GO:0005737|GO:0006351|GO:0006355|GO:0007519|GO:0008022|GO:0045944
ENSMUSG00000097013	-2.3766	-1.2489	2.3766	down	Gm26710			ENSMUSG00000097013
ENSMUSG00000036602	-2.3766	-1.2489	2.3766	down	Alx1		216285	ENSMUSG00000036602	GO:0000122|GO:0000977|GO:0001228|GO:0001755|GO:0001843|GO:0003677|GO:0003700|GO:0005515|GO:0005634|GO:0005654|GO:0005667|GO:0005794|GO:0006351|GO:0006355|GO:0006366|GO:0007275|GO:0009952|GO:0010718|GO:0014031|GO:0016604|GO:0030326|GO:0042803|GO:0043565|GO:0045893|GO:0045944|GO:0046982|GO:0048704|GO:0060021
ENSMUSG00000087480	-2.3766	-1.2489	2.3766	down	Gm15910			ENSMUSG00000087480
ENSMUSG00000006777	-2.3766	-1.2489	2.3766	down	Krt23		94179	ENSMUSG00000006777	GO:0005198|GO:0005882|GO:0008150
ENSMUSG00000062391	-2.3766	-1.2489	2.3766	down	4932435O22Rik			ENSMUSG00000062391
ENSMUSG00000048498	-2.3766	-1.2489	2.3766	down	Cd300e		217306	ENSMUSG00000048498	GO:0002376|GO:0003674|GO:0005886|GO:0008150|GO:0016020|GO:0016021|GO:0070062
ENSMUSG00000112258	-2.3766	-1.2489	2.3766	down	Gm10165			ENSMUSG00000112258
ENSMUSG00000113497	-2.3766	-1.2489	2.3766	down	Gm18030			ENSMUSG00000113497
ENSMUSG00000112880	-2.3766	-1.2489	2.3766	down	Gm20337			ENSMUSG00000112880
ENSMUSG00000066366	-2.3766	-1.2489	2.3766	down	Serpina1a			ENSMUSG00000066366	GO:0002020|GO:0004867|GO:0005515|GO:0005576|GO:0005615|GO:0005783|GO:0005794|GO:0006487|GO:0006953|GO:0010466|GO:0010951|GO:0030414|GO:0034097|GO:0042802|GO:0043231|GO:0043434|GO:0070062
ENSMUSG00000069273	-2.3766	-1.2489	2.3766	down	Hist1h3e		319151	ENSMUSG00000069273	GO:0000122|GO:0000183|GO:0000228|GO:0000784|GO:0000785|GO:0000786|GO:0000788|GO:0003677|GO:0003682|GO:0005515|GO:0005634|GO:0005654|GO:0005694|GO:0006334|GO:0006335|GO:0016020|GO:0031492|GO:0042393|GO:0043234|GO:0045296|GO:0046982|GO:0051290|GO:0060968|GO:0070062
ENSMUSG00000021414	-2.3766	-1.2489	2.3766	down	Fam217a		71864	ENSMUSG00000021414	GO:0003674|GO:0005575|GO:0008150
ENSMUSG00000114329	-2.3766	-1.2489	2.3766	down	AC104200.1			ENSMUSG00000114329
ENSMUSG00000114293	-2.3766	-1.2489	2.3766	down	AC154788.1			ENSMUSG00000114293
ENSMUSG00000095686	-2.3766	-1.2489	2.3766	down	Gm3099			ENSMUSG00000095686	GO:0003674|GO:0005575|GO:0008150
ENSMUSG00000096967	-2.3766	-1.2489	2.3766	down	Gm26621			ENSMUSG00000096967
ENSMUSG00000081605	-2.3766	-1.2489	2.3766	down	Gm15953			ENSMUSG00000081605
ENSMUSG00000023279	-2.3766	-1.2489	2.3766	down	Bmp15		12155	ENSMUSG00000023279	GO:0001541|GO:0005125|GO:0005160|GO:0005576|GO:0005615|GO:0005737|GO:0008083|GO:0010469|GO:0010862|GO:0030509|GO:0042981|GO:0043408|GO:0045893|GO:0048468|GO:0060016|GO:0060395
ENSMUSG00000073274	-2.3766	-1.2489	2.3766	down	Gm14636			ENSMUSG00000073274
ENSMUSG00000036109	-2.3766	-1.2489	2.3766	down	Mbnl3		171170	ENSMUSG00000036109	GO:0003723|GO:0005634|GO:0005737|GO:0006397|GO:0007275|GO:0008380|GO:0043484|GO:0045662|GO:0046872
ENSMUSG00000081350	-2.3766	-1.2489	2.3766	down	Gm5388			ENSMUSG00000081350
ENSMUSG00000083375	-2.3766	-1.2489	2.3766	down	Gm15057			ENSMUSG00000083375
ENSMUSG00000040812	-2.37641	-1.24879	2.37641	down	Agbl2		271813	ENSMUSG00000040812	GO:0004180|GO:0004181|GO:0005737|GO:0005814|GO:0005829|GO:0005856|GO:0006508|GO:0008233|GO:0008237|GO:0008270|GO:0016787|GO:0035610|GO:0036064|GO:0042995|GO:0046872
ENSMUSG00000104154	-2.37347	-1.247	2.37347	down	Gm38104			ENSMUSG00000104154
ENSMUSG00000087399	-2.3722	-1.24622	2.3722	down	Gm11899			ENSMUSG00000087399
ENSMUSG00000032717	-2.37159	-1.24586	2.37159	down	Mdfi		17240	ENSMUSG00000032717	GO:0005515|GO:0005634|GO:0005737|GO:0007275|GO:0030154|GO:0042802|GO:0048704|GO:0060707
ENSMUSG00000108900	-2.37034	-1.2451	2.37034	down	C430049E01Rik		619297	ENSMUSG00000108900
ENSMUSG00000054822	-2.37034	-1.2451	2.37034	down	1700041G16Rik			ENSMUSG00000054822
ENSMUSG00000031552	-2.37026	-1.24505	2.37026	down	Adam18		13524	ENSMUSG00000031552	GO:0004222|GO:0005178|GO:0005575|GO:0006508|GO:0007275|GO:0007283|GO:0008237|GO:0016020|GO:0016021|GO:0030154
ENSMUSG00000045010	-2.37009	-1.24494	2.37009	down	Gm4779		102634296	ENSMUSG00000045010
ENSMUSG00000073985	-2.36716	-1.24316	2.36716	down	Gm10602			ENSMUSG00000073985
ENSMUSG00000073405	-2.36634	-1.24266	2.36634	down	H2-T-ps			ENSMUSG00000073405
ENSMUSG00000032595	-2.36554	-1.24217	2.36554	down	Cdhr4		69398	ENSMUSG00000032595	GO:0003674|GO:0005509|GO:0005886|GO:0005887|GO:0007155|GO:0007156|GO:0007267|GO:0007399|GO:0016020|GO:0016021
ENSMUSG00000092190	-2.36311	-1.24069	2.36311	down	Gm20470			ENSMUSG00000092190
ENSMUSG00000083817	-2.35859	-1.23793	2.35859	down	Gm14400			ENSMUSG00000083817
ENSMUSG00000114369	-2.35784	-1.23746	2.35784	down	AC123738.1			ENSMUSG00000114369
ENSMUSG00000110419	-2.35692	-1.2369	2.35692	down	AW046200			ENSMUSG00000110419
ENSMUSG00000090861	-2.35582	-1.23623	2.35582	down	Arf4os			ENSMUSG00000090861
ENSMUSG00000023043	-2.34779	-1.2313	2.34779	down	Krt18		16668	ENSMUSG00000023043	GO:0003723|GO:0005198|GO:0005515|GO:0005634|GO:0005730|GO:0005737|GO:0005815|GO:0005829|GO:0005882|GO:0005913|GO:0016363|GO:0033209|GO:0034451|GO:0043000|GO:0043066|GO:0045095|GO:0045104|GO:0070062|GO:0071944|GO:0097110|GO:0097191|GO:0097284|GO:0098609|GO:0098641
ENSMUSG00000021108	-2.34773	-1.23127	2.34773	down	Prkch		18755	ENSMUSG00000021108	GO:0000166|GO:0004672|GO:0004674|GO:0004697|GO:0004699|GO:0005515|GO:0005524|GO:0005737|GO:0005829|GO:0005886|GO:0005911|GO:0006468|GO:0010744|GO:0016020|GO:0016301|GO:0016310|GO:0016740|GO:0017160|GO:0018105|GO:0019899|GO:0030154|GO:0034351|GO:0035556|GO:0045618|GO:0046872|GO:0050861|GO:0051092|GO:0060252|GO:0070062|GO:0070528|GO:2000810
ENSMUSG00000095199	-2.34767	-1.23123	2.34767	down	Zfp967		100303732	ENSMUSG00000095199	GO:0003676|GO:0003700|GO:0005575|GO:0005622|GO:0006355|GO:0046872
ENSMUSG00000074272	-2.3433	-1.22854	2.3433	down	Ceacam1		26365	ENSMUSG00000074272	GO:0001558|GO:0001568|GO:0001618|GO:0001818|GO:0001915|GO:0002859|GO:0003779|GO:0005130|GO:0005515|GO:0005516|GO:0005615|GO:0005886|GO:0005911|GO:0005912|GO:0006469|GO:0007156|GO:0009897|GO:0009925|GO:0009986|GO:0010594|GO:0014066|GO:0015125|GO:0015721|GO:0016020|GO:0016021|GO:0016032|GO:0016324|GO:0016328|GO:0016338|GO:0016339|GO:0019900|GO:0019903|GO:0030054|GO:0030133|GO:0030853|GO:0031005|GO:…
ENSMUSG00000043795	-2.34215	-1.22784	2.34215	down	Prr33			ENSMUSG00000043795
ENSMUSG00000108991	-2.34095	-1.22709	2.34095	down	Gm45807			ENSMUSG00000108991
ENSMUSG00000087377	-2.34045	-1.22678	2.34045	down	AV099323			ENSMUSG00000087377
ENSMUSG00000054932	-2.34045	-1.22678	2.34045	down	Afp		11576	ENSMUSG00000054932	GO:0001542|GO:0005576|GO:0005615|GO:0005737|GO:0005829|GO:0019953|GO:0042448|GO:0046872|GO:0060395
ENSMUSG00000026051	-2.33841	-1.22553	2.33841	down	1500015O10Rik		78896	ENSMUSG00000026051	GO:0003674|GO:0005576|GO:0005615|GO:0030133|GO:0031045|GO:0031145|GO:0031410|GO:0070314|GO:0090398
ENSMUSG00000112640	-2.33657	-1.22439	2.33657	down	Gm32687		102635315	ENSMUSG00000112640	GO:0003676|GO:0005622|GO:0006355|GO:0046872
ENSMUSG00000085263	-2.33591	-1.22399	2.33591	down	1700125G02Rik			ENSMUSG00000085263
ENSMUSG00000097455	-2.33591	-1.22399	2.33591	down	Gm26891			ENSMUSG00000097455
ENSMUSG00000027896	-2.33479	-1.22329	2.33479	down	Slc16a4		229699	ENSMUSG00000027896	GO:0005886|GO:0005887|GO:0006810|GO:0008028|GO:0015293|GO:0015718|GO:0016020|GO:0016021|GO:0055085
ENSMUSG00000099876	-2.33253	-1.22189	2.33253	down	Gm29650			ENSMUSG00000099876
ENSMUSG00000068696	-2.33168	-1.22137	2.33168	down	Gpr88		64378	ENSMUSG00000068696	GO:0003774|GO:0004871|GO:0004888|GO:0004930|GO:0005634|GO:0005737|GO:0005886|GO:0007165|GO:0007186|GO:0007218|GO:0007268|GO:0007626|GO:0007631|GO:0016020|GO:0016021|GO:0019228|GO:0050885|GO:0061743
ENSMUSG00000056174	-2.33156	-1.22129	2.33156	down	Col8a2		329941	ENSMUSG00000056174	GO:0001525|GO:0005576|GO:0005578|GO:0005581|GO:0005604|GO:0007155|GO:0031012|GO:0048593|GO:0050673
ENSMUSG00000114687	-2.32884	-1.21961	2.32884	down	AC154572.2			ENSMUSG00000114687
ENSMUSG00000097817	-2.32868	-1.21951	2.32868	down	Gm26810			ENSMUSG00000097817
ENSMUSG00000103985	-2.32709	-1.21852	2.32709	down	Gm37446			ENSMUSG00000103985
ENSMUSG00000108171	-2.32656	-1.2182	2.32656	down	Gm43915			ENSMUSG00000108171
ENSMUSG00000074203	-2.32631	-1.21804	2.32631	down	G430095P16Rik			ENSMUSG00000074203	GO:0003674|GO:0005575|GO:0008150
ENSMUSG00000038060	-2.32531	-1.21742	2.32531	down	Dlec1		320256	ENSMUSG00000038060	GO:0005737|GO:0005829|GO:0008285
ENSMUSG00000052387	-2.32305	-1.21602	2.32305	down	Trpm3		226025	ENSMUSG00000052387	GO:0005216|GO:0005227|GO:0005261|GO:0006811|GO:0006812|GO:0007216|GO:0016020|GO:0016021|GO:0016048|GO:0034220|GO:0050951|GO:0051262|GO:0055085|GO:0071482|GO:0098655
ENSMUSG00000089701	-2.32231	-1.21556	2.32231	down	Gm15978			ENSMUSG00000089701
ENSMUSG00000040828	-2.32228	-1.21554	2.32228	down	Catsperd		106757	ENSMUSG00000040828	GO:0003674|GO:0005886|GO:0005929|GO:0007275|GO:0007283|GO:0016020|GO:0016021|GO:0030154|GO:0030317|GO:0031514|GO:0036128|GO:0042995|GO:0048240|GO:0097228
ENSMUSG00000090208	-2.32031	-1.21432	2.32031	down	Gm15851			ENSMUSG00000090208
ENSMUSG00000114610	-2.31985	-1.21403	2.31985	down	AC100729.1			ENSMUSG00000114610
ENSMUSG00000114959	-2.31823	-1.21302	2.31823	down	AC154314.2			ENSMUSG00000114959
ENSMUSG00000021697	-2.31718	-1.21237	2.31718	down	Depdc1b		218581	ENSMUSG00000021697	GO:0003674|GO:0005096|GO:0005622|GO:0007165|GO:0016477|GO:0030177|GO:0035556|GO:0043547
ENSMUSG00000050900	-2.31662	-1.21202	2.31662	down	Gm7327			ENSMUSG00000050900
ENSMUSG00000086347	-2.31492	-1.21096	2.31492	down	Gm11626			ENSMUSG00000086347
ENSMUSG00000046345	-2.31322	-1.2099	2.31322	down	Smco1		69576	ENSMUSG00000046345	GO:0003674|GO:0005575|GO:0008150|GO:0016020|GO:0016021
ENSMUSG00000112925	-2.3097	-1.20771	2.3097	down	Gm31763			ENSMUSG00000112925
ENSMUSG00000084514	-2.30926	-1.20743	2.30926	down	Mir1893			ENSMUSG00000084514
ENSMUSG00000074903	-2.3087	-1.20708	2.3087	down	Gm2058			ENSMUSG00000074903
ENSMUSG00000020681	-2.30869	-1.20708	2.30869	down	Ace		11421	ENSMUSG00000020681	GO:0001822|GO:0002446|GO:0003081|GO:0003084|GO:0003779|GO:0004175|GO:0004180|GO:0005515|GO:0005576|GO:0005615|GO:0005737|GO:0005764|GO:0005768|GO:0005886|GO:0006508|GO:0007283|GO:0008144|GO:0008217|GO:0008233|GO:0008237|GO:0008238|GO:0008240|GO:0008241|GO:0008270|GO:0009897|GO:0010608|GO:0010629|GO:0016020|GO:0016021|GO:0016787|GO:0031404|GO:0031434|GO:0031711|GO:0032091|GO:0032092|GO:0042447|GO:…
ENSMUSG00000069874	-2.30856	-1.20699	2.30856	down	Irgm2		54396	ENSMUSG00000069874	GO:0000045|GO:0000139|GO:0001934|GO:0003924|GO:0005525|GO:0005739|GO:0005789|GO:0005794|GO:0005829|GO:0010508|GO:0010800|GO:0016020|GO:0019901|GO:0020003|GO:0031648|GO:0033138|GO:0034341|GO:0035458|GO:0042742|GO:0042832|GO:0043254|GO:0043539|GO:0045087|GO:0050700|GO:0050821|GO:0050829|GO:0051434|GO:0060335|GO:0061635|GO:0061739|GO:0061762|GO:0070431|GO:0071222|GO:0071902|GO:0075044|GO:0098586|GO:…
ENSMUSG00000113905	-2.30808	-1.2067	2.30808	down	AC133934.2			ENSMUSG00000113905
ENSMUSG00000089984	-2.30687	-1.20593	2.30687	down	Fbxo24		71176	ENSMUSG00000089984	GO:0003674|GO:0005575|GO:0008150
ENSMUSG00000087307	-2.30416	-1.20424	2.30416	down	Gm12925			ENSMUSG00000087307
ENSMUSG00000104776	-2.30416	-1.20424	2.30416	down	Gm43691			ENSMUSG00000104776
ENSMUSG00000086905	-2.30289	-1.20344	2.30289	down	Gm13716			ENSMUSG00000086905
ENSMUSG00000046145	-2.30271	-1.20333	2.30271	down	1700018M17Rik			ENSMUSG00000046145
ENSMUSG00000087616	-2.30223	-1.20303	2.30223	down	Gm14257			ENSMUSG00000087616
ENSMUSG00000087138	-2.29938	-1.20125	2.29938	down	Gm15545			ENSMUSG00000087138
ENSMUSG00000084979	-2.29464	-1.19827	2.29464	down	Gm16267			ENSMUSG00000084979
ENSMUSG00000109115	-2.28892	-1.19467	2.28892	down	Gm44669			ENSMUSG00000109115
ENSMUSG00000112684	-2.28748	-1.19376	2.28748	down	AC158804.1			ENSMUSG00000112684
ENSMUSG00000097329	-2.28667	-1.19325	2.28667	down	4931403G20Rik			ENSMUSG00000097329
ENSMUSG00000034906	-2.28153	-1.19	2.28153	down	Ncaph		215387	ENSMUSG00000034906	GO:0000796|GO:0000799|GO:0005634|GO:0005694|GO:0005737|GO:0005829|GO:0007049|GO:0007076|GO:0010032|GO:0016020|GO:0030261|GO:0044547|GO:0045132|GO:0051301|GO:0072587|GO:2000373
ENSMUSG00000112795	-2.28153	-1.19	2.28153	down	CT010444.2			ENSMUSG00000112795
ENSMUSG00000099564	-2.27862	-1.18816	2.27862	down	Gm28729		102635744	ENSMUSG00000099564
ENSMUSG00000113856	-2.27809	-1.18783	2.27809	down	Gm10790			ENSMUSG00000113856
ENSMUSG00000097476	-2.27608	-1.18655	2.27608	down	Gm26583			ENSMUSG00000097476
ENSMUSG00000107863	-2.27513	-1.18595	2.27513	down	Gm44389			ENSMUSG00000107863
ENSMUSG00000024552	-2.27474	-1.1857	2.27474	down	Slc14a2		27411	ENSMUSG00000024552	GO:0005886|GO:0006810|GO:0015204|GO:0016020|GO:0016021|GO:0050839|GO:0071918
ENSMUSG00000103334	-2.2734	-1.18485	2.2734	down	Gm29771			ENSMUSG00000103334
ENSMUSG00000097081	-2.27316	-1.1847	2.27316	down	Gm10425			ENSMUSG00000097081
ENSMUSG00000098383	-2.27187	-1.18388	2.27187	down	Gm27197			ENSMUSG00000098383
ENSMUSG00000041193	-2.27097	-1.18331	2.27097	down	Pla2g5		18784	ENSMUSG00000041193	GO:0004623|GO:0005509|GO:0005576|GO:0005794|GO:0005886|GO:0006629|GO:0006644|GO:0006663|GO:0008201|GO:0010518|GO:0016042|GO:0016787|GO:0019370|GO:0034097|GO:0047498|GO:0048471|GO:0050482|GO:0051591|GO:0070374|GO:0102567|GO:0102568
ENSMUSG00000087589	-2.26927	-1.18223	2.26927	down	D430040D24Rik			ENSMUSG00000087589
ENSMUSG00000110086	-2.26817	-1.18153	2.26817	down	Gm45623			ENSMUSG00000110086	GO:0016020|GO:0016021
ENSMUSG00000026874	-2.26611	-1.18022	2.26611	down	Hc		15139	ENSMUSG00000026874	GO:0001701|GO:0002376|GO:0004866|GO:0005576|GO:0005579|GO:0005615|GO:0006954|GO:0006957|GO:0006958|GO:0010575|GO:0010760|GO:0010951|GO:0019835|GO:0045087|GO:0045766|GO:0070062|GO:0090197
ENSMUSG00000102055	-2.26508	-1.17956	2.26508	down	Gm28913			ENSMUSG00000102055
ENSMUSG00000109088	-2.26402	-1.17889	2.26402	down	Gm44593			ENSMUSG00000109088
ENSMUSG00000019734	-2.26126	-1.17713	2.26126	down	Tmc4		353499	ENSMUSG00000019734	GO:0016020|GO:0016021
ENSMUSG00000033053	-2.25881	-1.17557	2.25881	down	1700028P14Rik		67483	ENSMUSG00000033053	GO:0003674|GO:0005737|GO:0005886|GO:0008150|GO:0016020|GO:0016021
ENSMUSG00000034460	-2.25777	-1.1749	2.25777	down	Six4		20474	ENSMUSG00000034460	GO:0000978|GO:0001077|GO:0003677|GO:0003700|GO:0005515|GO:0005634|GO:0005737|GO:0006351|GO:0006355|GO:0006366|GO:0007275|GO:0007519|GO:0008582|GO:0008584|GO:0010468|GO:0030238|GO:0030910|GO:0032880|GO:0034504|GO:0042472|GO:0043066|GO:0043524|GO:0043565|GO:0043586|GO:0045214|GO:0045892|GO:0045893|GO:0045944|GO:0046661|GO:0048538|GO:0048699|GO:0048701|GO:0048704|GO:0048856|GO:0050678|GO:0051451|GO:…
ENSMUSG00000104218	-2.25777	-1.1749	2.25777	down	Gm9134			ENSMUSG00000104218
ENSMUSG00000095940	-2.25777	-1.1749	2.25777	down	Gm16416			ENSMUSG00000095940
ENSMUSG00000063060	-2.25777	-1.1749	2.25777	down	Sox7		20680	ENSMUSG00000063060	GO:0001706|GO:0003677|GO:0003700|GO:0003705|GO:0005634|GO:0005737|GO:0006351|GO:0006355|GO:0006357|GO:0008285|GO:0043280|GO:0043565|GO:0044212|GO:0045892|GO:0045893|GO:0060828
ENSMUSG00000046008	-2.25777	-1.1749	2.25777	down	Pnlip		69060	ENSMUSG00000046008	GO:0004806|GO:0005576|GO:0005615|GO:0006629|GO:0016042|GO:0016298|GO:0016787|GO:0030299|GO:0046872|GO:0052689|GO:0061365
ENSMUSG00000073486	-2.25777	-1.1749	2.25777	down	Gm10518			ENSMUSG00000073486	GO:0003674|GO:0005575|GO:0008150
ENSMUSG00000101860	-2.25777	-1.1749	2.25777	down	Mindy4b-ps			ENSMUSG00000101860
ENSMUSG00000106657	-2.2564	-1.17402	2.2564	down	AC137678.1			ENSMUSG00000106657
ENSMUSG00000025504	-2.2549	-1.17307	2.2549	down	Eps8l2		98845	ENSMUSG00000025504	GO:0001726|GO:0003779|GO:0005089|GO:0005737|GO:0005829|GO:0005886|GO:0007266|GO:0007605|GO:0016601|GO:0030676|GO:0031982|GO:0032420|GO:0032421|GO:0032426|GO:0032587|GO:0035023|GO:0042995|GO:0043234|GO:0045296|GO:0051015|GO:0065009|GO:0070062|GO:1900029
ENSMUSG00000010080	-2.25354	-1.17219	2.25354	down	Epn3		71889	ENSMUSG00000010080	GO:0005634|GO:0005654|GO:0005737|GO:0005905|GO:0005938|GO:0008150|GO:0008289|GO:0019897|GO:0030136|GO:0031410|GO:0043231|GO:0048471|GO:0070062|GO:1990175
ENSMUSG00000086231	-2.25151	-1.1709	2.25151	down	Rapgef4os3			ENSMUSG00000086231
ENSMUSG00000064398	-2.24973	-1.16975	2.24973	down	Gm23628			ENSMUSG00000064398
ENSMUSG00000074136	-2.24955	-1.16964	2.24955	down	4930513N10Rik			ENSMUSG00000074136
ENSMUSG00000103753	-2.24907	-1.16933	2.24907	down	Gm6934			ENSMUSG00000103753
ENSMUSG00000097626	-2.24612	-1.16743	2.24612	down	4921504A21Rik			ENSMUSG00000097626
ENSMUSG00000115398	-2.24524	-1.16687	2.24524	down	AC154640.3			ENSMUSG00000115398
ENSMUSG00000097017	-2.24213	-1.16487	2.24213	down	Gm26707			ENSMUSG00000097017
ENSMUSG00000070469	-2.24079	-1.16401	2.24079	down	Adamtsl3		269959	ENSMUSG00000070469	GO:0003674|GO:0004222|GO:0006508|GO:0008150|GO:0008233|GO:0008270|GO:0043231
ENSMUSG00000106583	-2.23744	-1.16185	2.23744	down	4930447N08Rik			ENSMUSG00000106583
ENSMUSG00000103393	-2.23613	-1.161	2.23613	down	Gm38304			ENSMUSG00000103393
ENSMUSG00000067860	-2.23275	-1.15882	2.23275	down	Zic3		22773	ENSMUSG00000067860	GO:0000977|GO:0000978|GO:0001077|GO:0001947|GO:0003676|GO:0003677|GO:0003700|GO:0005515|GO:0005634|GO:0005654|GO:0005737|GO:0006351|GO:0006355|GO:0006366|GO:0007275|GO:0007368|GO:0007389|GO:0007399|GO:0009952|GO:0030154|GO:0030324|GO:0035469|GO:0035545|GO:0043565|GO:0045893|GO:0045944|GO:0046872|GO:0071907|GO:0071910
ENSMUSG00000106024	-2.23159	-1.15807	2.23159	down	A530083M17Rik			ENSMUSG00000106024
ENSMUSG00000091083	-2.2315	-1.15801	2.2315	down	Gm4535			ENSMUSG00000091083
ENSMUSG00000055235	-2.23042	-1.15732	2.23042	down	Wdr86		269633	ENSMUSG00000055235	GO:0003674|GO:0005575|GO:0008150
ENSMUSG00000112294	-2.22935	-1.15662	2.22935	down	Gm4129			ENSMUSG00000112294
ENSMUSG00000062542	-2.22909	-1.15645	2.22909	down	Syt9		60510	ENSMUSG00000062542	GO:0000149|GO:0001786|GO:0005509|GO:0005515|GO:0005544|GO:0005546|GO:0005886|GO:0006906|GO:0016020|GO:0016021|GO:0017158|GO:0019905|GO:0030054|GO:0030141|GO:0030276|GO:0030667|GO:0030672|GO:0031045|GO:0031410|GO:0042802|GO:0045202|GO:0045956|GO:0046872|GO:0048791|GO:0050796
ENSMUSG00000095193	-2.22696	-1.15508	2.22696	down	Gm20939		100044193	ENSMUSG00000095193	GO:0003676|GO:0005622|GO:0006355|GO:0046872
ENSMUSG00000035694	-2.22677	-1.15495	2.22677	down	Caps2		353025	ENSMUSG00000035694	GO:0005432|GO:0005509|GO:0005575|GO:0035725|GO:0046872|GO:0055074
ENSMUSG00000027750	-2.22646	-1.15475	2.22646	down	Postn		50706	ENSMUSG00000027750	GO:0001666|GO:0001953|GO:0003073|GO:0005576|GO:0005578|GO:0005615|GO:0005737|GO:0005794|GO:0005802|GO:0007155|GO:0008201|GO:0008593|GO:0009612|GO:0009888|GO:0014850|GO:0014911|GO:0030198|GO:0031012|GO:0031594|GO:0032355|GO:0042060|GO:0044344|GO:0046872|GO:0071307|GO:0071356|GO:0071560|GO:1900025|GO:1904209|GO:1990138|GO:1990523
ENSMUSG00000041046	-2.22395	-1.15313	2.22395	down	Ramp3		56089	ENSMUSG00000041046	GO:0001921|GO:0004872|GO:0005622|GO:0005764|GO:0005886|GO:0006810|GO:0006816|GO:0006886|GO:0007186|GO:0008277|GO:0008565|GO:0009986|GO:0010628|GO:0010739|GO:0010942|GO:0015026|GO:0015031|GO:0016020|GO:0016021|GO:0030816|GO:0031623|GO:0033138|GO:0043235|GO:0045892|GO:0051897|GO:0070374|GO:0071392|GO:0072659|GO:0086103|GO:0097643|GO:0097647|GO:1903078|GO:1903440|GO:1905665
ENSMUSG00000114743	-2.22303	-1.15253	2.22303	down	AC165260.5			ENSMUSG00000114743
ENSMUSG00000032514	-2.22028	-1.15074	2.22028	down	Ttc21a		74052	ENSMUSG00000032514	GO:0003674|GO:0005929|GO:0030991|GO:0035721|GO:0061512
ENSMUSG00000073158	-2.22024	-1.15072	2.22024	down	9030624G23Rik			ENSMUSG00000073158	GO:0003674|GO:0003676|GO:0005575|GO:0005622|GO:0006355|GO:0008150
ENSMUSG00000101439	-2.2202	-1.15069	2.2202	down	Gm336			ENSMUSG00000101439
ENSMUSG00000098142	-2.2193	-1.1501	2.2193	down	Gm7507			ENSMUSG00000098142
ENSMUSG00000097286	-2.21829	-1.14945	2.21829	down	Gm26684			ENSMUSG00000097286
ENSMUSG00000022483	-2.21816	-1.14936	2.21816	down	Col2a1		12824	ENSMUSG00000022483	GO:0001501|GO:0001502|GO:0001503|GO:0001894|GO:0001958|GO:0002062|GO:0003007|GO:0005201|GO:0005576|GO:0005578|GO:0005581|GO:0005585|GO:0005604|GO:0005615|GO:0005737|GO:0006029|GO:0007417|GO:0007601|GO:0007605|GO:0010468|GO:0030199|GO:0030903|GO:0031012|GO:0035108|GO:0042289|GO:0042472|GO:0042802|GO:0046872|GO:0048407|GO:0048705|GO:0048839|GO:0051216|GO:0060021|GO:0060174|GO:0060272|GO:0060348|GO:…
ENSMUSG00000053318	-2.21816	-1.14936	2.21816	down	Slamf8		74748	ENSMUSG00000053318	GO:0016020|GO:0016021
ENSMUSG00000030641	-2.21816	-1.14936	2.21816	down	Ddias		74041	ENSMUSG00000030641
ENSMUSG00000039720	-2.21816	-1.14936	2.21816	down	Got1l1		76615	ENSMUSG00000039720	GO:0003824|GO:0004069|GO:0005737|GO:0005829|GO:0006520|GO:0006532|GO:0008483|GO:0009058|GO:0016740|GO:0030170
ENSMUSG00000074063	-2.21816	-1.14936	2.21816	down	Osgin1		71839	ENSMUSG00000074063	GO:0005575|GO:0008083|GO:0010469|GO:0030308|GO:0043065
ENSMUSG00000044534	-2.21816	-1.14936	2.21816	down	Ackr2		59289	ENSMUSG00000044534	GO:0004871|GO:0004930|GO:0004950|GO:0005044|GO:0005515|GO:0005654|GO:0005768|GO:0005769|GO:0005829|GO:0005884|GO:0005886|GO:0005887|GO:0006898|GO:0006935|GO:0006954|GO:0007165|GO:0007186|GO:0016020|GO:0016021|GO:0016493|GO:0019957|GO:0031965|GO:0043231|GO:0055037|GO:0070098
ENSMUSG00000020437	-2.21816	-1.14936	2.21816	down	Myo1g		246177	ENSMUSG00000020437	GO:0000166|GO:0001891|GO:0002250|GO:0002376|GO:0002456|GO:0003774|GO:0003779|GO:0005516|GO:0005524|GO:0005546|GO:0005547|GO:0005886|GO:0005902|GO:0006887|GO:0006909|GO:0008289|GO:0016020|GO:0016459|GO:0030027|GO:0030175|GO:0031256|GO:0031589|GO:0038096|GO:0042995|GO:0043325|GO:0070062|GO:0071976|GO:0072678
ENSMUSG00000032232	-2.21747	-1.14892	2.21747	down	Cgnl1		68178	ENSMUSG00000032232	GO:0003774|GO:0007015|GO:0016459|GO:0051058
ENSMUSG00000055010	-2.21676	-1.14845	2.21676	down	A830031A19Rik			ENSMUSG00000055010	GO:0003674|GO:0005575|GO:0008150
ENSMUSG00000031786	-2.21558	-1.14768	2.21558	down	Drc7		330830	ENSMUSG00000031786	GO:0003674|GO:0005737|GO:0005856|GO:0005929|GO:0007283|GO:0008150|GO:0030154|GO:0031514|GO:0042995
ENSMUSG00000097289	-2.21439	-1.14691	2.21439	down	2010300F17Rik			ENSMUSG00000097289
ENSMUSG00000079707	-2.21042	-1.14432	2.21042	down	Tcte3		21647	ENSMUSG00000079707	GO:0003674|GO:0003774|GO:0005515|GO:0005575|GO:0005737|GO:0005856|GO:0005868|GO:0005874|GO:0006810|GO:0007018|GO:0008150|GO:0016020|GO:0019898|GO:0030286|GO:0036126
ENSMUSG00000005268	-2.21006	-1.14409	2.21006	down	Prlr		19116	ENSMUSG00000005268	GO:0004896|GO:0004925|GO:0005515|GO:0005622|GO:0007171|GO:0007259|GO:0007595|GO:0009986|GO:0016020|GO:0016021|GO:0017046|GO:0030155|GO:0030856|GO:0038161|GO:0046872|GO:0060644|GO:0060736|GO:0060749|GO:0061180
ENSMUSG00000081972	-2.2092	-1.14352	2.2092	down	Gm16397			ENSMUSG00000081972
ENSMUSG00000065087	-2.20875	-1.14323	2.20875	down	Snord22			ENSMUSG00000065087
ENSMUSG00000107881	-2.20826	-1.14291	2.20826	down	Gm44250			ENSMUSG00000107881
ENSMUSG00000028589	-2.20769	-1.14254	2.20769	down	1700012P22Rik		69364	ENSMUSG00000028589	GO:0003674|GO:0005575|GO:0008150
ENSMUSG00000086560	-2.20684	-1.14198	2.20684	down	Gm13372			ENSMUSG00000086560
ENSMUSG00000089710	-2.20438	-1.14037	2.20438	down	Gm15810			ENSMUSG00000089710
ENSMUSG00000020354	-2.2027	-1.13927	2.2027	down	Sgcd		24052	ENSMUSG00000020354	GO:0005515|GO:0005737|GO:0005856|GO:0005886|GO:0005887|GO:0007517|GO:0016010|GO:0016011|GO:0016012|GO:0016020|GO:0016021|GO:0042383|GO:0048738|GO:0055001|GO:0060047|GO:0061024
ENSMUSG00000099440	-2.19996	-1.13748	2.19996	down	Gm29593			ENSMUSG00000099440
ENSMUSG00000032372	-2.19854	-1.13654	2.19854	down	Plscr2		18828	ENSMUSG00000032372	GO:0005515|GO:0005634|GO:0005737|GO:0005886|GO:0016020|GO:0016021|GO:0017121|GO:0017124|GO:0017128|GO:0046872|GO:0071222
ENSMUSG00000085316	-2.19835	-1.13642	2.19835	down	D330050G23Rik			ENSMUSG00000085316
ENSMUSG00000102692	-2.19835	-1.13642	2.19835	down	Dchs2			ENSMUSG00000102692	GO:0003674|GO:0005509|GO:0005575|GO:0005886|GO:0007155|GO:0007156|GO:0016020|GO:0016021|GO:0072006|GO:0072137
ENSMUSG00000050063	-2.19835	-1.13642	2.19835	down	Klk6		19144	ENSMUSG00000050063	GO:0004252|GO:0005576|GO:0005615|GO:0005737|GO:0006508|GO:0008233|GO:0008236|GO:0010975|GO:0016787|GO:0030141|GO:0045745|GO:0070997
ENSMUSG00000044867	-2.19833	-1.13641	2.19833	down	Gimap1os			ENSMUSG00000044867
ENSMUSG00000094551	-2.19786	-1.1361	2.19786	down	Gm22392			ENSMUSG00000094551
ENSMUSG00000109799	-2.19703	-1.13556	2.19703	down	Gm45515			ENSMUSG00000109799
ENSMUSG00000001166	-2.19601	-1.13488	2.19601	down	Oas1c		114643	ENSMUSG00000001166	GO:0003723|GO:0003725|GO:0005524|GO:0005575|GO:0006955|GO:0008150|GO:0016740|GO:0051607
ENSMUSG00000086624	-2.19592	-1.13483	2.19592	down	Gm16130			ENSMUSG00000086624
ENSMUSG00000094374	-2.1953	-1.13442	2.1953	down	Gm5435			ENSMUSG00000094374
ENSMUSG00000112858	-2.1921	-1.13231	2.1921	down	Rnf212b		102632837	ENSMUSG00000112858	GO:0000795|GO:0007129|GO:0016925|GO:0019789|GO:0046872
ENSMUSG00000091040	-2.18935	-1.1305	2.18935	down	Gm9359			ENSMUSG00000091040
ENSMUSG00000093985	-2.18935	-1.1305	2.18935	down	Gm10406		100038847	ENSMUSG00000093985	GO:0003674|GO:0005575|GO:0008150
ENSMUSG00000105892	-2.18647	-1.1286	2.18647	down	Gm35013			ENSMUSG00000105892
ENSMUSG00000018604	-2.18647	-1.1286	2.18647	down	Tbx3		21386	ENSMUSG00000018604	GO:0000122|GO:0000978|GO:0001078|GO:0001085|GO:0001102|GO:0001501|GO:0001568|GO:0001701|GO:0001947|GO:0003007|GO:0003151|GO:0003167|GO:0003677|GO:0003700|GO:0005634|GO:0006351|GO:0006355|GO:0007275|GO:0007569|GO:0008284|GO:0008595|GO:0009887|GO:0010159|GO:0019827|GO:0021761|GO:0030539|GO:0030540|GO:0030857|GO:0030879|GO:0032275|GO:0035050|GO:0035108|GO:0035115|GO:0035116|GO:0035136|GO:0042127|GO:…
ENSMUSG00000069085	-2.18623	-1.12845	2.18623	down	Dytn		241073	ENSMUSG00000069085	GO:0003674|GO:0005575|GO:0005886|GO:0008150|GO:0008270|GO:0016020|GO:0046872
ENSMUSG00000085456	-2.18623	-1.12845	2.18623	down	Gm15398			ENSMUSG00000085456
ENSMUSG00000110477	-2.18623	-1.12845	2.18623	down	Gm3045		100040926	ENSMUSG00000110477	GO:0003674|GO:0005575|GO:0008150
ENSMUSG00000090963	-2.18522	-1.12778	2.18522	down	Gm17655			ENSMUSG00000090963	GO:0003676|GO:0005622|GO:0006355|GO:0046872
ENSMUSG00000098708	-2.18272	-1.12613	2.18272	down	Gm27252			ENSMUSG00000098708
ENSMUSG00000110007	-2.18194	-1.12561	2.18194	down	Gm45352			ENSMUSG00000110007
ENSMUSG00000105352	-2.18025	-1.12449	2.18025	down	C030018K13Rik			ENSMUSG00000105352
ENSMUSG00000075391	-2.1797	-1.12413	2.1797	down	Gm13443			ENSMUSG00000075391
ENSMUSG00000049608	-2.17959	-1.12406	2.17959	down	Gpr55		227326	ENSMUSG00000049608	GO:0004871|GO:0004930|GO:0004949|GO:0005886|GO:0005887|GO:0007165|GO:0007186|GO:0007202|GO:0016020|GO:0016021|GO:0035025|GO:0038171|GO:0045453|GO:0045671|GO:0051482|GO:0070374
ENSMUSG00000103072	-2.17799	-1.123	2.17799	down	Gm37905			ENSMUSG00000103072
ENSMUSG00000086166	-2.17716	-1.12245	2.17716	down	Gm14342			ENSMUSG00000086166
ENSMUSG00000104646	-2.17716	-1.12245	2.17716	down	Gm9173			ENSMUSG00000104646
ENSMUSG00000092544	-2.17443	-1.12064	2.17443	down	Gm20422			ENSMUSG00000092544	GO:0003676|GO:0005622|GO:0006355|GO:0046872
ENSMUSG00000036800	-2.17362	-1.1201	2.17362	down	Fam135b		70363	ENSMUSG00000036800	GO:0005575|GO:0044255|GO:0052689
ENSMUSG00000032373	-2.1689	-1.11696	2.1689	down	Car12		76459	ENSMUSG00000032373	GO:0004089|GO:0006730|GO:0008270|GO:0016020|GO:0016021|GO:0046872|GO:0055064
ENSMUSG00000092042	-2.16809	-1.11642	2.16809	down	Gm17163			ENSMUSG00000092042
ENSMUSG00000111997	-2.16767	-1.11614	2.16767	down	Gm5176			ENSMUSG00000111997
ENSMUSG00000109556	-2.16649	-1.11536	2.16649	down	Gm38843			ENSMUSG00000109556
ENSMUSG00000085563	-2.16454	-1.11406	2.16454	down	2210411M09Rik			ENSMUSG00000085563
ENSMUSG00000081208	-2.16396	-1.11367	2.16396	down	Gm11400			ENSMUSG00000081208
ENSMUSG00000026315	-2.16357	-1.11342	2.16357	down	Serpinb8		20725	ENSMUSG00000026315	GO:0004867|GO:0005615|GO:0005737|GO:0005829|GO:0010466|GO:0010951|GO:0030414|GO:0070062|GO:0090136
ENSMUSG00000092901	-2.16355	-1.1134	2.16355	down	Mir5130			ENSMUSG00000092901
ENSMUSG00000114994	-2.16222	-1.11251	2.16222	down	AC164883.2			ENSMUSG00000114994
ENSMUSG00000022262	-2.15931	-1.11057	2.15931	down	Dnah5		110082	ENSMUSG00000022262	GO:0000166|GO:0003341|GO:0003774|GO:0003777|GO:0005524|GO:0005737|GO:0005856|GO:0005858|GO:0005874|GO:0005929|GO:0005930|GO:0007018|GO:0007368|GO:0007507|GO:0008569|GO:0016887|GO:0021670|GO:0030286|GO:0030317|GO:0036157|GO:0036158|GO:0042995|GO:0045503|GO:0045505|GO:0051959|GO:0060271
ENSMUSG00000073686	-2.15908	-1.11042	2.15908	down	Gm10564			ENSMUSG00000073686
ENSMUSG00000113473	-2.15902	-1.11038	2.15902	down	Gm7045			ENSMUSG00000113473
ENSMUSG00000098794	-2.1583	-1.10989	2.1583	down	Gm28038			ENSMUSG00000098794	GO:0006405|GO:0006606|GO:0017056|GO:0044611
ENSMUSG00000021118	-2.15631	-1.10857	2.15631	down	Plek2		27260	ENSMUSG00000021118	GO:0005737|GO:0005856|GO:0005886|GO:0016020|GO:0030036|GO:0031258|GO:0031346|GO:0035556|GO:0042995|GO:0043325|GO:0080025
ENSMUSG00000029334	-2.15478	-1.10754	2.15478	down	Prkg2		19092	ENSMUSG00000029334	GO:0000166|GO:0004672|GO:0004674|GO:0004692|GO:0005524|GO:0006468|GO:0016020|GO:0016301|GO:0016310|GO:0016740|GO:0030553|GO:0031965|GO:0036289|GO:0042803|GO:0072659|GO:2001226
ENSMUSG00000032368	-2.15353	-1.1067	2.15353	down	Zic1		22771	ENSMUSG00000032368	GO:0000977|GO:0000978|GO:0001077|GO:0001501|GO:0003676|GO:0003677|GO:0003700|GO:0005515|GO:0005634|GO:0005654|GO:0005737|GO:0006351|GO:0006355|GO:0006366|GO:0007275|GO:0007389|GO:0007399|GO:0007417|GO:0007420|GO:0007628|GO:0008589|GO:0021510|GO:0030154|GO:0042307|GO:0042472|GO:0045893|GO:0045944|GO:0046872
ENSMUSG00000107203	-2.15211	-1.10575	2.15211	down	Gm7542			ENSMUSG00000107203
ENSMUSG00000098430	-2.14859	-1.10339	2.14859	down	Gm27494			ENSMUSG00000098430
ENSMUSG00000113328	-2.14769	-1.10279	2.14769	down	AC154347.1			ENSMUSG00000113328
ENSMUSG00000006270	-2.14453	-1.10066	2.14453	down	Vax1		22326	ENSMUSG00000006270	GO:0000122|GO:0001162|GO:0001227|GO:0001764|GO:0003677|GO:0003700|GO:0005634|GO:0006351|GO:0006355|GO:0007275|GO:0007399|GO:0007406|GO:0007411|GO:0007417|GO:0007420|GO:0030154|GO:0031490|GO:0035914|GO:0043010|GO:0043565|GO:0060021
ENSMUSG00000004655	-2.14266	-1.09941	2.14266	down	Aqp1		11826	ENSMUSG00000004655	GO:0003094|GO:0003097|GO:0005223|GO:0005267|GO:0005372|GO:0005634|GO:0005737|GO:0005886|GO:0005887|GO:0005901|GO:0005903|GO:0006182|GO:0006810|GO:0006813|GO:0006833|GO:0006884|GO:0006972|GO:0008519|GO:0009725|GO:0009925|GO:0010592|GO:0010634|GO:0015079|GO:0015168|GO:0015250|GO:0015267|GO:0015670|GO:0015696|GO:0015793|GO:0016020|GO:0016021|GO:0016323|GO:0016324|GO:0019233|GO:0019725|GO:0020003|GO:…
ENSMUSG00000038242	-2.14207	-1.099	2.14207	down	Aox4		71872	ENSMUSG00000038242	GO:0003824|GO:0004031|GO:0004854|GO:0005506|GO:0005737|GO:0005829|GO:0009055|GO:0009115|GO:0016491|GO:0016614|GO:0016903|GO:0017144|GO:0022900|GO:0030151|GO:0042803|GO:0043546|GO:0046872|GO:0050250|GO:0050660|GO:0051287|GO:0051536|GO:0051537|GO:0055114|GO:0102797|GO:0102798
ENSMUSG00000098340	-2.1415	-1.09862	2.1415	down	Gm27253			ENSMUSG00000098340
ENSMUSG00000104301	-2.14051	-1.09796	2.14051	down	Wdr49		213248	ENSMUSG00000104301	GO:0003674|GO:0005509|GO:0005575|GO:0008150
ENSMUSG00000070034	-2.13894	-1.09689	2.13894	down	Sp110		109032	ENSMUSG00000070034	GO:0002376|GO:0003677|GO:0005634|GO:0006351|GO:0006355|GO:0006915|GO:0009617|GO:0043065|GO:0045087
ENSMUSG00000025201	-2.13894	-1.09689	2.13894	down	Bloc1s2-ps			ENSMUSG00000025201
ENSMUSG00000043541	-2.13894	-1.09689	2.13894	down	Casc1		320662	ENSMUSG00000043541
ENSMUSG00000036875	-2.13894	-1.09689	2.13894	down	Dna2		327762	ENSMUSG00000036875	GO:0000076|GO:0000166|GO:0000723|GO:0000729|GO:0000784|GO:0003677|GO:0003678|GO:0003824|GO:0004386|GO:0004518|GO:0004519|GO:0005515|GO:0005524|GO:0005634|GO:0005739|GO:0005760|GO:0006260|GO:0006264|GO:0006281|GO:0006284|GO:0006974|GO:0008152|GO:0016787|GO:0016890|GO:0017108|GO:0032508|GO:0033567|GO:0042645|GO:0043137|GO:0043139|GO:0043142|GO:0043504|GO:0045740|GO:0046872|GO:0051536|GO:0051539|GO:…
ENSMUSG00000100009	-2.13894	-1.09689	2.13894	down	Gm7967			ENSMUSG00000100009
ENSMUSG00000026405	-2.13894	-1.09689	2.13894	down	C4bp		12269	ENSMUSG00000026405	GO:0002376|GO:0005515|GO:0005576|GO:0006958|GO:0045087
ENSMUSG00000073489	-2.13894	-1.09689	2.13894	down	Ifi204		15951	ENSMUSG00000073489	GO:0000122|GO:0000978|GO:0001047|GO:0001078|GO:0003690|GO:0003712|GO:0003723|GO:0005515|GO:0005634|GO:0005654|GO:0005730|GO:0005737|GO:0005829|GO:0006351|GO:0006355|GO:0006357|GO:0007275|GO:0008134|GO:0016020|GO:0016607|GO:0035457|GO:0035458|GO:0042405|GO:0042771|GO:0042802|GO:0045669|GO:0048839
ENSMUSG00000012428	-2.13894	-1.09689	2.13894	down	Steap4		117167	ENSMUSG00000012428	GO:0000139|GO:0005768|GO:0005794|GO:0005886|GO:0005887|GO:0006810|GO:0006811|GO:0008823|GO:0015677|GO:0016020|GO:0016021|GO:0016491|GO:0031901|GO:0045444|GO:0046872|GO:0052851|GO:0055072|GO:0055114|GO:0070062|GO:0098706
ENSMUSG00000009145	-2.13894	-1.09689	2.13894	down	Dqx1		93838	ENSMUSG00000009145	GO:0000166|GO:0000398|GO:0003723|GO:0004004|GO:0004386|GO:0005524|GO:0005634|GO:0005681|GO:0005737|GO:0016787|GO:0016887
ENSMUSG00000046826	-2.13894	-1.09689	2.13894	down	Fam187b		76415	ENSMUSG00000046826	GO:0003674|GO:0005575|GO:0008150|GO:0016020|GO:0016021
ENSMUSG00000031698	-2.13894	-1.09689	2.13894	down	Mylk3		213435	ENSMUSG00000031698	GO:0000166|GO:0002528|GO:0004672|GO:0004674|GO:0004683|GO:0004687|GO:0005524|GO:0005737|GO:0005829|GO:0006468|GO:0015629|GO:0016301|GO:0016310|GO:0016740|GO:0018105|GO:0018107|GO:0035556|GO:0045214|GO:0048769|GO:0055003|GO:0060298|GO:0071347
ENSMUSG00000038522	-2.13894	-1.09689	2.13894	down	Mfsd4b1		215929	ENSMUSG00000038522	GO:0005355|GO:0005575|GO:0005886|GO:0006810|GO:0006811|GO:0006814|GO:0008150|GO:0008643|GO:0015293|GO:0016020|GO:0016021|GO:0016324|GO:0055085|GO:1904659
ENSMUSG00000025401	-2.13894	-1.09689	2.13894	down	Myo1a		432516	ENSMUSG00000025401	GO:0000166|GO:0003774|GO:0003779|GO:0005516|GO:0005524|GO:0005737|GO:0005902|GO:0005903|GO:0007605|GO:0009925|GO:0016323|GO:0016324|GO:0016328|GO:0016459|GO:0030030|GO:0030033|GO:0030864|GO:0031941|GO:0044853|GO:0051015|GO:0051648
ENSMUSG00000019326	-2.13894	-1.09689	2.13894	down	Aoc3		11754	ENSMUSG00000019326	GO:0005507|GO:0005509|GO:0005737|GO:0005769|GO:0005783|GO:0005794|GO:0005886|GO:0005902|GO:0007155|GO:0008131|GO:0009308|GO:0009986|GO:0016020|GO:0016021|GO:0016491|GO:0046677|GO:0046872|GO:0046982|GO:0048038|GO:0052593|GO:0052594|GO:0052595|GO:0052596|GO:0055114|GO:1902283
ENSMUSG00000032783	-2.13894	-1.09689	2.13894	down	Troap		78733	ENSMUSG00000032783	GO:0003674|GO:0005575|GO:0005737|GO:0007155|GO:0008150
ENSMUSG00000031147	-2.13894	-1.09689	2.13894	down	Magix		54634	ENSMUSG00000031147	GO:0003674|GO:0005575|GO:0008150
ENSMUSG00000078972	-2.13894	-1.09689	2.13894	down	Gm15557			ENSMUSG00000078972	GO:0003674|GO:0005575|GO:0008150
ENSMUSG00000092283	-2.13894	-1.09689	2.13894	down	Gm20412			ENSMUSG00000092283
ENSMUSG00000034855	-2.13894	-1.09689	2.13894	down	Cxcl10		15945	ENSMUSG00000034855	GO:0002690|GO:0005125|GO:0005576|GO:0005615|GO:0005623|GO:0006935|GO:0006952|GO:0006954|GO:0006955|GO:0007186|GO:0008009|GO:0008201|GO:0009897|GO:0010469|GO:0010818|GO:0010819|GO:0030816|GO:0032496|GO:0042118|GO:0042127|GO:0043950|GO:0045662|GO:0048248|GO:0051281|GO:0051607|GO:0060326|GO:0070098|GO:0071222|GO:0090026|GO:1901509|GO:1901740|GO:2000406
ENSMUSG00000032446	-2.13815	-1.09636	2.13815	down	Eomes		13813	ENSMUSG00000032446	GO:0000122|GO:0000977|GO:0001102|GO:0001191|GO:0001227|GO:0001706|GO:0001707|GO:0001714|GO:0001824|GO:0001829|GO:0002250|GO:0002302|GO:0002376|GO:0003677|GO:0003682|GO:0003700|GO:0005622|GO:0005634|GO:0006351|GO:0006355|GO:0006357|GO:0007275|GO:0007369|GO:0007420|GO:0010002|GO:0010468|GO:0019827|GO:0021772|GO:0021796|GO:0021895|GO:0030154|GO:0032609|GO:0035914|GO:0043565|GO:0045597|GO:0045664|GO:…
ENSMUSG00000082357	-2.13268	-1.09267	2.13268	down	Gm13542			ENSMUSG00000082357
ENSMUSG00000085595	-2.12883	-1.09006	2.12883	down	Gm16090			ENSMUSG00000085595
ENSMUSG00000063558	-2.12727	-1.089	2.12727	down	Aox1		11761	ENSMUSG00000063558	GO:0003824|GO:0004031|GO:0005506|GO:0005829|GO:0009055|GO:0016491|GO:0016604|GO:0016614|GO:0017144|GO:0022900|GO:0042802|GO:0042803|GO:0043546|GO:0046872|GO:0050660|GO:0051287|GO:0051536|GO:0051537|GO:0055114|GO:0070062
ENSMUSG00000040840	-2.12701	-1.08883	2.12701	down	4930579G18Rik			ENSMUSG00000040840
ENSMUSG00000106457	-2.12643	-1.08843	2.12643	down	Gm42585			ENSMUSG00000106457
ENSMUSG00000108137	-2.12496	-1.08743	2.12496	down	Gm44053			ENSMUSG00000108137
ENSMUSG00000021200	-2.1233	-1.08631	2.1233	down	Asb2		65256	ENSMUSG00000021200	GO:0000151|GO:0000209|GO:0016567|GO:0031466|GO:0035556|GO:0035914|GO:0042787|GO:0045445|GO:0061630
ENSMUSG00000093280	-2.12273	-1.08592	2.12273	down	Mir2861			ENSMUSG00000093280
ENSMUSG00000042707	-2.11614	-1.08144	2.11614	down	Dnali1		75563	ENSMUSG00000042707	GO:0003341|GO:0003774|GO:0005737|GO:0005930|GO:0030175|GO:0030286|GO:0045504
ENSMUSG00000034738	-2.11409	-1.08004	2.11409	down	Nostrin		329416	ENSMUSG00000034738	GO:0003677|GO:0005515|GO:0005634|GO:0005737|GO:0005856|GO:0005886|GO:0006897|GO:0016020|GO:0031410|GO:0045892
ENSMUSG00000030359	-2.11391	-1.07992	2.11391	down	Pzp		11287	ENSMUSG00000030359	GO:0004866|GO:0004867|GO:0005576|GO:0005615|GO:0007566|GO:0010466|GO:0010951|GO:0030414|GO:0032403|GO:0048403|GO:0048406
ENSMUSG00000001420	-2.11375	-1.0798	2.11375	down	Tmem79		71913	ENSMUSG00000001420	GO:0002070|GO:0005737|GO:0005764|GO:0005765|GO:0005794|GO:0016020|GO:0016021|GO:0031069|GO:0032588|GO:0042335|GO:0042802|GO:0045055|GO:0045684|GO:0061436|GO:0070268
ENSMUSG00000098558	-2.11366	-1.07974	2.11366	down	Mir7049			ENSMUSG00000098558
ENSMUSG00000099407	-2.11366	-1.07974	2.11366	down	1700060O08Rik			ENSMUSG00000099407
ENSMUSG00000030790	-2.11116	-1.07804	2.11116	down	Adm		11535	ENSMUSG00000030790	GO:0001570|GO:0001666|GO:0001843|GO:0002026|GO:0002031|GO:0003073|GO:0005179|GO:0005576|GO:0005615|GO:0005737|GO:0006171|GO:0007204|GO:0007507|GO:0007565|GO:0007568|GO:0008209|GO:0008284|GO:0008285|GO:0009409|GO:0009611|GO:0010033|GO:0010460|GO:0010469|GO:0019933|GO:0030816|GO:0030819|GO:0031100|GO:0031102|GO:0031623|GO:0031700|GO:0032496|GO:0032868|GO:0035809|GO:0042475|GO:0042594|GO:0043065|GO:…
ENSMUSG00000107504	-2.11079	-1.07779	2.11079	down	Gm35549			ENSMUSG00000107504
ENSMUSG00000102611	-2.11064	-1.07768	2.11064	down	Gm37847			ENSMUSG00000102611
ENSMUSG00000031767	-2.10975	-1.07707	2.10975	down	Nudt7		67528	ENSMUSG00000031767	GO:0000287|GO:0003723|GO:0003986|GO:0005102|GO:0005777|GO:0009132|GO:0015938|GO:0016787|GO:0016818|GO:0030145|GO:0030515|GO:0046356|GO:0046872|GO:0050873
ENSMUSG00000026922	-2.10588	-1.07442	2.10588	down	Agpat2		67512	ENSMUSG00000026922	GO:0001819|GO:0003841|GO:0005783|GO:0005789|GO:0006629|GO:0006654|GO:0008152|GO:0008544|GO:0008654|GO:0016020|GO:0016021|GO:0016024|GO:0016740|GO:0016746|GO:0042493|GO:0046474
ENSMUSG00000084896	-2.10499	-1.07381	2.10499	down	Gm11632			ENSMUSG00000084896
ENSMUSG00000061540	-2.10459	-1.07354	2.10459	down	Orm2		18406	ENSMUSG00000061540	GO:0002682|GO:0005576|GO:0005615|GO:0006810|GO:0006953
ENSMUSG00000112429	-2.10459	-1.07354	2.10459	down	AC131081.1			ENSMUSG00000112429
ENSMUSG00000022512	-2.10408	-1.07319	2.10408	down	Cldn1		12737	ENSMUSG00000022512	GO:0001618|GO:0005198|GO:0005515|GO:0005737|GO:0005886|GO:0005887|GO:0005923|GO:0007568|GO:0008065|GO:0009636|GO:0016020|GO:0016021|GO:0016323|GO:0016324|GO:0016328|GO:0016338|GO:0030054|GO:0032496|GO:0042538|GO:0042802|GO:0045216|GO:0045471|GO:0046718|GO:0051260|GO:0051291|GO:0061436|GO:0061772|GO:0070673|GO:0070830|GO:0071284|GO:0071346|GO:0071356|GO:0071548|GO:0071560|GO:0090557|GO:0097421|GO:…
ENSMUSG00000080727	-2.10263	-1.07219	2.10263	down	C920021L13Rik			ENSMUSG00000080727
ENSMUSG00000058523	-2.10141	-1.07136	2.10141	down	Mup5		17844	ENSMUSG00000058523	GO:0003674|GO:0005009|GO:0005550|GO:0005576|GO:0005615|GO:0005634|GO:0005829|GO:0006112|GO:0006810|GO:0007610|GO:0008150|GO:0008286|GO:0009060|GO:0010628|GO:0010888|GO:0010907|GO:0031649|GO:0036094|GO:0042593|GO:0045475|GO:0045721|GO:0045834|GO:0045892|GO:0051055|GO:0051897|GO:0061179|GO:0070584|GO:0071396
ENSMUSG00000031303	-2.09889	-1.06963	2.09889	down	Map3k15		270672	ENSMUSG00000031303	GO:0000165|GO:0000166|GO:0000186|GO:0004672|GO:0004674|GO:0004709|GO:0005524|GO:0005622|GO:0006468|GO:0016301|GO:0016310|GO:0016740|GO:0046872
ENSMUSG00000089959	-2.09782	-1.06889	2.09782	down	Gm16268			ENSMUSG00000089959
ENSMUSG00000092085	-2.09552	-1.06731	2.09552	down	Gm17224			ENSMUSG00000092085
ENSMUSG00000096992	-2.09543	-1.06725	2.09543	down	Gm26788			ENSMUSG00000096992
ENSMUSG00000052117	-2.09507	-1.067	2.09507	down	D630039A03Rik		242484	ENSMUSG00000052117	GO:0003674|GO:0005575|GO:0008150
ENSMUSG00000054659	-2.09413	-1.06635	2.09413	down	Pm20d2		242377	ENSMUSG00000054659	GO:0005654|GO:0006508|GO:0008152|GO:0016787|GO:0016805|GO:0032268|GO:0070062
ENSMUSG00000031740	-2.09392	-1.0662	2.09392	down	Mmp2		17390	ENSMUSG00000031740	GO:0001525|GO:0001666|GO:0001955|GO:0001957|GO:0004222|GO:0004252|GO:0005576|GO:0005578|GO:0005615|GO:0005634|GO:0005737|GO:0005739|GO:0005886|GO:0006508|GO:0007566|GO:0008233|GO:0008237|GO:0008270|GO:0016020|GO:0016787|GO:0030017|GO:0030574|GO:0031012|GO:0035987|GO:0045089|GO:0046872|GO:0048705|GO:0060325|GO:0060346|GO:0071230|GO:1904707
ENSMUSG00000102854	-2.09304	-1.0656	2.09304	down	C130023A14Rik			ENSMUSG00000102854
ENSMUSG00000097597	-2.09168	-1.06467	2.09168	down	Gm26674			ENSMUSG00000097597
ENSMUSG00000035273	-2.09141	-1.06447	2.09141	down	Hpse		15442	ENSMUSG00000035273	GO:0005576|GO:0005578|GO:0005634|GO:0005654|GO:0005764|GO:0005765|GO:0007155|GO:0007160|GO:0010575|GO:0016020|GO:0016787|GO:0016798|GO:0030194|GO:0030200|GO:0030305|GO:0033690|GO:0042060|GO:0043231|GO:0045121|GO:0045545|GO:0046983|GO:0051797|GO:0051798|GO:0051897|GO:0060055|GO:0061042
ENSMUSG00000044176	-2.09141	-1.06447	2.09141	down	Spink10		328971	ENSMUSG00000044176	GO:0001669|GO:0004867|GO:0005615|GO:0010466|GO:0010951|GO:0016020|GO:0016021|GO:0030414|GO:0060046|GO:1900004
ENSMUSG00000006784	-2.09083	-1.06408	2.09083	down	Ttc25		74407	ENSMUSG00000006784	GO:0003674|GO:0005737|GO:0005856|GO:0005929|GO:0008150|GO:0042995
ENSMUSG00000043913	-2.09015	-1.06361	2.09015	down	Ccdc60		269693	ENSMUSG00000043913	GO:0003674|GO:0005575|GO:0008150
ENSMUSG00000038064	-2.0889	-1.06275	2.0889	down	Cldn22		75677	ENSMUSG00000038064	GO:0003674|GO:0005198|GO:0005575|GO:0005886|GO:0005923|GO:0008150|GO:0016020|GO:0016021|GO:0016338|GO:0030054|GO:0042802
ENSMUSG00000104448	-2.08719	-1.06156	2.08719	down	Gm37256			ENSMUSG00000104448
ENSMUSG00000037738	-2.0836	-1.05908	2.0836	down	Nek5		330721	ENSMUSG00000037738	GO:0000166|GO:0004672|GO:0004674|GO:0005524|GO:0005575|GO:0006468|GO:0016301|GO:0016310|GO:0016740|GO:0046872|GO:0051155|GO:2001056
ENSMUSG00000063409	-2.08231	-1.05819	2.08231	down	Lrrc43		381741	ENSMUSG00000063409	GO:0003674|GO:0005575|GO:0008150
ENSMUSG00000035868	-2.08151	-1.05763	2.08151	down	Zfp983		73229	ENSMUSG00000035868	GO:0003676|GO:0005575|GO:0005622|GO:0006355|GO:0046872
ENSMUSG00000097814	-2.07952	-1.05625	2.07952	down	Panct2			ENSMUSG00000097814
ENSMUSG00000086418	-2.07867	-1.05566	2.07867	down	Gm13362			ENSMUSG00000086418
ENSMUSG00000099998	-2.07736	-1.05475	2.07736	down	Gm6501			ENSMUSG00000099998
ENSMUSG00000045871	-2.07688	-1.05442	2.07688	down	Slitrk6		239250	ENSMUSG00000045871	GO:0001964|GO:0002088|GO:0002093|GO:0003674|GO:0005886|GO:0005887|GO:0007409|GO:0007416|GO:0007601|GO:0007605|GO:0008344|GO:0009986|GO:0016020|GO:0016021|GO:0021562|GO:0031223|GO:0035264|GO:0042472|GO:0043010|GO:0048812|GO:0050896|GO:0051965|GO:0060005|GO:0060007|GO:0060384|GO:0071944|GO:0090102
ENSMUSG00000007122	-2.0764	-1.05408	2.0764	down	Casq1		12372	ENSMUSG00000007122	GO:0005509|GO:0005737|GO:0005739|GO:0005759|GO:0005783|GO:0005794|GO:0006937|GO:0007029|GO:0007519|GO:0009408|GO:0010033|GO:0010880|GO:0014802|GO:0014804|GO:0014809|GO:0014870|GO:0014894|GO:0016020|GO:0016529|GO:0030016|GO:0030315|GO:0031674|GO:0033017|GO:0033018|GO:0042383|GO:0042802|GO:0043231|GO:0045214|GO:0046872|GO:0051258|GO:0051281|GO:0051282|GO:1901341|GO:2001256
ENSMUSG00000032360	-2.07504	-1.05314	2.07504	down	Hcrtr2		387285	ENSMUSG00000032360	GO:0004871|GO:0004930|GO:0005515|GO:0005886|GO:0005887|GO:0007165|GO:0007186|GO:0007200|GO:0007218|GO:0007631|GO:0010840|GO:0016020|GO:0016021|GO:0016499|GO:0017046|GO:0022410|GO:0032870|GO:0042277|GO:0045187|GO:0051480|GO:1901652
ENSMUSG00000034739	-2.07314	-1.05181	2.07314	down	Mfrp		259172	ENSMUSG00000034739	GO:0005886|GO:0007601|GO:0016020|GO:0016021|GO:0016324|GO:0042462|GO:0060041
ENSMUSG00000099051	-2.07284	-1.05161	2.07284	down	Gm27241			ENSMUSG00000099051
ENSMUSG00000097525	-2.06893	-1.04888	2.06893	down	Platr31			ENSMUSG00000097525
ENSMUSG00000099591	-2.0683	-1.04845	2.0683	down	Gm17969			ENSMUSG00000099591
ENSMUSG00000041872	-2.0683	-1.04845	2.0683	down	Il17f		257630	ENSMUSG00000041872	GO:0005125|GO:0005126|GO:0005576|GO:0005615|GO:0006954|GO:0010469|GO:0016525|GO:0017015|GO:0019955|GO:0042089|GO:0042109|GO:0042803|GO:0045076|GO:0045408|GO:0045414|GO:0045423|GO:0045944|GO:0051216|GO:1900017|GO:2000778
ENSMUSG00000080054	-2.0683	-1.04845	2.0683	down	Rpl12-ps1			ENSMUSG00000080054
ENSMUSG00000083355	-2.0683	-1.04845	2.0683	down	Gm11581			ENSMUSG00000083355
ENSMUSG00000044429	-2.0683	-1.04845	2.0683	down	Cryga		12964	ENSMUSG00000044429	GO:0001654|GO:0002088|GO:0005212
ENSMUSG00000103076	-2.0683	-1.04845	2.0683	down	Gm37902			ENSMUSG00000103076
ENSMUSG00000099839	-2.0683	-1.04845	2.0683	down	Gm29374			ENSMUSG00000099839
ENSMUSG00000036251	-2.0683	-1.04845	2.0683	down	Trpm8		171382	ENSMUSG00000036251	GO:0005216|GO:0005262|GO:0005515|GO:0005886|GO:0006810|GO:0006811|GO:0006812|GO:0006816|GO:0006874|GO:0009266|GO:0009409|GO:0009897|GO:0016020|GO:0016021|GO:0016048|GO:0034220|GO:0042803|GO:0045121|GO:0050896|GO:0050951|GO:0050955|GO:0051289|GO:0070207|GO:0070588
ENSMUSG00000026285	-2.0683	-1.04845	2.0683	down	Pdcd1		18566	ENSMUSG00000026285	GO:0002376|GO:0002644|GO:0005515|GO:0006915|GO:0009897|GO:0016020|GO:0016021|GO:0043065|GO:0043066|GO:0070234
ENSMUSG00000102030	-2.0683	-1.04845	2.0683	down	Gm29106			ENSMUSG00000102030	GO:0003676|GO:0005622|GO:0006355|GO:0046872
ENSMUSG00000104524	-2.0683	-1.04845	2.0683	down	Gm37333			ENSMUSG00000104524
ENSMUSG00000026601	-2.0683	-1.04845	2.0683	down	Axdnd1		77352	ENSMUSG00000026601
ENSMUSG00000103739	-2.0683	-1.04845	2.0683	down	Gm37653			ENSMUSG00000103739
ENSMUSG00000103098	-2.0683	-1.04845	2.0683	down	Gm37559			ENSMUSG00000103098
ENSMUSG00000102418	-2.0683	-1.04845	2.0683	down	Sh2d1b1		26904	ENSMUSG00000102418
ENSMUSG00000086109	-2.0683	-1.04845	2.0683	down	Gm13391			ENSMUSG00000086109
ENSMUSG00000015619	-2.0683	-1.04845	2.0683	down	Gata3		14462	ENSMUSG00000015619	GO:0000122|GO:0000790|GO:0000902|GO:0000976|GO:0000977|GO:0000979|GO:0000987|GO:0001046|GO:0001077|GO:0001078|GO:0001085|GO:0001158|GO:0001701|GO:0001709|GO:0001764|GO:0001775|GO:0001806|GO:0001819|GO:0001822|GO:0001823|GO:0002088|GO:0002376|GO:0002572|GO:0003180|GO:0003215|GO:0003281|GO:0003677|GO:0003682|GO:0003700|GO:0003713|GO:0005134|GO:0005515|GO:0005634|GO:0005654|GO:0005667|GO:0006338|GO:…
ENSMUSG00000086775	-2.0683	-1.04845	2.0683	down	Snhg7os			ENSMUSG00000086775
ENSMUSG00000085224	-2.0683	-1.04845	2.0683	down	Gm13425			ENSMUSG00000085224
ENSMUSG00000081907	-2.0683	-1.04845	2.0683	down	Gm13731			ENSMUSG00000081907
ENSMUSG00000094873	-2.0683	-1.04845	2.0683	down	Gm13812			ENSMUSG00000094873
ENSMUSG00000087203	-2.0683	-1.04845	2.0683	down	Gm13986			ENSMUSG00000087203
ENSMUSG00000087618	-2.0683	-1.04845	2.0683	down	Gm14114			ENSMUSG00000087618
ENSMUSG00000081314	-2.0683	-1.04845	2.0683	down	Gm14132			ENSMUSG00000081314
ENSMUSG00000079008	-2.0683	-1.04845	2.0683	down	Gm14124		100216455	ENSMUSG00000079008	GO:0003676|GO:0003677|GO:0003700|GO:0005575|GO:0005622|GO:0006355|GO:0046872
ENSMUSG00000087035	-2.0683	-1.04845	2.0683	down	Tmem74bos			ENSMUSG00000087035
ENSMUSG00000070531	-2.0683	-1.04845	2.0683	down	Wfdc6b		433502	ENSMUSG00000070531	GO:0003674|GO:0004867|GO:0005575|GO:0005576|GO:0008150|GO:0010466|GO:0010951|GO:0030414
ENSMUSG00000070529	-2.0683	-1.04845	2.0683	down	Wfdc10		629756	ENSMUSG00000070529	GO:0003674|GO:0005575|GO:0008150
ENSMUSG00000085129	-2.0683	-1.04845	2.0683	down	5031425F14Rik			ENSMUSG00000085129
ENSMUSG00000023393	-2.0683	-1.04845	2.0683	down	Slc17a9		228993	ENSMUSG00000023393	GO:0005215|GO:0006810|GO:0006820|GO:0006887|GO:0016020|GO:0016021|GO:0022857|GO:0055085|GO:1903146|GO:1903955
ENSMUSG00000045493	-2.0683	-1.04845	2.0683	down	Bhlhe23		140489	ENSMUSG00000045493	GO:0003677|GO:0005575|GO:0005634|GO:0006351|GO:0006355|GO:0045944|GO:0046548|GO:0046671|GO:0046983|GO:0048050|GO:0048468
ENSMUSG00000102705	-2.0683	-1.04845	2.0683	down	4632432E15Rik			ENSMUSG00000102705
ENSMUSG00000109716	-2.0683	-1.04845	2.0683	down	Gm42196			ENSMUSG00000109716
ENSMUSG00000084754	-2.0683	-1.04845	2.0683	down	Gm12532			ENSMUSG00000084754
ENSMUSG00000074619	-2.0683	-1.04845	2.0683	down	1700034I23Rik			ENSMUSG00000074619	GO:0000422|GO:0003674|GO:0005739|GO:0008150|GO:0031307
ENSMUSG00000037161	-2.0683	-1.04845	2.0683	down	Mgarp		67749	ENSMUSG00000037161	GO:0005515|GO:0005739|GO:0005741|GO:0006626|GO:0008089|GO:0008090|GO:0010822|GO:0016020|GO:0016021|GO:0019896|GO:0031307|GO:0071383|GO:0071456|GO:0097211|GO:1904115
ENSMUSG00000093447	-2.0683	-1.04845	2.0683	down	Gm5139			ENSMUSG00000093447
ENSMUSG00000086377	-2.0683	-1.04845	2.0683	down	4930529C04Rik			ENSMUSG00000086377
ENSMUSG00000104939	-2.0683	-1.04845	2.0683	down	Gm33651			ENSMUSG00000104939
ENSMUSG00000105834	-2.0683	-1.04845	2.0683	down	4930592C13Rik			ENSMUSG00000105834
ENSMUSG00000028175	-2.0683	-1.04845	2.0683	down	Depdc1a		76131	ENSMUSG00000028175	GO:0005096|GO:0005634|GO:0006351|GO:0006355|GO:0007165|GO:0017053|GO:0035556|GO:0043547|GO:0045892
ENSMUSG00000083150	-2.0683	-1.04845	2.0683	down	Gm11852			ENSMUSG00000083150
ENSMUSG00000065887	-2.0683	-1.04845	2.0683	down	n-R5s185			ENSMUSG00000065887
ENSMUSG00000028571	-2.0683	-1.04845	2.0683	down	Cyp2j13		230459	ENSMUSG00000028571	GO:0004497|GO:0005506|GO:0016020|GO:0016021|GO:0016491|GO:0016705|GO:0016712|GO:0020037|GO:0046872|GO:0055114
ENSMUSG00000043383	-2.0683	-1.04845	2.0683	down	Olfr1342		258708	ENSMUSG00000043383	GO:0004871|GO:0004930|GO:0004984|GO:0005886|GO:0007165|GO:0007186|GO:0007608|GO:0016020|GO:0016021|GO:0050896|GO:0050911
ENSMUSG00000084133	-2.0683	-1.04845	2.0683	down	Gm12856			ENSMUSG00000084133
ENSMUSG00000089757	-2.0683	-1.04845	2.0683	down	Gm16334			ENSMUSG00000089757
ENSMUSG00000073234	-2.0683	-1.04845	2.0683	down	Gm8773			ENSMUSG00000073234
ENSMUSG00000106048	-2.0683	-1.04845	2.0683	down	Gm42444			ENSMUSG00000106048
ENSMUSG00000038204	-2.0683	-1.04845	2.0683	down	Asb10		117590	ENSMUSG00000038204	GO:0000151|GO:0004842|GO:0005622|GO:0005634|GO:0005737|GO:0008150|GO:0016567|GO:0031625|GO:0035556
ENSMUSG00000096045	-2.0683	-1.04845	2.0683	down	Gm21698		100862388	ENSMUSG00000096045
ENSMUSG00000105224	-2.0683	-1.04845	2.0683	down	Gm3364			ENSMUSG00000105224
ENSMUSG00000090326	-2.0683	-1.04845	2.0683	down	Dthd1		100322896	ENSMUSG00000090326	GO:0003674|GO:0007165
ENSMUSG00000035020	-2.0683	-1.04845	2.0683	down	Epgn		71920	ENSMUSG00000035020	GO:0000165|GO:0000187|GO:0001525|GO:0005154|GO:0005615|GO:0005622|GO:0005887|GO:0008083|GO:0008284|GO:0016020|GO:0016021|GO:0043406|GO:0045741|GO:0045840|GO:0050679
ENSMUSG00000060183	-2.0683	-1.04845	2.0683	down	Cxcl11		56066	ENSMUSG00000060183	GO:0005125|GO:0005576|GO:0005615|GO:0005623|GO:0006935|GO:0006952|GO:0006954|GO:0006955|GO:0008009|GO:0008201|GO:0010469|GO:0010818|GO:0030816|GO:0042127|GO:0043950|GO:0048248|GO:0051281|GO:0070098
ENSMUSG00000105541	-2.0683	-1.04845	2.0683	down	Gm43136			ENSMUSG00000105541
ENSMUSG00000029503	-2.0683	-1.04845	2.0683	down	P2rx2		231602	ENSMUSG00000029503	GO:0001614|GO:0001666|GO:0003029|GO:0003713|GO:0004931|GO:0005216|GO:0005524|GO:0005622|GO:0005639|GO:0005886|GO:0005887|GO:0006810|GO:0006811|GO:0007268|GO:0007274|GO:0007528|GO:0007605|GO:0009743|GO:0010033|GO:0014832|GO:0016020|GO:0016021|GO:0016324|GO:0030432|GO:0033198|GO:0035590|GO:0042802|GO:0043235|GO:0048266|GO:0048741|GO:0050909|GO:0051260|GO:0060079|GO:0098655|GO:0098794|GO:1903506
ENSMUSG00000098027	-2.0683	-1.04845	2.0683	down	Gm27004			ENSMUSG00000098027
ENSMUSG00000042096	-2.0683	-1.04845	2.0683	down	Dao		13142	ENSMUSG00000042096	GO:0003884|GO:0005102|GO:0005741|GO:0005777|GO:0005778|GO:0005829|GO:0006562|GO:0016491|GO:0036088|GO:0042416|GO:0046416|GO:0046983|GO:0048037|GO:0055114|GO:0055130|GO:0070178|GO:0071949
ENSMUSG00000041827	-2.0683	-1.04845	2.0683	down	Oasl1		231655	ENSMUSG00000041827	GO:0002376|GO:0003677|GO:0003723|GO:0003725|GO:0005524|GO:0005634|GO:0005654|GO:0005730|GO:0005737|GO:0005829|GO:0006955|GO:0009615|GO:0016020|GO:0016740|GO:0045071|GO:0045087|GO:0051607
ENSMUSG00000107058	-2.0683	-1.04845	2.0683	down	Gm42545			ENSMUSG00000107058
ENSMUSG00000087516	-2.0683	-1.04845	2.0683	down	Tbx3os1			ENSMUSG00000087516
ENSMUSG00000106271	-2.0683	-1.04845	2.0683	down	Gm43752			ENSMUSG00000106271
ENSMUSG00000086916	-2.0683	-1.04845	2.0683	down	Gm15903			ENSMUSG00000086916
ENSMUSG00000097228	-2.0683	-1.04845	2.0683	down	Gm26597			ENSMUSG00000097228
ENSMUSG00000107017	-2.0683	-1.04845	2.0683	down	Gm43196			ENSMUSG00000107017
ENSMUSG00000086409	-2.0683	-1.04845	2.0683	down	Gm13898			ENSMUSG00000086409
ENSMUSG00000079652	-2.0683	-1.04845	2.0683	down	Fam71f2		245884	ENSMUSG00000079652	GO:0003674|GO:0005634|GO:0008150
ENSMUSG00000058831	-2.0683	-1.04845	2.0683	down	Opn1sw		12057	ENSMUSG00000058831	GO:0001750|GO:0004871|GO:0004930|GO:0007165|GO:0007186|GO:0007601|GO:0007602|GO:0008020|GO:0009584|GO:0009881|GO:0016020|GO:0016021|GO:0018298|GO:0050896
ENSMUSG00000107418	-2.0683	-1.04845	2.0683	down	Gm4782			ENSMUSG00000107418
ENSMUSG00000107821	-2.0683	-1.04845	2.0683	down	Gm8038			ENSMUSG00000107821
ENSMUSG00000107749	-2.0683	-1.04845	2.0683	down	Gm44321			ENSMUSG00000107749
ENSMUSG00000090891	-2.0683	-1.04845	2.0683	down	D6Ertd527e		52372	ENSMUSG00000090891	GO:0003674|GO:0005575|GO:0008150
ENSMUSG00000107865	-2.0683	-1.04845	2.0683	down	Gm44417			ENSMUSG00000107865
ENSMUSG00000108143	-2.0683	-1.04845	2.0683	down	Gm44414			ENSMUSG00000108143
ENSMUSG00000097943	-2.0683	-1.04845	2.0683	down	Gm7833			ENSMUSG00000097943
ENSMUSG00000097834	-2.0683	-1.04845	2.0683	down	Gm26911			ENSMUSG00000097834
ENSMUSG00000030236	-2.0683	-1.04845	2.0683	down	Slco1b2		28253	ENSMUSG00000030236	GO:0001889|GO:0005215|GO:0005886|GO:0005887|GO:0006810|GO:0006811|GO:0006855|GO:0006857|GO:0008514|GO:0015125|GO:0015238|GO:0015347|GO:0015721|GO:0015893|GO:0016020|GO:0016021|GO:0016323|GO:0032496|GO:0033993|GO:0034097|GO:0035673|GO:0042493|GO:0043252|GO:0043434|GO:0046677|GO:0051384|GO:0055085
[truncated: 192 more rows]

## Sheet: Fc_UP_Biol_proc
# background genes	# genes	category	chart color	description	FDR value	genes	network.SUID	nodes.SUID	p-value	PMID	term name	transferred FDR value	year
[truncated: 309 more rows]
