# Supplementary material for: Repeated diagnostic ultrasound exposure modifies the structural properties of CA1 dendrites and alters the hippocampal transcriptome
Source: Sci Rep. 2024 May 22;14:11713. doi: 10.1038/s41598-024-62621-y (PMC11111781; doi:10.1038/s41598-024-62621-y)
Supplement: Supplementary file 3 — Supplementary Information 2. [file 41598_2024_62621_MOESM3_ESM.xlsx]

## Sheet: Dendritic analysis 5xUS
	BASAL
	dendrites	highest order	nodes	avg segm length	avg segm tort	avg segm diameter	dendrite length	avg terminal distance	mean length	soma area	ORDER CAT
5xUH1	5	4	5	41686	1084	526	625,2	93,83	125	147	2
5xUH2	6	3	7	67535	1,06	1,34	1350,6	119923	225,1	208	1
5xUH3	5	4	8	32257	1042	1342	677,2	71,2	135,4	172	1
5xUH4	4	4	6	38181	1025	1006	610,8	78,82	152,7	224	2
5xUH5	2	6	10	30385	1034	2247	637,9	85027	319	292	3
5xUH6	5	4	6	32135	1063	935	546,2	58554	109,2	170	1
5xUH7	5	6	9	34839	1079	0,7	801,2	79,45	160,2	104	3
5xUH8	4	5	19	42723	1213	564	1794,1	113513	448,5	92	2
5xUH9	3	7	20	43937	1124	737	1889,7	112826	629,9	107	2
5xUH10	6	5	14	46747	1128	467	1589,6	103675	264,9	127	2
5xUH11	3	9	15	37148	1,18	469	1225,9	113911	408,6	92	2
5xUH12	5	5	17	37125	1171	451	1447,9	99,59	289,6	84	3
5xUH13	1	6	23	42246	1142	527	1985,5	143212	1985,1	107125	2
5xUH14	5	5	12	37241	1126	482	1079,8	128841	216	123125	2
5xUH15	6	6	16	41626	1113	394	1581,8	101895	263,6	75,75	2
5xUH16	4	5	10	49066	1213	612	1177,7	104221	294,4	121875	1
avg	4,31	5,25	12,31	40,93	1,11	0,80	1188,82	100,53	376,70	140,43	1,94
stdev	1,45	1,44	5,57	8,85	0,06	0,49	496,27	22,13	450,13	59,37	0,68
sem	0,36	0,36	1,39	2,21	0,02	0,12	124,07	5,53	112,53	14,84	0,17
	APICAL
	dendrites	highest order	nodes	avg segm length	avg segm tort	avg segm diameter	dendrite length	avg terminal distance			ORDER CAT
5xUH1	1	18	27	32,9	1114	974	1809,1	224996			2
5xUH2	1	8	8	73764	1047	2117	1254	231444			1
5xUH3	1	7	8	91988	1032	1947	1563,7	288444			1
5xUH4	1	11	15	64,37	1034	1,84	1830,8	373,8			2
5xUH5	1	23	50	54947	1057	1769	5494,9	303604			3
5xUH6	1	10	11	43,46	1043	1556	999,9	186733			1
5xUH7	1	25	29	34459	1194	962	2033,5	239,87			3
5xUH8	1	16	17	55577	1113	1,08	1945	262233			2
5xUH9	1	17	42	34335	1115	836	2918,7	196304			2
5xUH10	1	12	22	47262	1089	884	2126,6	192047			2
5xUH11	1	19	22	30,26	1126	924	1361,6	223508			2
5xUH12	1	29	53	34586	1223	795	3701	259135			3
5xUH13	1	20	43	32,26	1119	914	2838,8	182951			2
5xUH14	1	15	32	43,58	1141	686	2832,9	297854			2
5xUH15	1	12	21	44583	1137	667	1916,9	271,19			2
5xUH16	1	9	12	49116	1139	856	1228	162361			1
avg	1,00	15,69	25,75	47,97	1,11	1,18	2240,96	243,53	#ZÉRÓOSZTÓ!	#ZÉRÓOSZTÓ!	1,94
stdev	0,00	6,41	14,66	17,06	0,06	0,49	1133,22	55,48	#ZÉRÓOSZTÓ!	#ZÉRÓOSZTÓ!	0,68
sem	0,00	1,60	3,66	4,27	0,01	0,12	283,30	13,87	#ZÉRÓOSZTÓ!	#ZÉRÓOSZTÓ!	0,17

## Sheet: Dendritic analysis control
	BASAL
	dendrites	highest order	nodes	avg segm length	avg segm tort	avg segm diameter	dendrite length	avg terminal distance	mean length	soma area	ORDER CAT
K1	4	4	9	20018	1158	0,55	440,3	45,9	110,1	101	2
K2	6	3	7	21,11	1104	995	422,2	40,03	70,4	221,25	1
K3	4	6	11	35865	1174	1165	932,4	89886	233,1	363,25	1
K4	2	3	2	16266	1,22	833	97,5	28,75	48,8	194	1
K5	4	7	11	28011	1178	0,8	728,4	77808	182,1	190	1
K6	2	8	15	25537	1169	1,1	817,2	84858	408,6	316188	1
K7	2	5	9	33005	1124	0,86	660,2	84209	330,1	179,25	3
K8	3	7	14	24,41	1106	0,57	732,3	78931	244,1	161,5	2
K9	4	5	8	34,9	1396	523	733,1	81115	183,3	144,25	2
K10	5	5	13	32,74	1109	0,75	1047,8	76547	209,6	285344	1
K11	1	6	9	36852	1147	794	700,3	128,55	700,3	180844	2
K12	2	4	4	47,96	1124	0,78	479,6	87,8	239,8	124875	2
K13	3	5	10	38517	1157	982	886	93,8	295,3	286	1
K14	4	5	20	31628	1134	588	1422,8	99192	355,7	353,5	1
K15	3	5	14	36083	1119	729	1118,4	127223	372,8	185	1
K16	2	8	16	28452	1142	608	967,3	102738	483,7	186125	1
K17	4	7	13	29883	1228	706	926,3	86,95	231,6	235125	2
avg	3,24	5,47	10,88	30,66	1,16	0,78	771,30	83,19	276,44	218,09	1,47
stdev	1,30	1,55	4,44	7,80	0,07	0,19	307,99	26,39	159,91	77,42	0,62
sem	0,32	0,37	1,08	1,89	0,02	0,05	74,70	6,40	38,78	18,78	0,15
	APICAL
	dendrites	highest order	nodes	avg segm length	avg segm tort	avg segm diameter	dendrite length	avg terminal distance			ORDER CAT
K1	1	17	19	33017	1095	724	1353,4	241			2
K2	1	2	1	184466	1058	1633	553,5	351,02			1
K3	1	10	23	54,55	1099	1308	2563,7	286429			1
K4	1	3	3	40314	1066	1,7	282,1	159,9			1
K5	1	10	13	43818	1058	1196	1183,3	205528			1
K6	1	7	6	53	1088	2107	689,1	223985			1
K7	1	27	45	26126	1,09	801	2351,5	227895			3
K8	1	11	18	40213	1105	1027	1488	200557			2
K9	1	11	18	27978	1111	928	1063,3	144,41			2
K10	1	8	11	45043	1075	1017	1036,1	216,3			1
K11	1	11	21	55641	1089	1095	2392,6	243122			2
K12	1	18	27	29957	1126	871	1677,6	176,91			2
K13	1	5	7	60575	1069	1375	969,2	231711			1
K14	1	7	14	63348	1,07	806	1837,2	282,06			1
K15	1	9	16	77796	1111	987	2567,3	375605			1
K16	1	10	19	42295	1087	807	1691,5	301004			1
K17	1	19	32	35,13	1132	942	2318,8	308026			2
avg	1,00	10,88	17,24	53,72	1,09	1,14	1530,48	245,62			1,47
stdev	0,00	6,29	10,91	36,44	0,02	0,38	727,81	64,12			0,62
sem	0,00	1,53	2,65	8,84	0,01	0,09	176,52	15,55			0,15

## Sheet: ControlApicalspines_1
Average
Variable	Min	Max	Mean	StdDev	Median	Sum	Count	Unit	Category	Channel	Collection	Depth	Distance	Image	Level	Radius	Time	Type
Dendrite Area	60.6242	60.6242	60.6242	0	60.6242	60.6242	1	um^2	Dendrite			0			1		1
Dendrite Branch Depth	0	0	0	0	0	0	1		Dendrite			0			1		1
Dendrite Branch Level	1	1	1	0	1	1	1		Dendrite			0			1		1
Dendrite Branching Angle	0	0	0	0	0	0	1	Â°	Dendrite			0			1		1
Dendrite Branching Angle B	0	0	0	0	0	0	1	Â°	Dendrite			0			1		1
Dendrite Length	34.4891	34.4891	34.4891	0	34.4891	34.4891	1	um	Dendrite			0			1		1
Dendrite Mean Diameter	0.559519	0.559519	0.559519	0	0.559519	0.559519	1	um	Dendrite			0			1		1
Dendrite No. Spines	73	73	73	0	73	73	1		Dendrite			0			1		1
Dendrite Orientation Angle	53.8631	53.8631	53.8631	0	53.8631	53.8631	1	Â°	Dendrite			0			1		1
Dendrite Position X	17.8715	17.8715	17.8715	0	17.8715	17.8715	1	um	Dendrite		Dendrite Position	0			1		1
Dendrite Position Y	13.9936	13.9936	13.9936	0	13.9936	13.9936	1	um	Dendrite		Dendrite Position	0			1		1
Dendrite Position Z	1474.79	1474.79	1474.79	0	1474.79	1474.79	1	um	Dendrite		Dendrite Position	0			1		1
Dendrite Spine Density	21.1661	21.1661	21.1661	0	21.1661	21.1661	1	1/10um	Dendrite			0			1		1
Dendrite Straightness	0.952499	0.952499	0.952499	0	0.952499	0.952499	1		Dendrite			0			1		1
Dendrite Time	0	0	0	0	0	0	1	s	Dendrite			0			1		1
Dendrite Time Index	1	1	1	0	1	1	1		Dendrite			0			1		1
Dendrite Volume	8.4801	8.4801	8.4801	0	8.4801	8.4801	1	um^3	Dendrite			0			1		1
Filament Area (sum)	131.995	131.995	131.995	0	131.995	131.995	1	um^2	Filament								1
Filament Dendrite Area (sum)	60.6242	60.6242	60.6242	0	60.6242	60.6242	1	um^2	Filament								1
Filament Dendrite Length (sum)	34.4891	34.4891	34.4891	0	34.4891	34.4891	1	um	Filament								1
Filament Dendrite Volume (sum)	8.4801	8.4801	8.4801	0	8.4801	8.4801	1	um^3	Filament								1
Filament Distance from Origin	1475.1	1475.1	1475.1	0	1475.1	1475.1	1	um	Filament		Filament Distance from Origin						1
Filament Full Branch Depth	0	0	0	0	0	0	1		Filament								1
Filament Full Branch Level	1	1	1	0	1	1	1		Filament								1
Filament Length (sum)	125.285	125.285	125.285	0	125.285	125.285	1	um	Filament								1
Filament No. Dendrite Branch Pts	0	0	0	0	0	0	1		Filament								1
Filament No. Dendrite Branches	0	1	0.944444	0.229061	1	34	36		Filament				0.000				1
Filament No. Dendrite Segments	1	1	1	0	1	1	1		Filament								1
Filament No. Dendrite Terminal Pts	1	1	1	0	1	1	1		Filament								1
Filament No. Sholl Intersections	0	1	0.941176	0.235294	1	32	34		Filament							0.000	1
Filament No. Spine Branch Pts	0	0	0	0	0	0	1		Filament								1
Filament No. Spine Segments	73	73	73	0	73	73	1		Filament								1
Filament No. Spine Terminal Pts	73	73	73	0	73	73	1		Filament								1
Filament No. Unconnected Parts	1	1	1	0	1	1	1		Filament								1
Filament Position X	17.9809	17.9809	17.9809	0	17.9809	17.9809	1	um	Filament		Filament Position						1
Filament Position Y	14.3267	14.3267	14.3267	0	14.3267	14.3267	1	um	Filament		Filament Position						1
Filament Position Z	1474.92	1474.92	1474.92	0	1474.92	1474.92	1	um	Filament		Filament Position						1
Filament Spine Area (sum)	71.3704	71.3704	71.3704	0	71.3704	71.3704	1	um^2	Filament								1
Filament Spine Length (sum)	90.7955	90.7955	90.7955	0	90.7955	90.7955	1	um	Filament								1
Filament Spine Volume (sum)	4.35991	4.35991	4.35991	0	4.35991	4.35991	1	um^3	Filament								1
Filament Time	0	0	0	0	0	0	1	s	Filament								1
Filament Time Index	1	1	1	0	1	1	1		Filament								1
Filament Volume (sum)	12.84	12.84	12.84	0	12.84	12.84	1	um^3	Filament								1
Pt Distance from Origin Type=Dendrite Beginning	1472.78	1472.78	1472.78	0	1472.78	1472.78	1	um	Point		Pt Distance from Origin	0					1
Pt Distance from Origin Type=Dendrite Terminal	1480.43	1480.43	1480.43	0	1480.43	1480.43	1	um	Point		Pt Distance from Origin	0					1
Pt Distance from Origin Type=Spine Attachment	1472.14	1479.72	1475.04	2.16589	1474.89	69327	47	um	Point		Pt Distance from Origin	0					1
Pt Distance from Origin Type=Spine Terminal	1471.88	1479.88	1475.57	2.46572	1475.57	107717	73	um	Point		Pt Distance from Origin	0					1
Pt Time Type=Dendrite Beginning	0	0	0	0	0	0	1	s	Point			0					1
Pt Time Type=Dendrite Terminal	0	0	0	0	0	0	1	s	Point			0					1
Pt Time Type=Spine Attachment	0	0	0	0	0	0	47	s	Point			0					1
Pt Time Type=Spine Terminal	0	0	0	0	0	0	73	s	Point			0					1
Spine Area	0.336114	2.0702	0.977677	0.356202	0.959255	71.3704	73	um^2	Spine			0			1		1
Spine Attachment Pt Branching Angle	16.3313	89.3348	65.6657	17.5312	69.0022	2035.64	31	Â°	Spine			0			1		1
Spine Attachment Pt Diameter	0.559519	0.559519	0.559519	0	0.559519	40.8449	73	um	Spine			0			1		1
Spine Attachment Pt Distance	0.413831	33.5567	18.3359	9.18461	20.042	1338.52	73	um	Spine			0			1		1
Spine Attachment Pt Distance from Origin	1472.14	1479.72	1475.04	2.16589	1474.89	69327	47	um	Spine		Spine Attachment Pt Distance from Origin	0			1		1
Spine Attachment Pt Position X	9.22651	27.3831	18.1823	4.90243	19.5859	854.568	47	um	Spine		Spine Attachment Pt Position	0			1		1
Spine Attachment Pt Position Y	0.711459	25.9648	14.6337	6.99764	16.4708	687.782	47	um	Spine		Spine Attachment Pt Position	0			1		1
Spine Attachment Pt Position Z	1472.1	1479.24	1474.83	2.04272	1474.67	69317.2	47	um	Spine		Spine Attachment Pt Position	0			1		1
Spine Attachment Pt Time	0	0	0	0	0	0	47	s	Spine			0			1		1
Spine Attachment Pt Time Index	1	1	1	0	1	47	47		Spine			0			1		1
Spine Branch Depth	0	0	0	0	0	0	73		Spine			0			1		1
Spine Branch Level	1	1	1	0	1	73	73		Spine			0			1		1
Spine Branchings	0	0	0	0	0	0	73		Spine			0			1		1
Spine Length	0.431354	2.60099	1.24377	0.450569	1.22952	90.7955	73	um	Spine			0			1		1
Spine Max Diameter	0.559519	0.559519	0.559519	0	0.559519	40.8449	73	um	Spine			0			1		1
Spine Mean Diameter	0.269345	0.378966	0.293879	0.019212	0.28869	21.4532	73	um	Spine			0			1		1
Spine Min Diameter	0.25	0.25	0.25	0	0.25	18.25	73	um	Spine			0			1		1
Spine Neck Max Diameter	0.25	0.32738	0.26696	0.0320112	0.25	19.4881	73	um	Spine			0			1		1
Spine Neck Mean Diameter	0.25	0.32738	0.254762	0.0120701	0.25	18.5976	73	um	Spine			0			1		1
Spine Neck Min Diameter	0.25	0.32738	0.25106	0.00899437	0.25	18.3274	73	um	Spine			0			1		1
Spine Orientation Angle	-176.648	174.466	14.0073	113.66	-29.4973	1022.53	73	Â°	Spine			0			1		1
Spine Part Length Ground	0.115893	0.952235	0.379397	0.178395	0.351786	27.696	73	um	Spine		Spine Part Length	0			1		1
Spine Part Length Head	0.125	0.792907	0.393333	0.127721	0.376309	28.7133	73	um	Spine		Spine Part Length	0			1		1
Spine Part Length Neck	0	1.11295	0.471044	0.23846	0.45848	34.3862	73	um	Spine		Spine Part Length	0			1		1
Spine Part Max Diameter Ground	0.559519	0.559519	0.559519	0	0.559519	40.8449	73	um	Spine		Spine Part Max Diameter	0			1		1
Spine Part Max Diameter Head	0.25	0.25	0.25	0	0.25	18.25	73	um	Spine		Spine Part Max Diameter	0			1		1
Spine Part Max Diameter Neck	0	0.25	0.232877	0.0631476	0.25	17	73	um	Spine		Spine Part Max Diameter	0			1		1
Spine Part Mean Diameter Ground	0.314483	0.443449	0.355646	0.0274956	0.346725	25.9622	73	um	Spine		Spine Part Mean Diameter	0			1		1
Spine Part Mean Diameter Head	0.25	0.25	0.25	0	0.25	18.25	73	um	Spine		Spine Part Mean Diameter	0			1		1
Spine Part Mean Diameter Neck	0	0.25	0.232877	0.0631476	0.25	17	73	um	Spine		Spine Part Mean Diameter	0			1		1
Spine Part Min Diameter Ground	0.25	0.32738	0.25318	0.0153608	0.25	18.4821	73	um	Spine		Spine Part Min Diameter	0			1		1
Spine Part Min Diameter Head	0.25	0.25	0.25	0	0.25	18.25	73	um	Spine		Spine Part Min Diameter	0			1		1
Spine Part Min Diameter Neck	0	0.25	0.232877	0.0631476	0.25	17	73	um	Spine		Spine Part Min Diameter	0			1		1
Spine Part Volume Ground	0	0.0535971	0.0138612	0.0148703	0.00960055	1.01187	73	um^3	Spine		Spine Part Volume	0			1		1
Spine Part Volume Head	0.00409062	0.0368764	0.0172624	0.00626951	0.0164267	1.26015	73	um^3	Spine		Spine Part Volume	0			1		1
Spine Part Volume Neck	0	0.0546319	0.0231223	0.0117054	0.0225056	1.68793	73	um^3	Spine		Spine Part Volume	0			1		1
Spine Position X	8.98796	27.4226	18.4644	4.9838	19.4192	1347.9	73	um	Spine		Spine Position	0			1		1
Spine Position Y	0.854171	26.2105	14.9922	7.00632	16.4185	1094.43	73	um	Spine		Spine Position	0			1		1
Spine Position Z	1471.92	1479.19	1475.11	2.23912	1475.08	107683	73	um	Spine		Spine Position	0			1		1
Spine Straightness	0.672969	0.998039	0.887221	0.0717116	0.898235	64.7671	73		Spine			0			1		1
Spine Terminal Pt Diameter	0.25	0.25	0.25	0	0.25	18.25	73	um	Spine			0			1		1
Spine Terminal Pt Distance	1.58226	34.8343	19.7345	9.17334	21.3346	1440.62	73	um	Spine			0			1		1
Spine Terminal Pt Distance from Origin	1471.88	1479.88	1475.57	2.46572	1475.57	107717	73	um	Spine		Spine Terminal Pt Distance from Origin	0			1		1
Spine Terminal Pt Generation	0	0	0	0	0	0	73		Spine			0			1		1
Spine Terminal Pt Intensity Center	1224	4095	3912.41	514.841	4095	285606	73		Spine	1		0		Image 1			1
Spine Terminal Pt Position X	8.47831	27.4557	18.3999	5.00856	19.2183	1343.19	73	um	Spine		Spine Terminal Pt Position	0			1		1
Spine Terminal Pt Position Y	0.502414	26.573	14.9497	7.04882	16.0545	1091.33	73	um	Spine		Spine Terminal Pt Position	0			1		1
Spine Terminal Pt Position Z	1471.83	1479.42	1475.36	2.3458	1475.39	107701	73	um	Spine		Spine Terminal Pt Position	0			1		1
Spine Terminal Pt Time	0	0	0	0	0	0	73	s	Spine			0			1		1
Spine Terminal Pt Time Index	1	1	1	0	1	73	73		Spine			0			1		1
Spine Time	0	0	0	0	0	0	73	s	Spine			0			1		1
Spine Time Index	1	1	1	0	1	73	73		Spine			0			1		1
Spine Volume	0.0189618	0.129945	0.0597247	0.0224487	0.0579082	4.35991	73	um^3	Spine			0			1		1

## Sheet: ControlApicaspinesl_2
Average
Variable	Min	Max	Mean	StdDev	Median	Sum	Count	Unit	Category	Channel	Collection	Depth	Distance	Image	Level	Radius	Time	Type
Dendrite Area	34.5258	34.5258	34.5258	0	34.5258	34.5258	1	um^2	Dendrite			0			1		1
Dendrite Branch Depth	0	0	0	0	0	0	1		Dendrite			0			1		1
Dendrite Branch Level	1	1	1	0	1	1	1		Dendrite			0			1		1
Dendrite Branching Angle	0	0	0	0	0	0	1	Â°	Dendrite			0			1		1
Dendrite Branching Angle B	0	0	0	0	0	0	1	Â°	Dendrite			0			1		1
Dendrite Length	19.6417	19.6417	19.6417	0	19.6417	19.6417	1	um	Dendrite			0			1		1
Dendrite Mean Diameter	0.55952	0.55952	0.55952	0	0.55952	0.55952	1	um	Dendrite			0			1		1
Dendrite No. Spines	37	37	37	0	37	37	1		Dendrite			0			1		1
Dendrite Orientation Angle	54.2945	54.2945	54.2945	0	54.2945	54.2945	1	Â°	Dendrite			0			1		1
Dendrite Position X	39.5578	39.5578	39.5578	0	39.5578	39.5578	1	um	Dendrite		Dendrite Position	0			1		1
Dendrite Position Y	38.0138	38.0138	38.0138	0	38.0138	38.0138	1	um	Dendrite		Dendrite Position	0			1		1
Dendrite Position Z	1481.94	1481.94	1481.94	0	1481.94	1481.94	1	um	Dendrite		Dendrite Position	0			1		1
Dendrite Spine Density	18.8375	18.8375	18.8375	0	18.8375	18.8375	1	1/10um	Dendrite			0			1		1
Dendrite Straightness	0.962123	0.962123	0.962123	0	0.962123	0.962123	1		Dendrite			0			1		1
Dendrite Time	0	0	0	0	0	0	1	s	Dendrite			0			1		1
Dendrite Time Index	1	1	1	0	1	1	1		Dendrite			0			1		1
Dendrite Volume	4.82946	4.82946	4.82946	0	4.82946	4.82946	1	um^3	Dendrite			0			1		1
Filament Area (sum)	67.2673	67.2673	67.2673	0	67.2673	67.2673	1	um^2	Filament								1
Filament Dendrite Area (sum)	34.5258	34.5258	34.5258	0	34.5258	34.5258	1	um^2	Filament								1
Filament Dendrite Length (sum)	19.6417	19.6417	19.6417	0	19.6417	19.6417	1	um	Filament								1
Filament Dendrite Volume (sum)	4.82946	4.82946	4.82946	0	4.82946	4.82946	1	um^3	Filament								1
Filament Distance from Origin	1482.98	1482.98	1482.98	0	1482.98	1482.98	1	um	Filament		Filament Distance from Origin						1
Filament Full Branch Depth	0	0	0	0	0	0	1		Filament								1
Filament Full Branch Level	1	1	1	0	1	1	1		Filament								1
Filament Length (sum)	60.943	60.943	60.943	0	60.943	60.943	1	um	Filament								1
Filament No. Dendrite Branch Pts	0	0	0	0	0	0	1		Filament								1
Filament No. Dendrite Branches	0	1	0.904762	0.293544	1	19	21		Filament				0.000				1
Filament No. Dendrite Segments	1	1	1	0	1	1	1		Filament								1
Filament No. Dendrite Terminal Pts	1	1	1	0	1	1	1		Filament								1
Filament No. Sholl Intersections	0	1	0.9	0.3	1	18	20		Filament							0.000	1
Filament No. Spine Branch Pts	0	0	0	0	0	0	1		Filament								1
Filament No. Spine Segments	37	37	37	0	37	37	1		Filament								1
Filament No. Spine Terminal Pts	37	37	37	0	37	37	1		Filament								1
Filament No. Unconnected Parts	1	1	1	0	1	1	1		Filament								1
Filament Position X	39.5433	39.5433	39.5433	0	39.5433	39.5433	1	um	Filament		Filament Position						1
Filament Position Y	37.5914	37.5914	37.5914	0	37.5914	37.5914	1	um	Filament		Filament Position						1
Filament Position Z	1481.97	1481.97	1481.97	0	1481.97	1481.97	1	um	Filament		Filament Position						1
Filament Spine Area (sum)	32.7415	32.7415	32.7415	0	32.7415	32.7415	1	um^2	Filament								1
Filament Spine Length (sum)	41.3013	41.3013	41.3013	0	41.3013	41.3013	1	um	Filament								1
Filament Spine Volume (sum)	2.00403	2.00403	2.00403	0	2.00403	2.00403	1	um^3	Filament								1
Filament Time	0	0	0	0	0	0	1	s	Filament								1
Filament Time Index	1	1	1	0	1	1	1		Filament								1
Filament Volume (sum)	6.83349	6.83349	6.83349	0	6.83349	6.83349	1	um^3	Filament								1
Pt Distance from Origin Type=Dendrite Beginning	1482.79	1482.79	1482.79	0	1482.79	1482.79	1	um	Point		Pt Distance from Origin	0					1
Pt Distance from Origin Type=Dendrite Terminal	1484.32	1484.32	1484.32	0	1484.32	1484.32	1	um	Point		Pt Distance from Origin	0					1
Pt Distance from Origin Type=Spine Attachment	1482.21	1484.11	1482.78	0.541913	1482.58	38552.4	26	um	Point		Pt Distance from Origin	0					1
Pt Distance from Origin Type=Spine Terminal	1480.76	1485.23	1483.06	1.15549	1483.02	54873.3	37	um	Point		Pt Distance from Origin	0					1
Pt Time Type=Dendrite Beginning	0	0	0	0	0	0	1	s	Point			0					1
Pt Time Type=Dendrite Terminal	0	0	0	0	0	0	1	s	Point			0					1
Pt Time Type=Spine Attachment	0	0	0	0	0	0	26	s	Point			0					1
Pt Time Type=Spine Terminal	0	0	0	0	0	0	37	s	Point			0					1
Spine Area	0.240266	1.52525	0.884907	0.322796	0.882372	32.7416	37	um^2	Spine			0			1		1
Spine Attachment Pt Branching Angle	49.5342	85.5611	71.5932	10.8147	72.3777	1288.68	18	Â°	Spine			0			1		1
Spine Attachment Pt Diameter	0.559519	0.559519	0.559519	0	0.559519	20.7022	37	um	Spine			0			1		1
Spine Attachment Pt Distance	0.611781	18.4139	8.5209	5.87555	6.60952	315.273	37	um	Spine			0			1		1
Spine Attachment Pt Distance from Origin	1482.21	1484.11	1482.78	0.541913	1482.58	38552.4	26	um	Spine		Spine Attachment Pt Distance from Origin	0			1		1
Spine Attachment Pt Position X	34.2983	44.1255	38.7149	2.90106	38.854	1006.59	26	um	Spine		Spine Attachment Pt Position	0			1		1
Spine Attachment Pt Position Y	31.0371	45.0013	36.6609	4.26149	35.5618	953.183	26	um	Spine		Spine Attachment Pt Position	0			1		1
Spine Attachment Pt Position Z	1481.34	1482.77	1481.82	0.405333	1481.69	38527.2	26	um	Spine		Spine Attachment Pt Position	0			1		1
Spine Attachment Pt Time	0	0	0	0	0	0	26	s	Spine			0			1		1
Spine Attachment Pt Time Index	1	1	1	0	1	26	26		Spine			0			1		1
Spine Branch Depth	0	0	0	0	0	0	37		Spine			0			1		1
Spine Branch Level	1	1	1	0	1	37	37		Spine			0			1		1
Spine Branchings	0	0	0	0	0	0	37		Spine			0			1		1
Spine Length	0.310101	1.91125	1.11625	0.40874	1.05999	41.3013	37	um	Spine			0			1		1
Spine Max Diameter	0.559519	0.559519	0.559519	0	0.559519	20.7022	37	um	Spine			0			1		1
Spine Mean Diameter	0.271494	0.346725	0.30315	0.0210311	0.298362	11.2166	37	um	Spine			0			1		1
Spine Min Diameter	0.25	0.25	0.25	0	0.25	9.25	37	um	Spine			0			1		1
Spine Neck Max Diameter	0.25	0.32738	0.270913	0.0343643	0.25	10.0238	37	um	Spine			0			1		1
Spine Neck Mean Diameter	0.25	0.28869	0.256311	0.0114541	0.25	9.48352	37	um	Spine			0			1		1
Spine Neck Min Diameter	0.25	0.25	0.25	0	0.25	9.25	37	um	Spine			0			1		1
Spine Orientation Angle	-172.75	178.104	-7.28643	101.281	-43.5204	-269.598	37	Â°	Spine			0			1		1
Spine Part Length Ground	0.042803	0.833373	0.39307	0.192828	0.361584	14.5436	37	um	Spine		Spine Part Length	0			1		1
Spine Part Length Head	0.125	0.636814	0.361211	0.125048	0.382574	13.3648	37	um	Spine		Spine Part Length	0			1		1
Spine Part Length Neck	0	0.764687	0.361971	0.230209	0.288222	13.3929	37	um	Spine		Spine Part Length	0			1		1
Spine Part Max Diameter Ground	0.559519	0.559519	0.559519	0	0.559519	20.7022	37	um	Spine		Spine Part Max Diameter	0			1		1
Spine Part Max Diameter Head	0.25	0.25	0.25	0	0.25	9.25	37	um	Spine		Spine Part Max Diameter	0			1		1
Spine Part Max Diameter Neck	0	0.25	0.216216	0.085467	0.25	8	37	um	Spine		Spine Part Max Diameter	0			1		1
Spine Part Mean Diameter Ground	0.314483	0.443449	0.367115	0.0310705	0.378966	13.5833	37	um	Spine		Spine Part Mean Diameter	0			1		1
Spine Part Mean Diameter Head	0.25	0.25	0.25	0	0.25	9.25	37	um	Spine		Spine Part Mean Diameter	0			1		1
Spine Part Mean Diameter Neck	0	0.25	0.216216	0.085467	0.25	8	37	um	Spine		Spine Part Mean Diameter	0			1		1
Spine Part Min Diameter Ground	0.25	0.32738	0.256274	0.0211215	0.25	9.48214	37	um	Spine		Spine Part Min Diameter	0			1		1
Spine Part Min Diameter Head	0.25	0.25	0.25	0	0.25	9.25	37	um	Spine		Spine Part Min Diameter	0			1		1
Spine Part Min Diameter Neck	0	0.25	0.216216	0.085467	0.25	8	37	um	Spine		Spine Part Min Diameter	0			1		1
Spine Part Volume Ground	0	0.0486429	0.015503	0.0156277	0.0100554	0.573609	37	um^3	Spine		Spine Part Volume	0			1		1
Spine Part Volume Head	0.00409062	0.0292142	0.0156856	0.00613827	0.0167342	0.580367	37	um^3	Spine		Spine Part Volume	0			1		1
Spine Part Volume Neck	0	0.0375365	0.0177682	0.0113004	0.0141481	0.657423	37	um^3	Spine		Spine Part Volume	0			1		1
Spine Position X	34.2858	44.4986	39.0418	3.19037	38.789	1444.55	37	um	Spine		Spine Position	0			1		1
Spine Position Y	30.9513	44.9344	36.8969	4.64757	34.9281	1365.19	37	um	Spine		Spine Position	0			1		1
Spine Position Z	1481.02	1483.31	1481.92	0.623476	1481.75	54831.2	37	um	Spine		Spine Position	0			1		1
Spine Straightness	0.751358	0.992712	0.920058	0.0625321	0.935625	34.0422	37		Spine			0			1		1
Spine Terminal Pt Diameter	0.25	0.25	0.25	0	0.25	9.25	37	um	Spine			0			1		1
Spine Terminal Pt Distance	1.07664	19.7586	9.79191	5.98403	7.6189	362.301	37	um	Spine			0			1		1
Spine Terminal Pt Distance from Origin	1480.76	1485.23	1483.06	1.15549	1483.02	54873.3	37	um	Spine		Spine Terminal Pt Distance from Origin	0			1		1
Spine Terminal Pt Generation	0	0	0	0	0	0	37		Spine			0			1		1
Spine Terminal Pt Intensity Center	1085	4095	3581.65	868.051	4095	132521	37		Spine	1		0		Image 1			1
Spine Terminal Pt Position X	34.0397	44.8384	39.128	3.23487	38.6493	1447.74	37	um	Spine		Spine Terminal Pt Position	0			1		1
Spine Terminal Pt Position Y	30.7364	45.0058	36.7593	4.62573	34.8754	1360.1	37	um	Spine		Spine Terminal Pt Position	0			1		1
Spine Terminal Pt Position Z	1480.04	1483.92	1482.08	1.02713	1482.09	54837	37	um	Spine		Spine Terminal Pt Position	0			1		1
Spine Terminal Pt Time	0	0	0	0	0	0	37	s	Spine			0			1		1
Spine Terminal Pt Time Index	1	1	1	0	1	37	37		Spine			0			1		1
Spine Time	0	0	0	0	0	0	37	s	Spine			0			1		1
Spine Time Index	1	1	1	0	1	37	37		Spine			0			1		1
Spine Volume	0.0129713	0.0965957	0.0541631	0.0204738	0.0536435	2.00403	37	um^3	Spine			0			1		1

## Sheet: ControlApicalspines_3
Average
Variable	Min	Max	Mean	StdDev	Median	Sum	Count	Unit	Category	Channel	Collection	Depth	Distance	Image	Level	Radius	Time	Type
Dendrite Area	69.7693	69.7693	69.7693	0	69.7693	69.7693	1	um^2	Dendrite			0			1		1
Dendrite Branch Depth	0	0	0	0	0	0	1		Dendrite			0			1		1
Dendrite Branch Level	1	1	1	0	1	1	1		Dendrite			0			1		1
Dendrite Branching Angle	0	0	0	0	0	0	1	Â°	Dendrite			0			1		1
Dendrite Branching Angle B	0	0	0	0	0	0	1	Â°	Dendrite			0			1		1
Dendrite Length	40.1303	40.1303	40.1303	0	40.1303	40.1303	1	um	Dendrite			0			1		1
Dendrite Mean Diameter	0.553406	0.553406	0.553406	0	0.553406	0.553406	1	um	Dendrite			0			1		1
Dendrite No. Spines	75	75	75	0	75	75	1		Dendrite			0			1		1
Dendrite Orientation Angle	-45.3831	-45.3831	-45.3831	0	-45.3831	-45.3831	1	Â°	Dendrite			0			1		1
Dendrite Position X	23.482	23.482	23.482	0	23.482	23.482	1	um	Dendrite		Dendrite Position	0			1		1
Dendrite Position Y	22.9756	22.9756	22.9756	0	22.9756	22.9756	1	um	Dendrite		Dendrite Position	0			1		1
Dendrite Position Z	1476.21	1476.21	1476.21	0	1476.21	1476.21	1	um	Dendrite		Dendrite Position	0			1		1
Dendrite Spine Density	18.6891	18.6891	18.6891	0	18.6891	18.6891	1	1/10um	Dendrite			0			1		1
Dendrite Straightness	0.940511	0.940511	0.940511	0	0.940511	0.940511	1		Dendrite			0			1		1
Dendrite Time	0	0	0	0	0	0	1	s	Dendrite			0			1		1
Dendrite Time Index	1	1	1	0	1	1	1		Dendrite			0			1		1
Dendrite Volume	9.65266	9.65266	9.65266	0	9.65266	9.65266	1	um^3	Dendrite			0			1		1
Filament Area (sum)	229.114	229.114	229.114	0	229.114	229.114	1	um^2	Filament								1
Filament Dendrite Area (sum)	69.7693	69.7693	69.7693	0	69.7693	69.7693	1	um^2	Filament								1
Filament Dendrite Length (sum)	40.1303	40.1303	40.1303	0	40.1303	40.1303	1	um	Filament								1
Filament Dendrite Volume (sum)	9.65266	9.65266	9.65266	0	9.65266	9.65266	1	um^3	Filament								1
Filament Distance from Origin	1476.61	1476.61	1476.61	0	1476.61	1476.61	1	um	Filament		Filament Distance from Origin						1
Filament Full Branch Depth	0	0	0	0	0	0	1		Filament								1
Filament Full Branch Level	1	1	1	0	1	1	1		Filament								1
Filament Length (sum)	167.831	167.831	167.831	0	167.831	167.831	1	um	Filament								1
Filament No. Dendrite Branch Pts	0	0	0	0	0	0	1		Filament								1
Filament No. Dendrite Branches	0	1	0.930233	0.254755	1	40	43		Filament				0.000				1
Filament No. Dendrite Segments	1	1	1	0	1	1	1		Filament								1
Filament No. Dendrite Terminal Pts	1	1	1	0	1	1	1		Filament								1
Filament No. Sholl Intersections	0	1	0.948718	0.220572	1	37	39		Filament							0.000	1
Filament No. Spine Branch Pts	0	0	0	0	0	0	1		Filament								1
Filament No. Spine Segments	75	75	75	0	75	75	1		Filament								1
Filament No. Spine Terminal Pts	75	75	75	0	75	75	1		Filament								1
Filament No. Unconnected Parts	1	1	1	0	1	1	1		Filament								1
Filament Position X	24.2949	24.2949	24.2949	0	24.2949	24.2949	1	um	Filament		Filament Position						1
Filament Position Y	22.4351	22.4351	22.4351	0	22.4351	22.4351	1	um	Filament		Filament Position						1
Filament Position Z	1476.24	1476.24	1476.24	0	1476.24	1476.24	1	um	Filament		Filament Position						1
Filament Spine Area (sum)	159.345	159.345	159.345	0	159.345	159.345	1	um^2	Filament								1
Filament Spine Length (sum)	127.7	127.7	127.7	0	127.7	127.7	1	um	Filament								1
Filament Spine Volume (sum)	15.3075	15.3075	15.3075	0	15.3075	15.3075	1	um^3	Filament								1
Filament Time	0	0	0	0	0	0	1	s	Filament								1
Filament Time Index	1	1	1	0	1	1	1		Filament								1
Filament Volume (sum)	24.9602	24.9602	24.9602	0	24.9602	24.9602	1	um^3	Filament								1
Pt Distance from Origin Type=Dendrite Beginning	1476.62	1476.62	1476.62	0	1476.62	1476.62	1	um	Point		Pt Distance from Origin	0					1
Pt Distance from Origin Type=Dendrite Terminal	1477.96	1477.96	1477.96	0	1477.96	1477.96	1	um	Point		Pt Distance from Origin	0					1
Pt Distance from Origin Type=Spine Attachment	1476.42	1477.85	1476.64	0.249268	1476.59	82691.8	56	um	Point		Pt Distance from Origin	0					1
Pt Distance from Origin Type=Spine Terminal	1474.13	1479.27	1476.55	1.07369	1476.5	110741	75	um	Point		Pt Distance from Origin	0					1
Pt Time Type=Dendrite Beginning	0	0	0	0	0	0	1	s	Point			0					1
Pt Time Type=Dendrite Terminal	0	0	0	0	0	0	1	s	Point			0					1
Pt Time Type=Spine Attachment	0	0	0	0	0	0	56	s	Point			0					1
Pt Time Type=Spine Terminal	0	0	0	0	0	0	75	s	Point			0					1
Spine Area	0.90589	3.27764	2.1246	0.559647	2.17588	159.345	75	um^2	Spine			0			1		1
Spine Attachment Pt Branching Angle	10.15	88.6257	69.9991	18.7724	75.6376	2729.96	39	Â°	Spine			0			1		1
Spine Attachment Pt Diameter	0.553404	0.553404	0.553404	0	0.553404	41.5053	75	um	Spine			0			1		1
Spine Attachment Pt Distance	0.718004	39.9266	20.5074	11.8385	19.714	1538.05	75	um	Spine			0			1		1
Spine Attachment Pt Distance from Origin	1476.42	1477.85	1476.64	0.249268	1476.59	82691.8	56	um	Spine		Spine Attachment Pt Distance from Origin	0			1		1
Spine Attachment Pt Position X	11.5256	37.4505	24.1328	8.3345	22.4885	1351.44	56	um	Spine		Spine Attachment Pt Position	0			1		1
Spine Attachment Pt Position Y	10.6097	36.7974	22.6869	8.06431	20.1556	1270.47	56	um	Spine		Spine Attachment Pt Position	0			1		1
Spine Attachment Pt Position Z	1476.07	1477.34	1476.22	0.23164	1476.15	82668.4	56	um	Spine		Spine Attachment Pt Position	0			1		1
Spine Attachment Pt Time	0	0	0	0	0	0	56	s	Spine			0			1		1
Spine Attachment Pt Time Index	1	1	1	0	1	56	56		Spine			0			1		1
Spine Branch Depth	0	0	0	0	0	0	75		Spine			0			1		1
Spine Branch Level	1	1	1	0	1	75	75		Spine			0			1		1
Spine Branchings	0	0	0	0	0	0	75		Spine			0			1		1
Spine Length	0.746619	2.60879	1.70267	0.444196	1.73337	127.7	75	um	Spine			0			1		1
Spine Max Diameter	0.553404	0.553404	0.553404	0	0.553404	41.5053	75	um	Spine			0			1		1
Spine Mean Diameter	0.403835	0.438351	0.407961	0.00582849	0.405811	30.5971	75	um	Spine			0			1		1
Spine Min Diameter	0.4	0.4	0.4	0	0.4	30	75	um	Spine			0			1		1
Spine Neck Max Diameter	0.4	0.438351	0.400511	0.00439877	0.4	30.0384	75	um	Spine			0			1		1
Spine Neck Mean Diameter	0.4	0.404261	0.400057	0.000488777	0.4	30.0043	75	um	Spine			0			1		1
Spine Neck Min Diameter	0.4	0.4	0.4	0	0.4	30	75	um	Spine			0			1		1
Spine Orientation Angle	-177.792	152.302	-43.5554	94.1524	3.85641	-3266.66	75	Â°	Spine			0			1		1
Spine Part Length Ground	0.0523544	0.98886	0.412095	0.214868	0.360315	30.9071	75	um	Spine		Spine Part Length	0			1		1
Spine Part Length Head	0.260508	0.978287	0.593134	0.13699	0.603594	44.485	75	um	Spine		Spine Part Length	0			1		1
Spine Part Length Neck	0	1.09403	0.697442	0.233989	0.739305	52.3081	75	um	Spine		Spine Part Length	0			1		1
Spine Part Max Diameter Ground	0.553404	0.553404	0.553404	0	0.553404	41.5053	75	um	Spine		Spine Part Max Diameter	0			1		1
Spine Part Max Diameter Head	0.4	0.4	0.4	0	0.4	30	75	um	Spine		Spine Part Max Diameter	0			1		1
Spine Part Max Diameter Neck	0	0.4	0.394667	0.0458791	0.4	29.6	75	um	Spine		Spine Part Max Diameter	0			1		1
Spine Part Mean Diameter Ground	0.413697	0.463918	0.424226	0.0113045	0.419176	31.817	75	um	Spine		Spine Part Mean Diameter	0			1		1
Spine Part Mean Diameter Head	0.4	0.4	0.4	1.89953e-08	0.4	30	75	um	Spine		Spine Part Mean Diameter	0			1		1
Spine Part Mean Diameter Neck	0	0.4	0.394667	0.0458791	0.4	29.6	75	um	Spine		Spine Part Mean Diameter	0			1		1
Spine Part Min Diameter Ground	0.4	0.4	0.4	0	0.4	30	75	um	Spine		Spine Part Min Diameter	0			1		1
Spine Part Min Diameter Head	0.4	0.4	0.4	0	0.4	30	75	um	Spine		Spine Part Min Diameter	0			1		1
Spine Part Min Diameter Neck	0	0.4	0.394667	0.0458791	0.4	29.6	75	um	Spine		Spine Part Min Diameter	0			1		1
Spine Part Volume Ground	0.000878767	0.135268	0.0518342	0.0308193	0.0437253	3.88757	75	um^3	Spine		Spine Part Volume	0			1		1
Spine Part Volume Head	0.0243588	0.114558	0.0661578	0.0172147	0.0674723	4.96184	75	um^3	Spine		Spine Part Volume	0			1		1
Spine Part Volume Neck	0	0.13748	0.0876431	0.0294039	0.0929038	6.57324	75	um^3	Spine		Spine Part Volume	0			1		1
Spine Position X	11.7301	37.202	23.9822	8.02687	21.5308	1798.66	75	um	Spine		Spine Position	0			1		1
Spine Position Y	10.1314	37.12	22.7204	7.76253	21.1424	1704.03	75	um	Spine		Spine Position	0			1		1
Spine Position Z	1474.71	1477.87	1476.21	0.636943	1476.21	110716	75	um	Spine		Spine Position	0			1		1
Spine Straightness	0.834951	0.992137	0.923969	0.039401	0.933247	69.2977	75		Spine			0			1		1
Spine Terminal Pt Diameter	0.4	0.4	0.4	0	0.4	30	75	um	Spine			0			1		1
Spine Terminal Pt Distance	1.74569	41.7314	22.2868	11.9693	20.8016	1671.51	75	um	Spine			0			1		1
Spine Terminal Pt Distance from Origin	1474.13	1479.27	1476.55	1.07369	1476.5	110741	75	um	Spine		Spine Terminal Pt Distance from Origin	0			1		1
Spine Terminal Pt Generation	0	0	0	0	0	0	75		Spine			0			1		1
Spine Terminal Pt Intensity Center	2011	4095	3952.15	437.423	4095	296411	75		Spine	1		0		Image 1			1
Spine Terminal Pt Position X	11.3844	37.4754	23.9991	8.02048	21.3719	1799.93	75	um	Spine		Spine Terminal Pt Position	0			1		1
Spine Terminal Pt Position Y	9.63305	37.3705	22.6891	7.84523	21.0753	1701.68	75	um	Spine		Spine Terminal Pt Position	0			1		1
Spine Terminal Pt Position Z	1473.75	1478.87	1476.14	1.05877	1476.1	110710	75	um	Spine		Spine Terminal Pt Position	0			1		1
Spine Terminal Pt Time	0	0	0	0	0	0	75	s	Spine			0			1		1
Spine Terminal Pt Time Index	1	1	1	0	1	75	75		Spine			0			1		1
Spine Time	0	0	0	0	0	0	75	s	Spine			0			1		1
Spine Time Index	1	1	1	0	1	75	75		Spine			0			1		1
Spine Volume	0.0822114	0.319386	0.2041	0.055971	0.20921	15.3075	75	um^3	Spine			0			1		1

## Sheet: ControlApicalspines_4
Average
Variable	Min	Max	Mean	StdDev	Median	Sum	Count	Unit	Category	Channel	Collection	Depth	Distance	Image	Level	Radius	Time	Type
Dendrite Area	67.7497	67.7497	67.7497	0	67.7497	67.7497	1	um^2	Dendrite			0			1		1
Dendrite Branch Depth	0	0	0	0	0	0	1		Dendrite			0			1		1
Dendrite Branch Level	1	1	1	0	1	1	1		Dendrite			0			1		1
Dendrite Branching Angle	0	0	0	0	0	0	1	Â°	Dendrite			0			1		1
Dendrite Branching Angle B	0	0	0	0	0	0	1	Â°	Dendrite			0			1		1
Dendrite Length	38.9686	38.9686	38.9686	0	38.9686	38.9686	1	um	Dendrite			0			1		1
Dendrite Mean Diameter	0.553406	0.553406	0.553406	0	0.553406	0.553406	1	um	Dendrite			0			1		1
Dendrite No. Spines	70	70	70	0	70	70	1		Dendrite			0			1		1
Dendrite Orientation Angle	-48.0738	-48.0738	-48.0738	0	-48.0738	-48.0738	1	Â°	Dendrite			0			1		1
Dendrite Position X	30.1511	30.1511	30.1511	0	30.1511	30.1511	1	um	Dendrite		Dendrite Position	0			1		1
Dendrite Position Y	24.5982	24.5982	24.5982	0	24.5982	24.5982	1	um	Dendrite		Dendrite Position	0			1		1
Dendrite Position Z	1483.86	1483.86	1483.86	0	1483.86	1483.86	1	um	Dendrite		Dendrite Position	0			1		1
Dendrite Spine Density	17.9632	17.9632	17.9632	0	17.9632	17.9632	1	1/10um	Dendrite			0			1		1
Dendrite Straightness	0.858834	0.858834	0.858834	0	0.858834	0.858834	1		Dendrite			0			1		1
Dendrite Time	0	0	0	0	0	0	1	s	Dendrite			0			1		1
Dendrite Time Index	1	1	1	0	1	1	1		Dendrite			0			1		1
Dendrite Volume	9.37325	9.37325	9.37325	0	9.37325	9.37325	1	um^3	Dendrite			0			1		1
Filament Area (sum)	178.025	178.025	178.025	0	178.025	178.025	1	um^2	Filament								1
Filament Dendrite Area (sum)	67.7497	67.7497	67.7497	0	67.7497	67.7497	1	um^2	Filament								1
Filament Dendrite Length (sum)	38.9686	38.9686	38.9686	0	38.9686	38.9686	1	um	Filament								1
Filament Dendrite Volume (sum)	9.37325	9.37325	9.37325	0	9.37325	9.37325	1	um^3	Filament								1
Filament Distance from Origin	1483.67	1483.67	1483.67	0	1483.67	1483.67	1	um	Filament		Filament Distance from Origin						1
Filament Full Branch Depth	0	0	0	0	0	0	1		Filament								1
Filament Full Branch Level	1	1	1	0	1	1	1		Filament								1
Filament Length (sum)	164.829	164.829	164.829	0	164.829	164.829	1	um	Filament								1
Filament No. Dendrite Branch Pts	0	0	0	0	0	0	1		Filament								1
Filament No. Dendrite Branches	0	1	0.904762	0.293544	1	38	42		Filament				0.000				1
Filament No. Dendrite Segments	1	1	1	0	1	1	1		Filament								1
Filament No. Dendrite Terminal Pts	1	1	1	0	1	1	1		Filament								1
Filament No. Sholl Intersections	0	1	0.942857	0.232115	1	33	35		Filament							0.000	1
Filament No. Spine Branch Pts	0	0	0	0	0	0	1		Filament								1
Filament No. Spine Segments	70	70	70	0	70	70	1		Filament								1
Filament No. Spine Terminal Pts	70	70	70	0	70	70	1		Filament								1
Filament No. Unconnected Parts	1	1	1	0	1	1	1		Filament								1
Filament Position X	31.1608	31.1608	31.1608	0	31.1608	31.1608	1	um	Filament		Filament Position						1
Filament Position Y	23.5572	23.5572	23.5572	0	23.5572	23.5572	1	um	Filament		Filament Position						1
Filament Position Z	1483.16	1483.16	1483.16	0	1483.16	1483.16	1	um	Filament		Filament Position						1
Filament Spine Area (sum)	110.275	110.275	110.275	0	110.275	110.275	1	um^2	Filament								1
Filament Spine Length (sum)	125.86	125.86	125.86	0	125.86	125.86	1	um	Filament								1
Filament Spine Volume (sum)	7.55354	7.55354	7.55354	0	7.55354	7.55354	1	um^3	Filament								1
Filament Time	0	0	0	0	0	0	1	s	Filament								1
Filament Time Index	1	1	1	0	1	1	1		Filament								1
Filament Volume (sum)	16.9268	16.9268	16.9268	0	16.9268	16.9268	1	um^3	Filament								1
Pt Distance from Origin Type=Dendrite Beginning	1491.44	1491.44	1491.44	0	1491.44	1491.44	1	um	Point		Pt Distance from Origin	0					1
Pt Distance from Origin Type=Dendrite Terminal	1482.33	1482.33	1482.33	0	1482.33	1482.33	1	um	Point		Pt Distance from Origin	0					1
Pt Distance from Origin Type=Spine Attachment	1480.14	1491.35	1484.27	3.31811	1483.79	84603.4	57	um	Point		Pt Distance from Origin	0					1
Pt Distance from Origin Type=Spine Terminal	1477.68	1492.11	1483.6	3.53284	1482.8	103852	70	um	Point		Pt Distance from Origin	0					1
Pt Time Type=Dendrite Beginning	0	0	0	0	0	0	1	s	Point			0					1
Pt Time Type=Dendrite Terminal	0	0	0	0	0	0	1	s	Point			0					1
Pt Time Type=Spine Attachment	0	0	0	0	0	0	57	s	Point			0					1
Pt Time Type=Spine Terminal	0	0	0	0	0	0	70	s	Point			0					1
Spine Area	0.338684	2.40176	1.57536	0.442431	1.54456	110.275	70	um^2	Spine			0			1		1
Spine Attachment Pt Branching Angle	25.2921	89.5493	70.9654	14.372	76.1064	3335.37	47	Â°	Spine			0			1		1
Spine Attachment Pt Diameter	0.553404	0.553404	0.553404	0	0.553404	38.7383	70	um	Spine			0			1		1
Spine Attachment Pt Distance	0.609354	38.81	20.4613	12.0345	21.584	1432.29	70	um	Spine			0			1		1
Spine Attachment Pt Distance from Origin	1480.14	1491.35	1484.27	3.31811	1483.79	84603.4	57	um	Spine		Spine Attachment Pt Distance from Origin	0			1		1
Spine Attachment Pt Position X	19.3041	40.3774	30.6739	7.73944	31.9829	1748.41	57	um	Spine		Spine Attachment Pt Position	0			1		1
Spine Attachment Pt Position Y	12.0157	35.4831	23.8409	6.90898	24.7194	1358.93	57	um	Spine		Spine Attachment Pt Position	0			1		1
Spine Attachment Pt Position Z	1479.54	1490.8	1483.73	3.36306	1483.24	84572.4	57	um	Spine		Spine Attachment Pt Position	0			1		1
Spine Attachment Pt Time	0	0	0	0	0	0	57	s	Spine			0			1		1
Spine Attachment Pt Time Index	1	1	1	0	1	57	57		Spine			0			1		1
Spine Branch Depth	0	0	0	0	0	0	70		Spine			0			1		1
Spine Branch Level	1	1	1	0	1	70	70		Spine			0			1		1
Spine Branchings	0	0	0	0	0	0	70		Spine			0			1		1
Spine Length	0.387869	2.68499	1.79801	0.493181	1.80105	125.86	70	um	Spine			0			1		1
Spine Max Diameter	0.553404	0.553404	0.553404	0	0.553404	38.7383	70	um	Spine			0			1		1
Spine Mean Diameter	0.286103	0.336959	0.293562	0.00837307	0.291024	20.5494	70	um	Spine			0			1		1
Spine Min Diameter	0.28	0.28	0.28	0	0.28	19.6	70	um	Spine			0			1		1
Spine Neck Max Diameter	0.28	0.348351	0.29367	0.0273404	0.28	20.5569	70	um	Spine			0			1		1
Spine Neck Mean Diameter	0.28	0.297088	0.280962	0.00255046	0.28	19.6673	70	um	Spine			0			1		1
Spine Neck Min Diameter	0.28	0.28	0.28	0	0.28	19.6	70	um	Spine			0			1		1
Spine Orientation Angle	-177.671	178.781	-11.2588	109.301	20.7167	-788.118	70	Â°	Spine			0			1		1
Spine Part Length Ground	0	1.28897	0.529995	0.311185	0.421491	37.0997	70	um	Spine		Spine Part Length	0			1		1
Spine Part Length Head	0.196633	0.994539	0.542577	0.140173	0.553773	37.9804	70	um	Spine		Spine Part Length	0			1		1
Spine Part Length Neck	0.118767	1.2301	0.72579	0.209792	0.742785	50.8053	70	um	Spine		Spine Part Length	0			1		1
Spine Part Max Diameter Ground	0.553404	0.553404	0.553404	0	0.553404	38.7383	70	um	Spine		Spine Part Max Diameter	0			1		1
Spine Part Max Diameter Head	0.28	0.28	0.28	0	0.28	19.6	70	um	Spine		Spine Part Max Diameter	0			1		1
Spine Part Max Diameter Neck	0.28	0.28	0.28	0	0.28	19.6	70	um	Spine		Spine Part Max Diameter	0			1		1
Spine Part Mean Diameter Ground	0.302784	0.393918	0.322663	0.0178807	0.317973	22.5864	70	um	Spine		Spine Part Mean Diameter	0			1		1
Spine Part Mean Diameter Head	0.28	0.28	0.28	0	0.28	19.6	70	um	Spine		Spine Part Mean Diameter	0			1		1
Spine Part Mean Diameter Neck	0.28	0.28	0.28	2.10734e-08	0.28	19.6	70	um	Spine		Spine Part Mean Diameter	0			1		1
Spine Part Min Diameter Ground	0.28	0.28	0.28	0	0.28	19.6	70	um	Spine		Spine Part Min Diameter	0			1		1
Spine Part Min Diameter Head	0.28	0.28	0.28	0	0.28	19.6	70	um	Spine		Spine Part Min Diameter	0			1		1
Spine Part Min Diameter Neck	0.28	0.28	0.28	0	0.28	19.6	70	um	Spine		Spine Part Min Diameter	0			1		1
Spine Part Volume Ground	0	0.0867111	0.0251229	0.0270184	0.0136811	1.7586	70	um^3	Spine		Spine Part Volume	0			1		1
Spine Part Volume Head	0.0092342	0.0583654	0.0305358	0.00863115	0.0312252	2.13751	70	um^3	Spine		Spine Part Volume	0			1		1
Spine Part Volume Neck	0.00731308	0.0757436	0.0446906	0.012918	0.0457372	3.12835	70	um^3	Spine		Spine Part Volume	0			1		1
Spine Position X	19.4495	41.0389	30.5483	7.86548	32.28	2138.38	70	um	Spine		Spine Position	0			1		1
Spine Position Y	12.297	35.8694	24.1238	6.80434	24.9651	1688.66	70	um	Spine		Spine Position	0			1		1
Spine Position Z	1478.25	1490.94	1483.32	3.44166	1482.52	103832	70	um	Spine		Spine Position	0			1		1
Spine Straightness	0.764014	0.991618	0.891355	0.047991	0.893248	62.3948	70		Spine			0			1		1
Spine Terminal Pt Diameter	0.28	0.28	0.28	0	0.28	19.6	70	um	Spine			0			1		1
Spine Terminal Pt Distance	2.25025	40.5769	22.396	12.1298	23.6042	1567.72	70	um	Spine			0			1		1
Spine Terminal Pt Distance from Origin	1477.68	1492.11	1483.6	3.53284	1482.8	103852	70	um	Spine		Spine Terminal Pt Distance from Origin	0			1		1
Spine Terminal Pt Generation	0	0	0	0	0	0	70		Spine			0			1		1
Spine Terminal Pt Intensity Center	1899	4095	3768.31	565.592	4095	263782	70		Spine	1		0		Image 1			1
Spine Terminal Pt Position X	18.8917	41.8136	30.5578	8.02257	32.3015	2139.05	70	um	Spine		Spine Terminal Pt Position	0			1		1
Spine Terminal Pt Position Y	12.1181	36.4582	24.163	6.80045	25.6788	1691.41	70	um	Spine		Spine Terminal Pt Position	0			1		1
Spine Terminal Pt Position Z	1477.06	1491.58	1483.06	3.57801	1482.23	103814	70	um	Spine		Spine Terminal Pt Position	0			1		1
Spine Terminal Pt Time	0	0	0	0	0	0	70	s	Spine			0			1		1
Spine Terminal Pt Time Index	1	1	1	0	1	70	70		Spine			0			1		1
Spine Time	0	0	0	0	0	0	70	s	Spine			0			1		1
Spine Time Index	1	1	1	0	1	70	70		Spine			0			1		1
Spine Volume	0.0208344	0.168218	0.107908	0.0313767	0.106005	7.55354	70	um^3	Spine			0			1		1

## Sheet: ControlApicalspines_5
Variable	Min	Max	Mean	StdDev	Median	Sum	Count	Unit	Category	Channel	Collection	Depth	Distance	Image	Level	Radius	Time	Type
Dendrite Area	49.0015	49.0015	49.0015	0	49.0015	49.0015	1	um^2	Dendrite			0			1		1
Dendrite Branch Depth	0	0	0	0	0	0	1		Dendrite			0			1		1
Dendrite Branch Level	1	1	1	0	1	1	1		Dendrite			0			1		1
Dendrite Branching Angle	0	0	0	0	0	0	1	Â°	Dendrite			0			1		1
Dendrite Branching Angle B	0	0	0	0	0	0	1	Â°	Dendrite			0			1		1
Dendrite Length	28.1849	28.1849	28.1849	0	28.1849	28.1849	1	um	Dendrite			0			1		1
Dendrite Mean Diameter	0.553406	0.553406	0.553406	0	0.553406	0.553406	1	um	Dendrite			0			1		1
Dendrite No. Spines	33	33	33	0	33	33	1		Dendrite			0			1		1
Dendrite Orientation Angle	-4.48939	-4.48939	-4.48939	0	-4.48939	-4.48939	1	Â°	Dendrite			0			1		1
Dendrite Position X	26.1315	26.1315	26.1315	0	26.1315	26.1315	1	um	Dendrite		Dendrite Position	0			1		1
Dendrite Position Y	6.71473	6.71473	6.71473	0	6.71473	6.71473	1	um	Dendrite		Dendrite Position	0			1		1
Dendrite Position Z	1484.77	1484.77	1484.77	0	1484.77	1484.77	1	um	Dendrite		Dendrite Position	0			1		1
Dendrite Spine Density	11.7084	11.7084	11.7084	0	11.7084	11.7084	1	1/10um	Dendrite			0			1		1
Dendrite Straightness	0.952784	0.952784	0.952784	0	0.952784	0.952784	1		Dendrite			0			1		1
Dendrite Time	0	0	0	0	0	0	1	s	Dendrite			0			1		1
Dendrite Time Index	1	1	1	0	1	1	1		Dendrite			0			1		1
Dendrite Volume	6.7794	6.7794	6.7794	0	6.7794	6.7794	1	um^3	Dendrite			0			1		1
Filament Area (sum)	94.144	94.144	94.144	0	94.144	94.144	1	um^2	Filament								1
Filament Dendrite Area (sum)	49.0015	49.0015	49.0015	0	49.0015	49.0015	1	um^2	Filament								1
Filament Dendrite Length (sum)	28.1849	28.1849	28.1849	0	28.1849	28.1849	1	um	Filament								1
Filament Dendrite Volume (sum)	6.7794	6.7794	6.7794	0	6.7794	6.7794	1	um^3	Filament								1
Filament Distance from Origin	1484.92	1484.92	1484.92	0	1484.92	1484.92	1	um	Filament		Filament Distance from Origin						1
Filament Full Branch Depth	0	0	0	0	0	0	1		Filament								1
Filament Full Branch Level	1	1	1	0	1	1	1		Filament								1
Filament Length (sum)	76.5559	76.5559	76.5559	0	76.5559	76.5559	1	um	Filament								1
Filament No. Dendrite Branch Pts	0	0	0	0	0	0	1		Filament								1
Filament No. Dendrite Branches	0	1	0.903226	0.29565	1	28	31		Filament				0.000				1
Filament No. Dendrite Segments	1	1	1	0	1	1	1		Filament								1
Filament No. Dendrite Terminal Pts	1	1	1	0	1	1	1		Filament								1
Filament No. Sholl Intersections	0	1	0.928571	0.257539	1	26	28		Filament							0.000	1
Filament No. Spine Branch Pts	0	0	0	0	0	0	1		Filament								1
Filament No. Spine Segments	33	33	33	0	33	33	1		Filament								1
Filament No. Spine Terminal Pts	33	33	33	0	33	33	1		Filament								1
Filament No. Unconnected Parts	1	1	1	0	1	1	1		Filament								1
Filament Position X	25.8787	25.8787	25.8787	0	25.8787	25.8787	1	um	Filament		Filament Position						1
Filament Position Y	6.87499	6.87499	6.87499	0	6.87499	6.87499	1	um	Filament		Filament Position						1
Filament Position Z	1484.68	1484.68	1484.68	0	1484.68	1484.68	1	um	Filament		Filament Position						1
Filament Spine Area (sum)	45.1425	45.1425	45.1425	0	45.1425	45.1425	1	um^2	Filament								1
Filament Spine Length (sum)	48.371	48.371	48.371	0	48.371	48.371	1	um	Filament								1
Filament Spine Volume (sum)	3.28062	3.28062	3.28062	0	3.28062	3.28062	1	um^3	Filament								1
Filament Time	0	0	0	0	0	0	1	s	Filament								1
Filament Time Index	1	1	1	0	1	1	1		Filament								1
Filament Volume (sum)	10.06	10.06	10.06	0	10.06	10.06	1	um^3	Filament								1
Pt Distance from Origin Type=Dendrite Beginning	1485.42	1485.42	1485.42	0	1485.42	1485.42	1	um	Point		Pt Distance from Origin	0					1
Pt Distance from Origin Type=Dendrite Terminal	1484.61	1484.61	1484.61	0	1484.61	1484.61	1	um	Point		Pt Distance from Origin	0					1
Pt Distance from Origin Type=Spine Attachment	1484.72	1485.43	1485.08	0.24264	1485.16	46037.6	31	um	Point		Pt Distance from Origin	0					1
Pt Distance from Origin Type=Spine Terminal	1482.4	1486.45	1484.79	0.917927	1484.8	48998.1	33	um	Point		Pt Distance from Origin	0					1
Pt Time Type=Dendrite Beginning	0	0	0	0	0	0	1	s	Point			0					1
Pt Time Type=Dendrite Terminal	0	0	0	0	0	0	1	s	Point			0					1
Pt Time Type=Spine Attachment	0	0	0	0	0	0	31	s	Point			0					1
Pt Time Type=Spine Terminal	0	0	0	0	0	0	33	s	Point			0					1
Spine Area	0.382246	2.51442	1.36796	0.3995	1.3803	45.1425	33	um^2	Spine			0			1		1
Spine Attachment Pt Branching Angle	23.5922	89.4334	70.252	17.2016	76.1333	2037.31	29	Â°	Spine			0			1		1
Spine Attachment Pt Diameter	0.553404	0.553404	0.553404	0	0.553404	18.2623	33	um	Spine			0			1		1
Spine Attachment Pt Distance	0.461467	27.8956	13.2905	8.57111	14.4054	438.586	33	um	Spine			0			1		1
Spine Attachment Pt Distance from Origin	1484.72	1485.43	1485.08	0.24264	1485.16	46037.6	31	um	Spine		Spine Attachment Pt Distance from Origin	0			1		1
Spine Attachment Pt Position X	13.3306	39.3745	25.1184	8.32501	25.3356	778.671	31	um	Spine		Spine Attachment Pt Position	0			1		1
Spine Attachment Pt Position Y	5.34707	9.4367	6.99586	1.4036	6.6702	216.872	31	um	Spine		Spine Attachment Pt Position	0			1		1
Spine Attachment Pt Position Z	1484.2	1485.33	1484.83	0.374546	1484.96	46029.8	31	um	Spine		Spine Attachment Pt Position	0			1		1
Spine Attachment Pt Time	0	0	0	0	0	0	31	s	Spine			0			1		1
Spine Attachment Pt Time Index	1	1	1	0	1	31	31		Spine			0			1		1
Spine Branch Depth	0	0	0	0	0	0	33		Spine			0			1		1
Spine Branch Level	1	1	1	0	1	33	33		Spine			0			1		1
Spine Branchings	0	0	0	0	0	0	33		Spine			0			1		1
Spine Length	0.410055	2.62792	1.46579	0.416418	1.50359	48.371	33	um	Spine			0			1		1
Spine Max Diameter	0.553404	0.553404	0.553404	0	0.553404	18.2623	33	um	Spine			0			1		1
Spine Mean Diameter	0.307542	0.352793	0.316385	0.0116643	0.310559	10.4407	33	um	Spine			0			1		1
Spine Min Diameter	0.3	0.3	0.3	0	0.3	9.9	33	um	Spine			0			1		1
Spine Neck Max Diameter	0.3	0.363351	0.305759	0.0182121	0.3	10.0901	33	um	Spine			0			1		1
Spine Neck Mean Diameter	0.3	0.31267	0.300704	0.00247503	0.3	9.92323	33	um	Spine			0			1		1
Spine Neck Min Diameter	0.3	0.3	0.3	0	0.3	9.9	33	um	Spine			0			1		1
Spine Orientation Angle	-123.566	124.174	-7.69486	92.2495	37.0195	-253.93	33	Â°	Spine			0			1		1
Spine Part Length Ground	0.0966898	0.913451	0.358072	0.22099	0.277073	11.8164	33	um	Spine		Spine Part Length	0			1		1
Spine Part Length Head	0.226872	0.706932	0.494907	0.128698	0.511912	16.3319	33	um	Spine		Spine Part Length	0			1		1
Spine Part Length Neck	0.0864936	1.18907	0.612807	0.21064	0.590364	20.2226	33	um	Spine		Spine Part Length	0			1		1
Spine Part Max Diameter Ground	0.553404	0.553404	0.553404	0	0.553404	18.2623	33	um	Spine		Spine Part Max Diameter	0			1		1
Spine Part Max Diameter Head	0.3	0.3	0.3	0	0.3	9.9	33	um	Spine		Spine Part Max Diameter	0			1		1
Spine Part Max Diameter Neck	0.3	0.3	0.3	0	0.3	9.9	33	um	Spine		Spine Part Max Diameter	0			1		1
Spine Part Mean Diameter Ground	0.326396	0.405585	0.348375	0.0248162	0.335195	11.4964	33	um	Spine		Spine Part Mean Diameter	0			1		1
Spine Part Mean Diameter Head	0.3	0.3	0.3	1.34317e-08	0.3	9.9	33	um	Spine		Spine Part Mean Diameter	0			1		1
Spine Part Mean Diameter Neck	0.3	0.3	0.3	2.07415e-08	0.3	9.9	33	um	Spine		Spine Part Mean Diameter	0			1		1
Spine Part Min Diameter Ground	0.3	0.3	0.3	0	0.3	9.9	33	um	Spine		Spine Part Min Diameter	0			1		1
Spine Part Min Diameter Head	0.3	0.3	0.3	0	0.3	9.9	33	um	Spine		Spine Part Min Diameter	0			1		1
Spine Part Min Diameter Neck	0.3	0.3	0.3	0	0.3	9.9	33	um	Spine		Spine Part Min Diameter	0			1		1
Spine Part Volume Ground	0	0.0849111	0.0169867	0.0231858	0.00706696	0.56056	33	um^3	Spine		Spine Part Volume	0			1		1
Spine Part Volume Head	0.0125023	0.0464358	0.0314486	0.00909714	0.0326506	1.03781	33	um^3	Spine		Spine Part Volume	0			1		1
Spine Part Volume Neck	0.00611388	0.0840507	0.0433168	0.0148893	0.0417304	1.42945	33	um^3	Spine		Spine Part Volume	0			1		1
Spine Position X	13.1806	39.0577	25.4376	8.118	26.4974	839.44	33	um	Spine		Spine Position	0			1		1
Spine Position Y	4.87817	9.67056	6.9229	1.47416	6.74616	228.456	33	um	Spine		Spine Position	0			1		1
Spine Position Z	1483.29	1485.82	1484.61	0.553744	1484.55	48992.1	33	um	Spine		Spine Position	0			1		1
Spine Straightness	0.778938	0.98965	0.900584	0.0568029	0.897119	29.7193	33		Spine			0			1		1
Spine Terminal Pt Diameter	0.3	0.3	0.3	0	0.3	9.9	33	um	Spine			0			1		1
Spine Terminal Pt Distance	2.1718	29.884	14.883	8.63165	16.3645	491.139	33	um	Spine			0			1		1
Spine Terminal Pt Distance from Origin	1482.4	1486.45	1484.79	0.917927	1484.8	48998.1	33	um	Spine		Spine Terminal Pt Distance from Origin	0			1		1
Spine Terminal Pt Generation	0	0	0	0	0	0	33		Spine			0			1		1
Spine Terminal Pt Intensity Center	1847	4095	3756.79	698.208	4095	123974	33		Spine	1		0		Image 1			1
Spine Terminal Pt Position X	12.6774	38.7549	25.4185	8.07066	26.4226	838.81	33	um	Spine		Spine Terminal Pt Position	0			1		1
Spine Terminal Pt Position Y	4.2026	10.1075	6.97889	1.76293	7.07006	230.303	33	um	Spine		Spine Terminal Pt Position	0			1		1
Spine Terminal Pt Position Z	1482.14	1486.33	1484.53	0.933924	1484.46	48989.7	33	um	Spine		Spine Terminal Pt Position	0			1		1
Spine Terminal Pt Time	0	0	0	0	0	0	33	s	Spine			0			1		1
Spine Terminal Pt Time Index	1	1	1	0	1	33	33		Spine			0			1		1
Spine Time	0	0	0	0	0	0	33	s	Spine			0			1		1
Spine Time Index	1	1	1	0	1	33	33		Spine			0			1		1
Spine Volume	0.0251342	0.188013	0.0994126	0.0305189	0.0999886	3.28062	33	um^3	Spine			0			1		1

## Sheet: ControlApicalspines_6
Average
Variable	Min	Max	Mean	StdDev	Median	Sum	Count	Unit	Category	Channel	Collection	Depth	Distance	Image	Level	Radius	Time	Type
Dendrite Area	43.3671	43.3671	43.3671	0	43.3671	43.3671	1	um^2	Dendrite			0			1		1
Dendrite Branch Depth	0	0	0	0	0	0	1		Dendrite			0			1		1
Dendrite Branch Level	1	1	1	0	1	1	1		Dendrite			0			1		1
Dendrite Branching Angle	0	0	0	0	0	0	1	Â°	Dendrite			0			1		1
Dendrite Branching Angle B	0	0	0	0	0	0	1	Â°	Dendrite			0			1		1
Dendrite Length	24.9441	24.9441	24.9441	0	24.9441	24.9441	1	um	Dendrite			0			1		1
Dendrite Mean Diameter	0.553406	0.553406	0.553406	0	0.553406	0.553406	1	um	Dendrite			0			1		1
Dendrite No. Spines	26	26	26	0	26	26	1		Dendrite			0			1		1
Dendrite Orientation Angle	12.4993	12.4993	12.4993	0	12.4993	12.4993	1	Â°	Dendrite			0			1		1
Dendrite Position X	26.3267	26.3267	26.3267	0	26.3267	26.3267	1	um	Dendrite		Dendrite Position	0			1		1
Dendrite Position Y	4.58248	4.58248	4.58248	0	4.58248	4.58248	1	um	Dendrite		Dendrite Position	0			1		1
Dendrite Position Z	1471.76	1471.76	1471.76	0	1471.76	1471.76	1	um	Dendrite		Dendrite Position	0			1		1
Dendrite Spine Density	10.4233	10.4233	10.4233	0	10.4233	10.4233	1	1/10um	Dendrite			0			1		1
Dendrite Straightness	0.945657	0.945657	0.945657	0	0.945657	0.945657	1		Dendrite			0			1		1
Dendrite Time	0	0	0	0	0	0	1	s	Dendrite			0			1		1
Dendrite Time Index	1	1	1	0	1	1	1		Dendrite			0			1		1
Dendrite Volume	5.99988	5.99988	5.99988	0	5.99988	5.99988	1	um^3	Dendrite			0			1		1
Filament Area (sum)	91.9325	91.9325	91.9325	0	91.9325	91.9325	1	um^2	Filament								1
Filament Dendrite Area (sum)	43.3671	43.3671	43.3671	0	43.3671	43.3671	1	um^2	Filament								1
Filament Dendrite Length (sum)	24.9441	24.9441	24.9441	0	24.9441	24.9441	1	um	Filament								1
Filament Dendrite Volume (sum)	5.99988	5.99988	5.99988	0	5.99988	5.99988	1	um^3	Filament								1
Filament Distance from Origin	1472.29	1472.29	1472.29	0	1472.29	1472.29	1	um	Filament		Filament Distance from Origin						1
Filament Full Branch Depth	0	0	0	0	0	0	1		Filament								1
Filament Full Branch Level	1	1	1	0	1	1	1		Filament								1
Filament Length (sum)	63.9602	63.9602	63.9602	0	63.9602	63.9602	1	um	Filament								1
Filament No. Dendrite Branch Pts	0	0	0	0	0	0	1		Filament								1
Filament No. Dendrite Branches	0	1	0.857143	0.349927	1	24	28		Filament				0.000				1
Filament No. Dendrite Segments	1	1	1	0	1	1	1		Filament								1
Filament No. Dendrite Terminal Pts	1	1	1	0	1	1	1		Filament								1
Filament No. Sholl Intersections	0	1	0.92	0.271293	1	23	25		Filament							0.000	1
Filament No. Spine Branch Pts	0	0	0	0	0	0	1		Filament								1
Filament No. Spine Segments	26	26	26	0	26	26	1		Filament								1
Filament No. Spine Terminal Pts	26	26	26	0	26	26	1		Filament								1
Filament No. Unconnected Parts	1	1	1	0	1	1	1		Filament								1
Filament Position X	26.4848	26.4848	26.4848	0	26.4848	26.4848	1	um	Filament		Filament Position						1
Filament Position Y	4.8711	4.8711	4.8711	0	4.8711	4.8711	1	um	Filament		Filament Position						1
Filament Position Z	1472.04	1472.04	1472.04	0	1472.04	1472.04	1	um	Filament		Filament Position						1
Filament Spine Area (sum)	48.5654	48.5654	48.5654	0	48.5654	48.5654	1	um^2	Filament								1
Filament Spine Length (sum)	39.0161	39.0161	39.0161	0	39.0161	39.0161	1	um	Filament								1
Filament Spine Volume (sum)	4.64238	4.64238	4.64238	0	4.64238	4.64238	1	um^3	Filament								1
Filament Time	0	0	0	0	0	0	1	s	Filament								1
Filament Time Index	1	1	1	0	1	1	1		Filament								1
Filament Volume (sum)	10.6423	10.6423	10.6423	0	10.6423	10.6423	1	um^3	Filament								1
Pt Distance from Origin Type=Dendrite Beginning	1466.79	1466.79	1466.79	0	1466.79	1466.79	1	um	Point		Pt Distance from Origin	0					1
Pt Distance from Origin Type=Dendrite Terminal	1477.44	1477.44	1477.44	0	1477.44	1477.44	1	um	Point		Pt Distance from Origin	0					1
Pt Distance from Origin Type=Spine Attachment	1467	1477.27	1472.49	3.36229	1472.61	32394.8	22	um	Point		Pt Distance from Origin	0					1
Pt Distance from Origin Type=Spine Terminal	1467.64	1477.5	1472.38	3.15742	1472.05	38281.8	26	um	Point		Pt Distance from Origin	0					1
Pt Time Type=Dendrite Beginning	0	0	0	0	0	0	1	s	Point			0					1
Pt Time Type=Dendrite Terminal	0	0	0	0	0	0	1	s	Point			0					1
Pt Time Type=Spine Attachment	0	0	0	0	0	0	22	s	Point			0					1
Pt Time Type=Spine Terminal	0	0	0	0	0	0	26	s	Point			0					1
Spine Area	0.589803	3.44899	1.8679	0.841236	1.65387	48.5654	26	um^2	Spine			0			1		1
Spine Attachment Pt Branching Angle	18.7919	83.6737	64.1375	17.2699	61.871	1218.61	19	Â°	Spine			0			1		1
Spine Attachment Pt Diameter	0.553404	0.553404	0.553404	0	0.553404	14.3885	26	um	Spine			0			1		1
Spine Attachment Pt Distance	0.211354	24.6797	12.7898	8.08972	11.2896	332.534	26	um	Spine			0			1		1
Spine Attachment Pt Distance from Origin	1467	1477.27	1472.49	3.36229	1472.61	32394.8	22	um	Spine		Spine Attachment Pt Distance from Origin	0			1		1
Spine Attachment Pt Position X	15.796	36.2767	27.3327	6.37611	26.2118	601.32	22	um	Spine		Spine Attachment Pt Position	0			1		1
Spine Attachment Pt Position Y	3.31422	7.82117	4.91557	1.72863	3.78606	108.143	22	um	Spine		Spine Attachment Pt Position	0			1		1
Spine Attachment Pt Position Z	1466.91	1476.81	1472.21	3.23975	1472.37	32388.7	22	um	Spine		Spine Attachment Pt Position	0			1		1
Spine Attachment Pt Time	0	0	0	0	0	0	22	s	Spine			0			1		1
Spine Attachment Pt Time Index	1	1	1	0	1	22	22		Spine			0			1		1
Spine Branch Depth	0	0	0	0	0	0	26		Spine			0			1		1
Spine Branch Level	1	1	1	0	1	26	26		Spine			0			1		1
Spine Branchings	0	0	0	0	0	0	26		Spine			0			1		1
Spine Length	0.471439	2.74479	1.50062	0.66069	1.33782	39.0161	26	um	Spine			0			1		1
Spine Max Diameter	0.553404	0.553404	0.553404	0	0.553404	14.3885	26	um	Spine			0			1		1
Spine Mean Diameter	0.404168	0.431959	0.410989	0.00799506	0.407375	10.6857	26	um	Spine			0			1		1
Spine Min Diameter	0.4	0.4	0.4	0	0.4	10.4	26	um	Spine			0			1		1
Spine Neck Max Diameter	0.4	0.438351	0.40295	0.0102194	0.4	10.4767	26	um	Spine			0			1		1
Spine Neck Mean Diameter	0.4	0.40767	0.400359	0.00149693	0.4	10.4093	26	um	Spine			0			1		1
Spine Neck Min Diameter	0.4	0.4	0.4	0	0.4	10.4	26	um	Spine			0			1		1
Spine Orientation Angle	-122.348	179.598	40.01	91.1969	85.1032	1040.26	26	Â°	Spine			0			1		1
Spine Part Length Ground	0.0569303	1.15705	0.439103	0.309663	0.338162	11.4167	26	um	Spine		Spine Part Length	0			1		1
Spine Part Length Head	0.266514	0.974042	0.509864	0.171453	0.497652	13.2565	26	um	Spine		Spine Part Length	0			1		1
Spine Part Length Neck	0.0738376	1.04543	0.551652	0.273182	0.569306	14.3429	26	um	Spine		Spine Part Length	0			1		1
Spine Part Max Diameter Ground	0.553404	0.553404	0.553404	0	0.553404	14.3885	26	um	Spine		Spine Part Max Diameter	0			1		1
Spine Part Max Diameter Head	0.4	0.4	0.4	0	0.4	10.4	26	um	Spine		Spine Part Max Diameter	0			1		1
Spine Part Max Diameter Neck	0.4	0.4	0.4	0	0.4	10.4	26	um	Spine		Spine Part Max Diameter	0			1		1
Spine Part Mean Diameter Ground	0.41475	0.463918	0.430847	0.0146655	0.423969	11.202	26	um	Spine		Spine Part Mean Diameter	0			1		1
Spine Part Mean Diameter Head	0.4	0.4	0.4	1.97124e-08	0.4	10.4	26	um	Spine		Spine Part Mean Diameter	0			1		1
Spine Part Mean Diameter Neck	0.4	0.4	0.4	2.52661e-08	0.4	10.4	26	um	Spine		Spine Part Mean Diameter	0			1		1
Spine Part Min Diameter Ground	0.4	0.4	0.4	0	0.4	10.4	26	um	Spine		Spine Part Min Diameter	0			1		1
Spine Part Min Diameter Head	0.4	0.4	0.4	0	0.4	10.4	26	um	Spine		Spine Part Min Diameter	0			1		1
Spine Part Min Diameter Neck	0.4	0.4	0.4	0	0.4	10.4	26	um	Spine		Spine Part Min Diameter	0			1		1
Spine Part Volume Ground	0.00198523	0.151063	0.0591369	0.0427494	0.0428973	1.53756	26	um^3	Spine		Spine Part Volume	0			1		1
Spine Part Volume Head	0.0251136	0.114024	0.0556939	0.0215454	0.0541592	1.44804	26	um^3	Spine		Spine Part Volume	0			1		1
Spine Part Volume Neck	0.00927871	0.131373	0.0693226	0.0343291	0.0715411	1.80239	26	um^3	Spine		Spine Part Volume	0			1		1
Spine Position X	15.8939	36.8153	26.5173	6.68429	25.3038	689.449	26	um	Spine		Spine Position	0			1		1
Spine Position Y	2.63469	8.68222	4.93819	1.9636	4.0176	128.393	26	um	Spine		Spine Position	0			1		1
Spine Position Z	1467.22	1476.81	1472.04	3.12966	1471.77	38273	26	um	Spine		Spine Position	0			1		1
Spine Straightness	0.795476	0.994455	0.900761	0.0539877	0.903078	23.4198	26		Spine			0			1		1
Spine Terminal Pt Diameter	0.4	0.4	0.4	0	0.4	10.4	26	um	Spine			0			1		1
Spine Terminal Pt Distance	1.50479	26.9523	14.3671	7.98319	12.3888	373.544	26	um	Spine			0			1		1
Spine Terminal Pt Distance from Origin	1467.64	1477.5	1472.38	3.15742	1472.05	38281.8	26	um	Spine		Spine Terminal Pt Distance from Origin	0			1		1
Spine Terminal Pt Generation	0	0	0	0	0	0	26		Spine			0			1		1
Spine Terminal Pt Intensity Center	3152	4095	4039.96	189.083	4095	105039	26		Spine	1		0		Image 1			1
Spine Terminal Pt Position X	15.8013	37.4384	26.4623	6.65492	25.4652	688.021	26	um	Spine		Spine Terminal Pt Position	0			1		1
Spine Terminal Pt Position Y	1.74506	9.63305	5.02476	2.32435	4.49931	130.644	26	um	Spine		Spine Terminal Pt Position	0			1		1
Spine Terminal Pt Position Z	1467.55	1477.03	1472.11	3.03662	1471.82	38275	26	um	Spine		Spine Terminal Pt Position	0			1		1
Spine Terminal Pt Time	0	0	0	0	0	0	26	s	Spine			0			1		1
Spine Terminal Pt Time Index	1	1	1	0	1	26	26		Spine			0			1		1
Spine Time	0	0	0	0	0	0	26	s	Spine			0			1		1
Spine Time Index	1	1	1	0	1	26	26		Spine			0			1		1
Spine Volume	0.0506027	0.336522	0.178553	0.0841794	0.157009	4.64238	26	um^3	Spine			0			1		1

## Sheet: ControlApicalspines_7
Average
Variable	Min	Max	Mean	StdDev	Median	Sum	Count	Unit	Category	Channel	Collection	Depth	Distance	Image	Level	Radius	Time	Type
Dendrite Area	32.334	32.334	32.334	0	32.334	32.334	1	um^2	Dendrite			0			1		1
Dendrite Branch Depth	0	0	0	0	0	0	1		Dendrite			0			1		1
Dendrite Branch Level	1	1	1	0	1	1	1		Dendrite			0			1		1
Dendrite Branching Angle	0	0	0	0	0	0	1	Â°	Dendrite			0			1		1
Dendrite Branching Angle B	0	0	0	0	0	0	1	Â°	Dendrite			0			1		1
Dendrite Length	18.3949	18.3949	18.3949	0	18.3949	18.3949	1	um	Dendrite			0			1		1
Dendrite Mean Diameter	0.559513	0.559513	0.559513	0	0.559513	0.559513	1	um	Dendrite			0			1		1
Dendrite No. Spines	20	20	20	0	20	20	1		Dendrite			0			1		1
Dendrite Orientation Angle	-14.7378	-14.7378	-14.7378	0	-14.7378	-14.7378	1	Â°	Dendrite			0			1		1
Dendrite Position X	12.04	12.04	12.04	0	12.04	12.04	1	um	Dendrite		Dendrite Position	0			1		1
Dendrite Position Y	35.2394	35.2394	35.2394	0	35.2394	35.2394	1	um	Dendrite		Dendrite Position	0			1		1
Dendrite Position Z	1499.31	1499.31	1499.31	0	1499.31	1499.31	1	um	Dendrite		Dendrite Position	0			1		1
Dendrite Spine Density	10.8726	10.8726	10.8726	0	10.8726	10.8726	1	1/10um	Dendrite			0			1		1
Dendrite Straightness	0.975742	0.975742	0.975742	0	0.975742	0.975742	1		Dendrite			0			1		1
Dendrite Time	0	0	0	0	0	0	1	s	Dendrite			0			1		1
Dendrite Time Index	1	1	1	0	1	1	1		Dendrite			0			1		1
Dendrite Volume	4.52284	4.52284	4.52284	0	4.52284	4.52284	1	um^3	Dendrite			0			1		1
Filament Area (sum)	64.5787	64.5787	64.5787	0	64.5787	64.5787	1	um^2	Filament								1
Filament Dendrite Area (sum)	32.334	32.334	32.334	0	32.334	32.334	1	um^2	Filament								1
Filament Dendrite Length (sum)	18.3949	18.3949	18.3949	0	18.3949	18.3949	1	um	Filament								1
Filament Dendrite Volume (sum)	4.52284	4.52284	4.52284	0	4.52284	4.52284	1	um^3	Filament								1
Filament Distance from Origin	1499.74	1499.74	1499.74	0	1499.74	1499.74	1	um	Filament		Filament Distance from Origin						1
Filament Full Branch Depth	0	0	0	0	0	0	1		Filament								1
Filament Full Branch Level	1	1	1	0	1	1	1		Filament								1
Filament Length (sum)	52.5034	52.5034	52.5034	0	52.5034	52.5034	1	um	Filament								1
Filament No. Dendrite Branch Pts	0	0	0	0	0	0	1		Filament								1
Filament No. Dendrite Branches	0	1	0.818182	0.385695	1	18	22		Filament				0.000				1
Filament No. Dendrite Segments	1	1	1	0	1	1	1		Filament								1
Filament No. Dendrite Terminal Pts	1	1	1	0	1	1	1		Filament								1
Filament No. Sholl Intersections	0	1	0.894737	0.306892	1	17	19		Filament							0.000	1
Filament No. Spine Branch Pts	0	0	0	0	0	0	1		Filament								1
Filament No. Spine Segments	20	20	20	0	20	20	1		Filament								1
Filament No. Spine Terminal Pts	20	20	20	0	20	20	1		Filament								1
Filament No. Unconnected Parts	1	1	1	0	1	1	1		Filament								1
Filament Position X	12.2347	12.2347	12.2347	0	12.2347	12.2347	1	um	Filament		Filament Position						1
Filament Position Y	34.9592	34.9592	34.9592	0	34.9592	34.9592	1	um	Filament		Filament Position						1
Filament Position Z	1499.29	1499.29	1499.29	0	1499.29	1499.29	1	um	Filament		Filament Position						1
Filament Spine Area (sum)	32.2447	32.2447	32.2447	0	32.2447	32.2447	1	um^2	Filament								1
Filament Spine Length (sum)	34.1085	34.1085	34.1085	0	34.1085	34.1085	1	um	Filament								1
Filament Spine Volume (sum)	2.35959	2.35959	2.35959	0	2.35959	2.35959	1	um^3	Filament								1
Filament Time	0	0	0	0	0	0	1	s	Filament								1
Filament Time Index	1	1	1	0	1	1	1		Filament								1
Filament Volume (sum)	6.88243	6.88243	6.88243	0	6.88243	6.88243	1	um^3	Filament								1
Pt Distance from Origin Type=Dendrite Beginning	1499.86	1499.86	1499.86	0	1499.86	1499.86	1	um	Point		Pt Distance from Origin	0					1
Pt Distance from Origin Type=Spine Attachment	1498.91	1499.85	1499.75	0.218001	1499.83	25495.8	17	um	Point		Pt Distance from Origin	0					1
Pt Distance from Origin Type=Spine Terminal	1497.92	1501.98	1499.88	1.20597	1500.01	29997.5	20	um	Point		Pt Distance from Origin	0					1
Pt Distance from Origin Type=Dendrite Terminal	1498.81	1498.81	1498.81	0	1498.81	1498.81	1	um	Point		Pt Distance from Origin	0					1
Pt Time Type=Dendrite Beginning	0	0	0	0	0	0	1	s	Point			0					1
Pt Time Type=Spine Attachment	0	0	0	0	0	0	17	s	Point			0					1
Pt Time Type=Spine Terminal	0	0	0	0	0	0	20	s	Point			0					1
Pt Time Type=Dendrite Terminal	0	0	0	0	0	0	1	s	Point			0					1
Spine Area	0.764357	2.07364	1.61223	0.373229	1.73194	32.2447	20	um^2	Spine			0			1		1
Spine Attachment Pt Branching Angle	39.7814	88.7853	76.3959	13.3312	80.5436	1069.54	14	Â°	Spine			0			1		1
Spine Attachment Pt Diameter	0.559515	0.559515	0.559515	0	0.559515	11.1903	20	um	Spine			0			1		1
Spine Attachment Pt Distance	1.12917	18.2101	9.46388	5.43278	9.38414	189.278	20	um	Spine			0			1		1
Spine Attachment Pt Distance from Origin	1498.91	1499.85	1499.75	0.218001	1499.83	25495.8	17	um	Spine		Spine Attachment Pt Distance from Origin	0			1		1
Spine Attachment Pt Position X	4.50174	20.6576	12.5727	4.996	13.4234	213.735	17	um	Spine		Spine Attachment Pt Position	0			1		1
Spine Attachment Pt Position Y	33.4968	37.5334	35.1085	1.26833	34.6884	596.845	17	um	Spine		Spine Attachment Pt Position	0			1		1
Spine Attachment Pt Position Z	1498.4	1499.38	1499.28	0.232299	1499.37	25487.8	17	um	Spine		Spine Attachment Pt Position	0			1		1
Spine Attachment Pt Time	0	0	0	0	0	0	17	s	Spine			0			1		1
Spine Attachment Pt Time Index	1	1	1	0	1	17	17		Spine			0			1		1
Spine Branch Depth	0	0	0	0	0	0	20		Spine			0			1		1
Spine Branch Level	1	1	1	0	1	20	20		Spine			0			1		1
Spine Branchings	0	0	0	0	0	0	20		Spine			0			1		1
Spine Length	0.818401	2.20096	1.70543	0.398681	1.80991	34.1085	20	um	Spine			0			1		1
Spine Max Diameter	0.559515	0.559515	0.559515	0	0.559515	11.1903	20	um	Spine			0			1		1
Spine Mean Diameter	0.308318	0.381098	0.319912	0.0165271	0.314212	6.39823	20	um	Spine			0			1		1
Spine Min Diameter	0.3	0.3	0.3	0	0.3	6	20	um	Spine			0			1		1
Spine Neck Max Diameter	0.3	0.364879	0.312976	0.0259515	0.3	6.25951	20	um	Spine			0			1		1
Spine Neck Mean Diameter	0.3	0.332439	0.302613	0.00733102	0.3	6.05226	20	um	Spine			0			1		1
Spine Neck Min Diameter	0.3	0.3	0.3	0	0.3	6	20	um	Spine			0			1		1
Spine Orientation Angle	-126.806	121.702	-34.9764	84.513	-90.6464	-699.528	20	Â°	Spine			0			1		1
Spine Part Length Ground	0.175085	0.792128	0.511963	0.193585	0.560934	10.2393	20	um	Spine		Spine Part Length	0			1		1
Spine Part Length Head	0.15	0.731289	0.487488	0.137082	0.480792	9.74975	20	um	Spine		Spine Part Length	0			1		1
Spine Part Length Neck	0.323496	1.00314	0.705975	0.221212	0.727194	14.1195	20	um	Spine		Spine Part Length	0			1		1
Spine Part Max Diameter Ground	0.559515	0.559515	0.559515	0	0.559515	11.1903	20	um	Spine		Spine Part Max Diameter	0			1		1
Spine Part Max Diameter Head	0.3	0.3	0.3	0	0.3	6	20	um	Spine		Spine Part Max Diameter	0			1		1
Spine Part Max Diameter Neck	0.3	0.3	0.3	0	0.3	6	20	um	Spine		Spine Part Max Diameter	0			1		1
Spine Part Mean Diameter Ground	0.32949	0.462197	0.356178	0.0315802	0.343446	7.12356	20	um	Spine		Spine Part Mean Diameter	0			1		1
Spine Part Mean Diameter Head	0.3	0.3	0.3	1.53598e-08	0.3	6	20	um	Spine		Spine Part Mean Diameter	0			1		1
Spine Part Mean Diameter Neck	0.3	0.3	0.3	1.74732e-08	0.3	6	20	um	Spine		Spine Part Mean Diameter	0			1		1
Spine Part Min Diameter Ground	0.3	0.364879	0.303244	0.01414	0.3	6.06488	20	um	Spine		Spine Part Min Diameter	0			1		1
Spine Part Min Diameter Head	0.3	0.3	0.3	0	0.3	6	20	um	Spine		Spine Part Min Diameter	0			1		1
Spine Part Min Diameter Neck	0.3	0.3	0.3	0	0.3	6	20	um	Spine		Spine Part Min Diameter	0			1		1
Spine Part Volume Ground	0	0.0649788	0.030142	0.0213116	0.0354475	0.602839	20	um^3	Spine		Spine Part Volume	0			1		1
Spine Part Volume Head	0.00706858	0.0481575	0.0309242	0.00968978	0.0304509	0.618483	20	um^3	Spine		Spine Part Volume	0			1		1
Spine Part Volume Neck	0.0228666	0.0709078	0.0499025	0.0156365	0.0514023	0.998049	20	um^3	Spine		Spine Part Volume	0			1		1
Spine Position X	4.1006	21.117	12.3735	5.2018	12.2315	247.471	20	um	Spine		Spine Position	0			1		1
Spine Position Y	33.0137	37.5934	34.9144	1.4587	34.5937	698.288	20	um	Spine		Spine Position	0			1		1
Spine Position Z	1498.26	1500.49	1499.3	0.671207	1499.27	29985.9	20	um	Spine		Spine Position	0			1		1
Spine Straightness	0.820867	0.996091	0.917648	0.0436222	0.911906	18.353	20		Spine			0			1		1
Spine Terminal Pt Diameter	0.3	0.3	0.3	0	0.3	6	20	um	Spine			0			1		1
Spine Terminal Pt Distance	2.43986	20.318	11.2991	5.47233	11.426	225.981	20	um	Spine			0			1		1
Spine Terminal Pt Distance from Origin	1497.92	1501.98	1499.88	1.20597	1500.01	29997.5	20	um	Spine		Spine Terminal Pt Distance from Origin	0			1		1
Spine Terminal Pt Generation	0	0	0	0	0	0	20		Spine			0			1		1
Spine Terminal Pt Intensity Center	1156	4095	3257.75	1033.1	4016.5	65155	20		Spine	1		0		Image 1			1
Spine Terminal Pt Position X	3.64059	21.5113	12.3484	5.214	12.2501	246.967	20	um	Spine		Spine Terminal Pt Position	0			1		1
Spine Terminal Pt Position Y	32.097	37.9388	34.6882	1.79537	34.3404	693.765	20	um	Spine		Spine Terminal Pt Position	0			1		1
Spine Terminal Pt Position Z	1497.45	1501.54	1499.41	1.20736	1499.52	29988.3	20	um	Spine		Spine Terminal Pt Position	0			1		1
Spine Terminal Pt Time	0	0	0	0	0	0	20	s	Spine			0			1		1
Spine Terminal Pt Time Index	1	1	1	0	1	20	20		Spine			0			1		1
Spine Time	0	0	0	0	0	0	20	s	Spine			0			1		1
Spine Time Index	1	1	1	0	1	20	20		Spine			0			1		1
Spine Volume	0.0537925	0.151988	0.11798	0.0277503	0.127689	2.35959	20	um^3	Spine			0			1		1

## Sheet: ControlApicalspines_8
24
Variable	Min	Max	Mean	StdDev	Median	Sum	Count	Unit	Category	Channel	Collection	Depth	Distance	Image	Level	Radius	Time	Type
Dendrite Area	31.8022	31.8022	31.8022	0	31.8022	31.8022	1	um^2	Dendrite			0			1		1
Dendrite Branch Depth	0	0	0	0	0	0	1		Dendrite			0			1		1
Dendrite Branch Level	1	1	1	0	1	1	1		Dendrite			0			1		1
Dendrite Branching Angle	0	0	0	0	0	0	1	Â°	Dendrite			0			1		1
Dendrite Branching Angle B	0	0	0	0	0	0	1	Â°	Dendrite			0			1		1
Dendrite Length	18.0924	18.0924	18.0924	0	18.0924	18.0924	1	um	Dendrite			0			1		1
Dendrite Mean Diameter	0.559514	0.559514	0.559514	0	0.559514	0.559514	1	um	Dendrite			0			1		1
Dendrite No. Spines	24	24	24	0	24	24	1		Dendrite			0			1		1
Dendrite Orientation Angle	169.448	169.448	169.448	0	169.448	169.448	1	Â°	Dendrite			0			1		1
Dendrite Position X	40.5343	40.5343	40.5343	0	40.5343	40.5343	1	um	Dendrite		Dendrite Position	0			1		1
Dendrite Position Y	27.9928	27.9928	27.9928	0	27.9928	27.9928	1	um	Dendrite		Dendrite Position	0			1		1
Dendrite Position Z	1498.6	1498.6	1498.6	0	1498.6	1498.6	1	um	Dendrite		Dendrite Position	0			1		1
Dendrite Spine Density	13.2652	13.2652	13.2652	0	13.2652	13.2652	1	1/10um	Dendrite			0			1		1
Dendrite Straightness	0.963142	0.963142	0.963142	0	0.963142	0.963142	1		Dendrite			0			1		1
Dendrite Time	0	0	0	0	0	0	1	s	Dendrite			0			1		1
Dendrite Time Index	1	1	1	0	1	1	1		Dendrite			0			1		1
Dendrite Volume	4.44846	4.44846	4.44846	0	4.44846	4.44846	1	um^3	Dendrite			0			1		1
Filament Area (sum)	61.0645	61.0645	61.0645	0	61.0645	61.0645	1	um^2	Filament								1
Filament Dendrite Area (sum)	31.8022	31.8022	31.8022	0	31.8022	31.8022	1	um^2	Filament								1
Filament Dendrite Length (sum)	18.0924	18.0924	18.0924	0	18.0924	18.0924	1	um	Filament								1
Filament Dendrite Volume (sum)	4.44846	4.44846	4.44846	0	4.44846	4.44846	1	um^3	Filament								1
Filament Distance from Origin	1498.9	1498.9	1498.9	0	1498.9	1498.9	1	um	Filament		Filament Distance from Origin						1
Filament Full Branch Depth	0	0	0	0	0	0	1		Filament								1
Filament Full Branch Level	1	1	1	0	1	1	1		Filament								1
Filament Length (sum)	55.6397	55.6397	55.6397	0	55.6397	55.6397	1	um	Filament								1
Filament No. Dendrite Branch Pts	0	0	0	0	0	0	1		Filament								1
Filament No. Dendrite Branches	0	1	0.857143	0.349927	1	18	21		Filament				0.000				1
Filament No. Dendrite Segments	1	1	1	0	1	1	1		Filament								1
Filament No. Dendrite Terminal Pts	1	1	1	0	1	1	1		Filament								1
Filament No. Sholl Intersections	0	1	0.894737	0.306892	1	17	19		Filament							0.000	1
Filament No. Spine Branch Pts	0	0	0	0	0	0	1		Filament								1
Filament No. Spine Segments	24	24	24	0	24	24	1		Filament								1
Filament No. Spine Terminal Pts	24	24	24	0	24	24	1		Filament								1
Filament No. Unconnected Parts	1	1	1	0	1	1	1		Filament								1
Filament Position X	39.3228	39.3228	39.3228	0	39.3228	39.3228	1	um	Filament		Filament Position						1
Filament Position Y	28.2522	28.2522	28.2522	0	28.2522	28.2522	1	um	Filament		Filament Position						1
Filament Position Z	1498.12	1498.12	1498.12	0	1498.12	1498.12	1	um	Filament		Filament Position						1
Filament Spine Area (sum)	29.2623	29.2623	29.2623	0	29.2623	29.2623	1	um^2	Filament								1
Filament Spine Length (sum)	37.5473	37.5473	37.5473	0	37.5473	37.5473	1	um	Filament								1
Filament Spine Volume (sum)	1.78246	1.78246	1.78246	0	1.78246	1.78246	1	um^3	Filament								1
Filament Time	0	0	0	0	0	0	1	s	Filament								1
Filament Time Index	1	1	1	0	1	1	1		Filament								1
Filament Volume (sum)	6.23092	6.23092	6.23092	0	6.23092	6.23092	1	um^3	Filament								1
Pt Distance from Origin Type=Dendrite Beginning	1500.8	1500.8	1500.8	0	1500.8	1500.8	1	um	Point		Pt Distance from Origin	0					1
Pt Distance from Origin Type=Spine Attachment	1496.87	1500.65	1499.14	1.20104	1499.17	35979.4	24	um	Point		Pt Distance from Origin	0					1
Pt Distance from Origin Type=Spine Terminal	1497.16	1501.53	1498.76	1.20669	1498.43	35970.2	24	um	Point		Pt Distance from Origin	0					1
Pt Distance from Origin Type=Dendrite Terminal	1496.47	1496.47	1496.47	0	1496.47	1496.47	1	um	Point		Pt Distance from Origin	0					1
Pt Time Type=Dendrite Beginning	0	0	0	0	0	0	1	s	Point			0					1
Pt Time Type=Spine Attachment	0	0	0	0	0	0	24	s	Point			0					1
Pt Time Type=Spine Terminal	0	0	0	0	0	0	24	s	Point			0					1
Pt Time Type=Dendrite Terminal	0	0	0	0	0	0	1	s	Point			0					1
Spine Area	0.378022	2.01174	1.21926	0.406632	1.20521	29.2623	24	um^2	Spine			0			1		1
Spine Attachment Pt Branching Angle	20.4739	89.3893	74.2522	15.2331	78.2147	1782.05	24	Â°	Spine			0			1		1
Spine Attachment Pt Diameter	0.559515	0.559515	0.559515	0	0.559515	13.4284	24	um	Spine			0			1		1
Spine Attachment Pt Distance	1.19293	17.4011	10.0454	5.17294	10.5682	241.089	24	um	Spine			0			1		1
Spine Attachment Pt Distance from Origin	1496.87	1500.65	1499.14	1.20104	1499.17	35979.4	24	um	Spine		Spine Attachment Pt Distance from Origin	0			1		1
Spine Attachment Pt Position X	32.8127	47.8193	39.3859	4.81454	38.8119	945.261	24	um	Spine		Spine Attachment Pt Position	0			1		1
Spine Attachment Pt Position Y	26.9048	29.7972	28.2179	1.01484	28.1498	677.229	24	um	Spine		Spine Attachment Pt Position	0			1		1
Spine Attachment Pt Position Z	1496.21	1499.65	1498.35	1.09774	1498.41	35960.5	24	um	Spine		Spine Attachment Pt Position	0			1		1
Spine Attachment Pt Time	0	0	0	0	0	0	24	s	Spine			0			1		1
Spine Attachment Pt Time Index	1	1	1	0	1	24	24		Spine			0			1		1
Spine Branch Depth	0	0	0	0	0	0	24		Spine			0			1		1
Spine Branch Level	1	1	1	0	1	24	24		Spine			0			1		1
Spine Branchings	0	0	0	0	0	0	24		Spine			0			1		1
Spine Length	0.507372	2.51088	1.56447	0.505532	1.54047	37.5473	24	um	Spine			0			1		1
Spine Max Diameter	0.559515	0.559515	0.559515	0	0.559515	13.4284	24	um	Spine			0			1		1
Spine Mean Diameter	0.259672	0.292988	0.267952	0.00926244	0.264881	6.43084	24	um	Spine			0			1		1
Spine Min Diameter	0.25	0.25	0.25	0	0.25	6	24	um	Spine			0			1		1
Spine Neck Max Diameter	0.25	0.327379	0.253224	0.0154623	0.25	6.07738	24	um	Spine			0			1		1
Spine Neck Mean Diameter	0.25	0.253364	0.25014	0.000672275	0.25	6.00336	24	um	Spine			0			1		1
Spine Neck Min Diameter	0.25	0.25	0.25	0	0.25	6	24	um	Spine			0			1		1
Spine Orientation Angle	-121.393	87.7997	-21.9001	87.0133	-87.2309	-525.603	24	Â°	Spine			0			1		1
Spine Part Length Ground	0	1.23957	0.407537	0.27303	0.366457	9.78088	24	um	Spine		Spine Part Length	0			1		1
Spine Part Length Head	0.247201	0.652482	0.475799	0.104697	0.50531	11.4192	24	um	Spine		Spine Part Length	0			1		1
Spine Part Length Neck	0.209026	1.05749	0.681543	0.251137	0.728255	16.357	24	um	Spine		Spine Part Length	0			1		1
Spine Part Max Diameter Ground	0.559515	0.559515	0.559515	0	0.559515	13.4284	24	um	Spine		Spine Part Max Diameter	0			1		1
Spine Part Max Diameter Head	0.25	0.25	0.25	0	0.25	6	24	um	Spine		Spine Part Max Diameter	0			1		1
Spine Part Max Diameter Neck	0.25	0.25	0.25	0	0.25	6	24	um	Spine		Spine Part Max Diameter	0			1		1
Spine Part Mean Diameter Ground	0.285172	0.346723	0.304019	0.0192746	0.298362	7.29646	24	um	Spine		Spine Part Mean Diameter	0			1		1
Spine Part Mean Diameter Head	0.25	0.25	0.25	0	0.25	6	24	um	Spine		Spine Part Mean Diameter	0			1		1
Spine Part Mean Diameter Neck	0.25	0.25	0.25	0	0.25	6	24	um	Spine		Spine Part Mean Diameter	0			1		1
Spine Part Min Diameter Ground	0.25	0.25	0.25	0	0.25	6	24	um	Spine		Spine Part Min Diameter	0			1		1
Spine Part Min Diameter Head	0.25	0.25	0.25	0	0.25	6	24	um	Spine		Spine Part Min Diameter	0			1		1
Spine Part Min Diameter Neck	0.25	0.25	0.25	0	0.25	6	24	um	Spine		Spine Part Min Diameter	0			1		1
Spine Part Volume Ground	0	0.0629025	0.00990951	0.0170063	0.00388241	0.237828	24	um^3	Spine		Spine Part Volume	0			1		1
Spine Part Volume Head	0.0100892	0.0299833	0.0213104	0.00513929	0.0227591	0.51145	24	um^3	Spine		Spine Part Volume	0			1		1
Spine Part Volume Neck	0.0102606	0.0519093	0.0334552	0.0123276	0.0357481	0.802924	24	um^3	Spine		Spine Part Volume	0			1		1
Spine Position X	32.3728	47.8532	39.4181	4.84442	38.9154	946.035	24	um	Spine		Spine Position	0			1		1
Spine Position Y	26.5908	30.5264	28.22	1.03105	28.1139	677.281	24	um	Spine		Spine Position	0			1		1
Spine Position Z	1496.43	1500.18	1498.06	1.05314	1497.7	35953.4	24	um	Spine		Spine Position	0			1		1
Spine Straightness	0.739355	0.974025	0.886504	0.054213	0.888898	21.2761	24		Spine			0			1		1
Spine Terminal Pt Diameter	0.25	0.25	0.25	0	0.25	6	24	um	Spine			0			1		1
Spine Terminal Pt Distance	2.322	19.7766	11.7646	5.28446	12.684	282.351	24	um	Spine			0			1		1
Spine Terminal Pt Distance from Origin	1497.16	1501.53	1498.76	1.20669	1498.43	35970.2	24	um	Spine		Spine Terminal Pt Distance from Origin	0			1		1
Spine Terminal Pt Generation	0	0	0	0	0	0	24		Spine			0			1		1
Spine Terminal Pt Intensity Center	809	3577	1826.12	795.765	1609	43827	24		Spine	1		0		Image 1			1
Spine Terminal Pt Position X	31.9951	47.792	39.4534	4.86121	39.0191	946.881	24	um	Spine		Spine Terminal Pt Position	0			1		1
Spine Terminal Pt Position Y	26.0803	31.2932	28.2067	1.43328	28.0617	676.96	24	um	Spine		Spine Terminal Pt Position	0			1		1
Spine Terminal Pt Position Z	1496.36	1500.65	1497.97	1.12161	1497.68	35951.2	24	um	Spine		Spine Terminal Pt Position	0			1		1
Spine Terminal Pt Time	0	0	0	0	0	0	24	s	Spine			0			1		1
Spine Terminal Pt Time Index	1	1	1	0	1	24	24		Spine			0			1		1
Spine Time	0	0	0	0	0	0	24	s	Spine			0			1		1
Spine Time Index	1	1	1	0	1	24	24		Spine			0			1		1
Spine Volume	0.0215811	0.126344	0.0742692	0.0256347	0.07328	1.78246	24	um^3	Spine			0			1		1

[truncated: 33 more sheets: ControlApicalspines_9, ControlApicalspines_10, ControlApicalspines_11, ControlBasalspines_1, ControlBasalspines_2, ControlBasalspines_3, ControlBasalspines_4, ControlBasalspines_5, ControlBasalspines_6, ControlBasalspines_7, ControlBasalspines_8, ControlBasalspines_9, ControlBasalspines_10, UStreatedApicalspines_1, UStreatedApicalspines_2, UStreatedApicalspines_3, UStreatedApicalspines_4, UStreatedApicalspines_5, UStreatedApicalspines_6, UStreatedApicalspines_7 …]
